# Supplementary material for: The deubiquitinating enzyme complex BRISC regulates Aurora B activation via lysine-63-linked ubiquitination in mitosis
Source: Commun Biol. 2022 Dec 6;5:1335. doi: 10.1038/s42003-022-04299-4 (PMC9726926; doi:10.1038/s42003-022-04299-4)
Supplement: Supplementary file 3 — Supplementary Data 1 [file 42003_2022_4299_MOESM3_ESM.xlsx]

## Sheet: BRCC3
Accession	Description	Score	Coverage	# Proteins	# Unique Peptides	# Peptides	# PSMs	Area	# AAs	MW [kDa]	calc. pI
Q96GD4	Aurora kinase B OS=Homo sapiens GN=AURKB PE=1 SV=3 - [AURKB_HUMAN]	1703.35	82.85	2	49	52	622	1.04568e+09	344	39.2856	9.29053
	A2	Sequence	# PSMs	# Proteins	# Protein Groups	Protein Group Accessions	Modifications	ΔCn	Area	q-Value	PEP	XCorr	Charge	MH+ [Da]	ΔM [ppm]	m/z [Da]	RT [min]	# Missed Cleavages
	High	DIKPENLLLGLK	5	1	1	Q96GD4		0	5.87933e+07	0	0.0001198	3.18332	3	1352.81	-2.57007	451.609	37.1027	0
	High	DIKPENLLLGLKGELK	10	1	1	Q96GD4		0	9.74786e+07	0	0.0009497	4.21266	2	1780.05	-2.97822	890.53	37.7317	1
	High	EIEIQAHLHHPNILR	38	1	1	Q96GD4		0	1.17671e+08	0	0.003683	4.46027	2	1819.99	-2.50364	910.498	27.9367	0
	High	EKKSHFIVALK	1	1	1	Q96GD4		0	3.65327e+06	0.001	0.0706	2.5392	2	1299.77	-3.02332	650.391	22.4996	2
	High	ELQKScTFDEQR	2	1	1	Q96GD4	C6(Carbamidomethyl)	0	4.52304e+06	0	0.005889	3.62524	2	1540.7	-4.11545	770.854	18.3986	1
	High	ENSYPWPYGR	10	1	1	Q96GD4		0	1.05254e+08	0	0.02945	2.52294	2	1268.56	-4.89631	634.785	29.7304	0
	High	EPVTPSALVLmSR	11	1	1	Q96GD4	M11(Oxidation)	0	8.91194e+07	0	0.000668	3.50797	3	1415.75	-4.46558	472.588	31.2757	0
	High	EPVTPSALVLMSR	9	1	1	Q96GD4		0	1.297e+08	0	0.0002208	5.03495	3	1399.76	-4.24681	467.257	35.2018	0
	High	FGNVYLAR	42	3	2	O14965;Q96GD4		0	4.45942e+08	0	0.01736	3.37274	2	939.502	-3.33988	470.254	38.9247	0
	High	FGNVYLAREK	1	2	2	O14965;Q96GD4		0	318616	0	0.04593	2.816	2	1196.64	-5.83285	598.821	24.2573	1
	High	GELYKELQK	4	2	1	Q96GD4		0	3.67173e+08	0	0.01167	1.61196	3	1107.6	-0.987818	369.873	22.0865	1
	High	GELYKELQKScTFDEQR	2	1	1	Q96GD4	C11(Carbamidomethyl)	0	100683	0	0.004955	3.90644	3	2131	-4.54412	711.006	27.551	2
	High	GKFGNVYLAR	30	3	2	O14965;Q96GD4		0	2.72826e+08	0	0.05638	3.65672	2	1124.62	-4.89333	562.811	25.1758	1
	High	HFTIDDFEIGRPLGK	63	1	1	Q96GD4		0	3.53759e+08	0	0.001933	4.72312	2	1744.9	-1.60922	872.953	34.8235	0
	High	HFTIDDFEIGRPLGKGK	2	1	1	Q96GD4		0	1.51361e+06	0	0.004335	3.70896	2	1930.01	-4.86248	965.508	32.2052	1
	High	HNPSER	2	1	1	Q96GD4		0	3.33314e+06	0.002	0.09573	1.87767	2	739.349	0.730571	370.178	4.28587	0
	High	HNPSERLPLAQVSAHPWVR	16	1	1	Q96GD4		0	2.08822e+08	0	0.0002752	3.79689	4	2194.16	-1.19511	549.296	30.1322	1
	High	IADFGWSVHAPSLR	13	1	1	Q96GD4		0	8.18819e+07	0	0.009172	4.62123	2	1555.8	-3.1243	778.402	34.193	0
	High	IADFGWSVHAPSLRR	2	1	1	Q96GD4		0	1.97985e+07	0	0.01852	2.45611	3	1711.89	-5.01322	571.303	31.9228	1
	High	IVKVDLK	1	1	1	Q96GD4		0	1.4045e+07	0.004	0.1457	2.54109	2	814.538	-2.46153	407.772	20.6936	1
	High	IYLILEYAPR	29	1	1	Q96GD4		0	8.85637e+07	0	0.001748	4.222	2	1250.71	-2.70742	625.859	38.9718	0
	High	IYLILEYAPRGELYK	2	1	1	Q96GD4		0	1.15908e+06	0	0.0005721	4.20409	2	1841.01	-4.84129	921.01	37.9271	1
	High	IYLILEYAPRGELYKELQK	2	1	1	Q96GD4		0	455810	0	0.003039	3.06306	3	2339.3	-2.41014	780.437	37.8014	2
	High	KEPVTPSALVLmSR	4	1	1	Q96GD4	M12(Oxidation)	0	4.39701e+07	0	0.00319	4.32572	3	1543.85	-2.11788	515.288	28.4346	1
	High	KEPVTPSALVLMSR	4	1	1	Q96GD4		0	56349166	0	0.006539	3.87479	3	1527.85	-4.46956	509.955	29.42	1
	High	KSHFIVALK	1	1	1	Q96GD4		0	2.2578e+07	0	0.04106	3.08066	2	1042.64	-2.9525	521.823	23.8309	1
	High	KTmcGTLDYLPPEmIEGR	5	2	1	Q96GD4	M3(Oxidation); C4(Carbamidomethyl); M14(Oxidation)	0	2.26038e+07	0	0.006665	3.80794	2	2142.98	-3.45104	1071.99	29.466	1
	High	KTMcGTLDYLPPEmIEGR	9	2	1	Q96GD4	C4(Carbamidomethyl); M14(Oxidation)	0	2.60314e+07	0	0.001129	4.81484	2	2126.99	-2.19466	1064	30.7551	1
	High	KTMcGTLDYLPPEMIEGR	6	2	1	Q96GD4	C4(Carbamidomethyl)	0	1.9332e+07	0	1.505e-05	5.33265	2	2110.99	-4.27316	1056	34.4377	1
	High	LLRHNPSER	2	1	1	Q96GD4		0	2.69185e+06	0.006	0.1687	2.06464	3	1121.62	-1.95501	374.543	10.2199	1
	High	LPLAQVSAHPWVR	11	1	1	Q96GD4		0	1.47536e+08	0	0.0008236	4.61623	2	1473.83	-4.88275	737.416	31.393	0
	High	LYNYFYDR	41	1	1	Q96GD4		0	4.48397e+08	0	0.02423	3.42143	2	1153.53	-5.1799	577.266	31.925	0
	High	LYNYFYDRR	1	1	1	Q96GD4		0	7.03175e+07	0.006	0.1719	1.49695	3	1309.63	-3.6057	437.214	28.9271	1
	High	LYNYFYDRRR	2	1	1	Q96GD4		0	1.50854e+07	0	0.03642	2.40308	4	1465.73	-2.32516	367.188	26.1381	2
	High	QTAPSGLSTLPQR	11	1	1	Q96GD4		0	5.54525e+08	0	0.02302	3.27781	2	1355.72	-6.01836	678.363	24.5149	0
	High	REIEIQAHLHHPNILR	4	1	1	Q96GD4		0	4.53984e+06	0	8.157e-05	4.76563	4	1976.08	-4.50473	494.777	26.221	1
	High	RIYLILEYAPR	2	1	1	Q96GD4		0	2.60881e+06	0	0.0008813	3.8069	3	1406.81	-2.92635	469.609	35.9209	1
	High	RKTmcGTLDYLPPEmIEGR	2	2	1	Q96GD4	M4(Oxidation); C5(Carbamidomethyl); M15(Oxidation)	0	7097404	0	0.003228	3.48438	3	2299.08	-4.17166	767.031	28.5167	2
	High	RKTmcGTLDYLPPEMIEGR	3	2	1	Q96GD4	M4(Oxidation); C5(Carbamidomethyl)	0	7.64731e+06	0	0.005109	3.58583	3	2283.08	-3.67457	761.7	31.6871	2
	High	RKTMcGTLDYLPPEMIEGR	1	2	1	Q96GD4	C5(Carbamidomethyl)	0	3.09585e+06	0	0.0008862	3.41198	3	2267.09	-2.28203	756.369	32.7251	2
	High	RRIYLILEYAPR	1	1	1	Q96GD4		0	1.15698e+06	0	0.00247	4.05393	3	1562.91	-4.65503	521.641	33.7092	2
	High	RVLPPSALQSVA	2	1	1	Q96GD4		0	0	0.001	0.07354	2.09007	2	1237.72	-3.34949	619.365	28.6816	1
	High	ScTFDEQR	10	1	1	Q96GD4	C2(Carbamidomethyl)	0	3.88588e+08	0	0.04223	2.72757	2	1042.42	-3.67474	521.715	16.1941	0
	High	SHFIVALK	2	1	1	Q96GD4		0	1.44911e+08	0	0.0398	2.73294	2	914.543	-2.63269	457.775	26.8504	0
	High	SNVQPTAAPGQK	26	1	1	Q96GD4		0	1538462039	0	0.02802	2.92896	2	1197.62	-3.60197	599.313	18.1894	0
	High	SNVQPTAAPGQkVMENSSGTPDILTR	1	1	1	Q96GD4	K12(GG)	0	235053	0.002	0.09095	3.02577	3	2812.38	-2.72303	938.132	28.8395	1
	High	SNVQPTAAPGQKVmENSSGTPDILTR	3	1	1	Q96GD4	M14(Oxidation)	0	2.08763e+08	0	0.01643	4.28533	3	2714.34	-0.940901	905.451	25.0703	1
	High	SNVQPTAAPGQKVMENSSGTPDILTR	1	1	1	Q96GD4		0	167152	0	0.0379	3.29169	2	2698.35	-0.496177	1349.68	28.6557	1
	High	SQIEKEGVEHQLR	7	1	1	Q96GD4		0	2.3052e+08	0	0.0006082	4.37791	3	1552.8	-3.59418	518.272	18.4524	1
	High	SQIEKEGVEHQLRR	6	1	1	Q96GD4		0	2.42504e+08	0	0.04293	1.82997	4	1708.9	-3.87198	427.981	18.4598	2
	High	TATImEELADALmYcHGK	5	1	1	Q96GD4	M5(Oxidation); M13(Oxidation); C15(Carbamidomethyl)	0	2.24164e+07	0	0.004594	4.08253	2	2085.92	-2.4927	1043.47	37.5432	0
	High	TATIMEELADALmYcHGK	7	1	1	Q96GD4	M13(Oxidation); C15(Carbamidomethyl)	0	6.21766e+06	0	0.0001772	5.46334	2	2069.93	-2.84553	1035.47	42.7995	0
	High	TATIMEELADALMYcHGK	3	1	1	Q96GD4	C15(Carbamidomethyl)	0	1.00707e+06	0	0.001101	4.65453	2	2053.94	-0.3511	1027.47	44.9888	0
	High	TATImEELADALmYcHGKK	3	1	1	Q96GD4	M5(Oxidation); M13(Oxidation); C15(Carbamidomethyl)	0	1.0024e+07	0	0.0002562	4.20635	4	2214.02	-2.52571	554.26	35.739	1
	High	TATImEELADALMYcHGKK	7	1	1	Q96GD4	M5(Oxidation); C15(Carbamidomethyl)	0	1.74035e+06	0	9.516e-05	3.56878	4	2198.02	-3.52467	550.261	36.8173	1
	High	TATIMEELADALMYcHGKK	3	1	1	Q96GD4	C15(Carbamidomethyl)	0	371994	0	0.002496	2.78486	4	2182.03	-3.3075	546.262	42.5178	1
	High	TmcGTLDYLPPEmIEGR	11	2	1	Q96GD4	M2(Oxidation); C3(Carbamidomethyl); M13(Oxidation)	0	4.59357e+07	0	0.0002351	4.47231	2	2014.89	-1.00508	1007.95	32.5218	0
	High	TmcGTLDYLPPEMIEGR	11	2	1	Q96GD4	M2(Oxidation); C3(Carbamidomethyl)	0	7.05104e+07	0	2.666e-05	5.53251	2	1998.89	-2.27458	999.95	35.6084	0
	High	TMcGTLDYLPPEMIEGR	5	2	1	Q96GD4	C3(Carbamidomethyl)	0	6.55677e+07	0	0.0002061	5.17044	2	1982.9	-2.57958	991.952	37.0402	0
	High	VIHRDIKPENLLLGLK	3	1	1	Q96GD4		0	3.5617e+06	0	0.0004295	4.21729	3	1858.12	-3.55715	620.045	32.0387	1
	High	VIHRDIKPENLLLGLKGELK	2	1	1	Q96GD4		0	2.63983e+06	0	0.004884	3.15813	4	2285.36	-2.55389	572.097	33.8176	2
	High	VLFKSQIEK	2	2	1	Q96GD4		0	5.27204e+06	0	0.05225	2.68389	2	1091.64	-2.61743	546.325	22.7483	1
	High	VLFKSQIEKEGVEHQLR	3	1	1	Q96GD4		0	5.63323e+06	0	0.0002683	5.03922	2	2040.12	-1.21458	1020.56	25.906	2
	High	VLPPSALQSVA	4	1	1	Q96GD4		0	3.86865e+08	0	0.041	2.34596	2	1081.62	-1.98482	541.315	32.9523	0
	High	VLRKEPVTPSALVLmSR	4	1	1	Q96GD4	M15(Oxidation)	0	6.35495e+07	0	0.004674	4.85828	3	1912.1	-3.11917	638.038	27.845	2
	High	VLRKEPVTPSALVLMSR	3	1	1	Q96GD4		0	4.02822e+07	0	0.0002579	5.48084	3	1896.1	-2.70489	632.706	30.9867	2
	High	VmENSSGTPDILTR	48	1	1	Q96GD4	M2(Oxidation)	0	7.88651e+08	0	0.002397	4.79287	2	1535.73	-2.7613	768.37	25.8255	0
	High	VMENSSGTPDILTR	33	1	1	Q96GD4		0	1.04404e+09	0	0.0005332	5.03407	2	1519.74	-3.32502	760.372	28.3168	0
P61247	40S ribosomal protein S3a OS=Homo sapiens GN=RPS3A PE=1 SV=2 - [RS3A_HUMAN]	263.493	76.89	1	38	38	96	5.16747e+07	264	29.9257	9.72998
	A2	Sequence	# PSMs	# Proteins	# Protein Groups	Protein Group Accessions	Modifications	ΔCn	Area	q-Value	PEP	XCorr	Charge	MH+ [Da]	ΔM [ppm]	m/z [Da]	RT [min]	# Missed Cleavages
	High	AcQSIYPLHDVFVR	2	1	1	P61247	C2(Carbamidomethyl)	0	2.94321e+06	0	0.0002153	4.65364	2	1704.85	-3.93023	852.927	33.573	0
	High	AcQSIYPLHDVFVRK	2	1	1	P61247	C2(Carbamidomethyl)	0	704746	0	0.04395	2.81615	3	1832.94	-2.33055	611.653	30.8027	1
	High	ADGYEPPVQESV	2	1	1	P61247		0	2.59198e+07	0.001	0.07229	2.91456	2	1290.58	-4.07093	645.793	27.0273	0
	High	APAmFNIR	1	1	1	P61247	M4(Oxidation)	0	19468253	0.002	0.0916	2.47634	2	935.472	-5.42936	468.24	24.6945	0
	High	APAMFNIR	1	1	1	P61247		0	2.15921e+07	0	0.03626	2.65127	2	919.479	-3.28762	460.243	29.9627	0
	High	ATGDETGAK	1	1	1	P61247		0	39048.1	0.003	0.1128	1.89108	2	849.394	-0.882626	425.201	3.60081	0
	High	ATGDETGAKVER	2	1	1	P61247		0	3.84507e+07	0	0.003791	3.52487	2	1233.61	-1.03827	617.307	10.4558	1
	High	ATGDETGAKVERADGYEPPVQESV	2	1	1	P61247		0	6.31864e+07	0	0.01594	2.34202	3	2505.17	-3.06379	835.727	25.8275	2
	High	EVQTNDLK	1	1	1	P61247		0	7.05924e+06	0.004	0.1315	2.01054	2	946.482	-2.17659	473.745	14.1553	0
	High	EVQTNDLKEVVNK	4	1	1	P61247		0	4.43503e+07	0	0.001687	4.59484	2	1515.8	-1.9751	758.403	23.167	1
	High	FELGKLmELHGEGSSSGK	2	1	1	P61247	M7(Oxidation)	0	6.9222e+06	0	0.006263	4.05095	2	1921.93	-2.71218	961.467	28.328	1
	High	FELGKLMELHGEGSSSGK	2	1	1	P61247		0	1.37282e+06	0	2.198e-05	4.52288	3	1905.93	-2.0795	635.983	32.4447	1
	High	FKLITEDVQGk	1	1	1	P61247	K11(GG)	0	253188	0	0.003047	3.96642	2	1391.75	-4.11592	696.377	27.1097	1
	High	FKLITEDVQGK	2	1	1	P61247		0	4.43597e+06	0	0.0007199	4.12702	3	1277.71	-3.73829	426.573	27.4944	1
	High	GRVFEVSLADLQNDEVAFRK	1	1	1	P61247		0	141035	0.002	0.09575	3.60523	3	2293.19	-2.31716	765.068	36.2041	2
	High	IASDGLK	1	1	1	P61247		0	2.3955e+07	0.003	0.1188	1.63001	2	703.396	-3.17526	352.202	13.3349	0
	High	IASDGLKGR	2	1	1	P61247		0	7.34927e+06	0	0.04524	2.68078	2	916.517	-4.20263	458.762	12.5627	1
	High	KDWYDVKAPAmFNIR	1	1	1	P61247	M11(Oxidation)	0	286711	0	0.001235	3.83328	3	1869.93	-3.2809	623.98	31.6572	2
	High	KKMmEImTR	3	1	1	P61247	M4(Oxidation); M7(Oxidation)	0	2.42469e+06	0	0.03536	2.59611	3	1199.59	-4.12436	400.535	10.768	2
	High	KKMmEIMTR	1	1	1	P61247	M4(Oxidation)	0	119187	0.001	0.06889	2.77926	2	1183.6	-1.86431	592.302	15.3754	2
	High	KKVVDPFSK	1	1	1	P61247		0	2.48168e+06	0.004	0.1414	2.89585	2	1047.61	-4.85835	524.311	19.1219	2
	High	KMmEImTR	1	1	1	P61247	M3(Oxidation); M6(Oxidation)	0	252233	0.002	0.1083	2.57202	3	1071.49	-6.44089	357.836	13.7445	1
	High	KMmEIMTR	2	1	1	P61247	M3(Oxidation)	0	400854	0.002	0.08374	2.08718	2	1055.5	-2.90079	528.254	19.2466	1
	High	KMMEIMTR	1	1	1	P61247		0	1.70595e+06	0.004	0.1329	2.81158	2	1039.5	-4.78397	520.256	23.2861	1
	High	KTSYAQHQQVR	2	1	1	P61247		0	3.05005e+07	0	0.0003582	3.74054	3	1345.7	-0.320545	449.237	9.40546	1
	High	LFcVGFTK	1	1	1	P61247	C3(Carbamidomethyl)	0	5.20386e+06	0	0.05191	2.42475	2	971.5	-2.0162	486.254	31.6253	0
	High	LFcVGFTKK	2	1	1	P61247	C3(Carbamidomethyl)	0	330959	0.001	0.06604	2.1156	2	1099.59	-4.05648	550.3	28.2208	1
	High	LIPDSIGKDIEK	1	1	1	P61247		0	5.84453e+06	0.002	0.07515	2.54956	2	1327.74	-3.46167	664.375	27.4814	1
	High	LITEDVQGk	1	1	1	P61247	K9(GG)	0	1.79907e+06	0	0.02031	2.88747	2	1116.59	-3.546	558.796	19.6007	0
	High	LITEDVQGK	1	1	1	P61247		0	1.67503e+07	0	0.0261	2.11456	2	1002.54	-2.59076	501.776	19.9669	0
	High	LITEDVQGKNcLTNFHGmDLTR	2	1	1	P61247	C11(Carbamidomethyl); M18(Oxidation)	0	1.58951e+06	0	0.002376	4.4252	3	2578.23	-3.72623	860.081	28.9761	1
	High	LmELHGEGSSSGK	9	1	1	P61247	M2(Oxidation)	0	1.16001e+07	0	0.003312	4.00921	2	1347.62	-2.23266	674.313	14.2749	0
	High	LMELHGEGSSSGK	3	1	1	P61247		0	3.241e+07	0	0.0003993	3.90572	2	1331.62	-2.50299	666.315	18.7504	0
	High	LmELHGEGSSSGKATGDETGAK	2	1	1	P61247	M2(Oxidation)	0	332159	0	0.001349	3.60755	4	2177.99	-3.40452	545.253	15.6843	1
	High	LMELHGEGSSSGKATGDETGAK	2	1	1	P61247		0	711670	0	3.399e-05	5.30903	3	2162	-3.12177	721.337	19.0399	1
	High	LmELHGEGSSSGKATGDETGAKVER	3	1	1	P61247	M2(Oxidation)	0	573658	0	0.00118	3.86434	4	2562.19	-5.93605	641.304	17.4069	2
	High	LMELHGEGSSSGKATGDETGAKVER	3	1	1	P61247		0	853914	0	1.848e-05	4.59447	4	2546.21	-0.395566	637.309	19.9226	2
	High	mMEIMTR	3	1	1	P61247	M1(Oxidation)	0	2.63446e+06	0	0.06484	2.21666	2	927.407	-3.10477	464.207	22.8303	0
	High	MmEImTR	1	1	1	P61247	M2(Oxidation); M5(Oxidation)	0	5.3788e+06	0.002	0.08878	2.06184	2	943.402	-3.0319	472.205	16.2519	0
	High	MMEIMTR	1	1	1	P61247		0	1.63305e+07	0	0.03768	2.37992	2	911.413	-1.84084	456.21	26.3685	0
	High	NcLTNFHGmDLTR	2	1	1	P61247	C2(Carbamidomethyl); M9(Oxidation)	0	3.07278e+06	0	0.001879	3.69254	2	1594.71	-2.76178	797.857	26.0297	0
	High	NcLTNFHGMDLTR	2	1	1	P61247	C2(Carbamidomethyl)	0	3.11387e+06	0	0.000741	4.33384	2	1578.71	-3.1498	789.859	30.4386	0
	High	NIGKTLVTR	1	1	1	P61247		0	206111	0.002	0.09895	1.86524	2	1001.61	-3.75236	501.307	19.1357	1
	High	TSYAQHQQVR	5	1	1	P61247		0	4.74873e+07	0	0.002134	3.65025	2	1217.6	-1.57192	609.304	11.4912	0
	High	TTDGYLLR	2	1	1	P61247		0	2.26316e+07	0.002	0.07956	3.09774	2	938.489	-5.60699	469.748	25.2304	0
	High	VERADGYEPPVQESV	1	1	1	P61247		0	1.76834e+07	0	0.004276	4.10449	2	1674.79	-3.05327	837.9	25.888	1
	High	VFEVSLADLQNDEVAFR	2	1	1	P61247		0	561357	0	1.931e-05	4.76525	2	1951.97	-2.23057	976.49	40.0261	0
	High	VFEVSLADLQNDEVAFRK	1	1	1	P61247		0	864586	0	0.0002395	4.77051	2	2080.07	-2.21024	1040.54	37.6116	1
	High	VVDPFSK	1	1	1	P61247		0	9.14965e+06	0.006	0.1607	1.59739	2	791.427	-4.11918	396.217	25.7714	0
	High	VVDPFSKK	1	1	1	P61247		0	5.71402e+06	0.002	0.1016	2.36089	2	919.523	-2.01791	460.265	22.4411	1
	High	VVDPFSKKDWYDVK	2	1	1	P61247		0	944904	0	0.008141	4.51095	2	1725.87	-6.24167	863.441	31.5227	2
P07437	Tubulin beta chain OS=Homo sapiens GN=TUBB PE=1 SV=2 - [TBB5_HUMAN]	220.853	67.57	4	7	26	62	2.00199e+07	444	49.639	4.89404
	A2	Sequence	# PSMs	# Proteins	# Protein Groups	Protein Group Accessions	Modifications	ΔCn	Area	q-Value	PEP	XCorr	Charge	MH+ [Da]	ΔM [ppm]	m/z [Da]	RT [min]	# Missed Cleavages
	High	AILVDLEPGTmDSVR	2	5	1	P07437	M11(Oxidation)	0	1.2446e+07	0	0.0003134	3.85262	2	1631.83	-2.47845	816.417	32.6444	0
	High	AILVDLEPGTMDSVR	3	5	1	P07437		0	1.19516e+07	0	0.0003274	4.25047	2	1615.83	-3.53468	808.419	35.3074	0
	High	ALTVPELTQQVFDAK	3	1	1	P07437		0	1.4362e+07	0	0.001486	3.78828	2	1659.89	-3.0767	830.449	38.599	0
	High	EAEScDcLQGFQLTHSLGGGTGSGmGTLLISK	1	5	2	P68371;P07437	C5(Carbamidomethyl); C7(Carbamidomethyl); M25(Oxidation)	0	550568	0	0.002393	4.25057	3	3327.52	-4.18703	1109.84	35.4876	0
	High	EIVHIQAGQcGNQIGAK	2	6	2	P68371;P07437	C10(Carbamidomethyl)	0	1.1963e+06	0	0.0005935	4.79187	2	1822.92	-2.82684	911.963	23.8585	0
	High	EVDEQmLNVQNK	1	4	2	P68371;P07437	M6(Oxidation)	0	654923	0	0.01282	4.14044	2	1462.68	-4.37708	731.843	20.5386	0
	High	EVDEQMLNVQNK	1	4	2	P68371;P07437		0	1.22946e+06	0	0.00139	4.28934	2	1446.69	-2.87764	723.846	25.3639	0
	High	FPGQLNADLRK	4	11	2	P68371;P07437		0	1.97841e+06	0	0.01827	2.96749	2	1258.68	-5.49311	629.845	25.4895	1
	High	FWEVISDEHGIDPTGTYHGDSDLQLDR	1	1	1	P07437		0	359653	0	0.005324	4.04739	3	3102.4	-3.69326	1034.8	35.2205	0
	High	GHYTEGAELVDSVLDVVR	3	6	2	P68371;P07437		0	430149	0	5.493e-06	6.19154	2	1958.97	-3.99938	979.991	41.0292	0
	High	GHYTEGAELVDSVLDVVRK	3	6	2	P68371;P07437		0	1.16088e+06	0	2.092e-05	4.68204	3	2087.07	-5.48545	696.36	39.4068	1
	High	ImNTFSVVPSPK	1	5	2	P68371;P07437	M2(Oxidation)	0	2.41783e+06	0	0.001083	4.12463	2	1335.69	-4.81737	668.349	28.9797	0
	High	IMNTFSVVPSPK	1	5	2	P68371;P07437		0	1.04442e+07	0	0.0003133	4.47016	2	1319.7	-4.10398	660.352	31.2919	0
	High	IREEYPDR	2	7	2	P68371;P07437		0	1.12206e+07	0.001	0.07126	2.70408	2	1077.53	-4.07377	539.268	15.5973	1
	High	IREEYPDRImNTFSVVPSPK	1	2	2	P68371;P07437	M10(Oxidation)	0	1.6733e+06	0.002	0.1109	2.60865	4	2394.19	-7.2464	599.304	29.9984	2
	High	IREEYPDRIMNTFSVVPSPK	2	2	2	P68371;P07437		0	6.00355e+06	0	0.05563	2.85764	3	2378.21	-2.70356	793.409	33.1543	2
	High	ISEQFTAMFR	1	7	2	P68371;P07437		0	902358	0	0.002543	3.58711	2	1229.59	-4.42276	615.3	34.6944	0
	High	ISVYYNEATGGK	1	1	1	P07437		0	2.45093e+07	0	0.0009508	3.19975	2	1301.63	-3.83484	651.32	24.7015	0
	High	ISVYYNEATGGKYVPR	1	1	1	P07437		0	1.47442e+06	0	2.981e-05	4.71742	2	1816.92	-2.80645	908.963	27.7848	1
	High	KLAVNmVPFPR	1	11	2	P68371;P07437	M6(Oxidation)	0	795510	0	0.01527	3.5267	2	1287.72	-3.10926	644.364	28.5719	1
	High	KLAVNMVPFPR	2	11	2	P68371;P07437		0	1.71096e+06	0	0.00384	3.83512	2	1271.72	-6.09102	636.364	31.9485	1
	High	LAVNmVPFPR	1	11	2	P68371;P07437	M5(Oxidation)	0	8.94292e+06	0	0.003769	3.47713	2	1159.63	-3.34806	580.316	31.0063	0
	High	LAVNMVPFPR	1	11	2	P68371;P07437		0	2.11883e+07	0	0.002077	3.73442	2	1143.63	-0.796452	572.32	34.5512	0
	High	LHFFmPGFAPLTSR	2	8	2	P68371;P07437	M5(Oxidation)	0	3.97086e+06	0	0.001418	4.14693	2	1636.83	-2.92952	818.917	36.1276	0
	High	LHFFMPGFAPLTSR	2	8	2	P68371;P07437		0	1.12065e+06	0	0.0008022	4.10282	3	1620.82	-6.97013	540.946	39.496	0
	High	mAVTFIGNSTAIQELFK	1	1	1	P07437	M1(Oxidation)	0	44776.3	0.006	0.157	2.23056	2	1885.97	-4.12034	943.486	41.5001	0
	High	mAVTFIGNSTAIQELFKR	1	1	1	P07437	M1(Oxidation)	0	181569	0	0.009501	2.04313	3	2042.07	-1.08459	681.362	39.2959	1
	High	MAVTFIGNSTAIQELFKR	1	1	1	P07437		0	75838.3	0	0.00962	2.89543	3	2026.07	-3.30168	676.029	40.7188	1
	High	mREIVHIQAGQcGNQIGAK	2	6	2	P68371;P07437	M1(Oxidation); C12(Carbamidomethyl)	0	2.80077e+06	0	4.288e-05	4.8965	3	2126.05	-3.66426	709.355	22.4559	1
	High	MREIVHIQAGQcGNQIGAK	2	6	2	P07437;P68371	C12(Carbamidomethyl)	0	1.92862e+06	0	5.19e-05	5.64994	3	2110.05	-6.07301	704.022	24.4173	1
	High	mSmKEVDEQmLNVQNK	2	4	2	P68371;P07437	M1(Oxidation); M3(Oxidation); M10(Oxidation)	0	525989	0	0.0001263	5.17792	3	1971.87	-3.8803	657.963	19.3979	1
	High	mSmKEVDEQMLNVQNK	3	4	2	P68371;P07437	M1(Oxidation); M3(Oxidation)	0	672447	0	8.805e-05	4.9508	3	1955.88	-4.88918	652.631	24.0848	1
	High	MSMKEVDEQMLNVQNK	1	4	2	P68371;P07437		0	390391	0	0.007029	4.7549	2	1923.89	-3.3019	962.449	30.6545	1
	High	NMmAAcDPR	1	10	2	P68371;P07437	M3(Oxidation); C6(Carbamidomethyl)	0	279181	0.006	0.1576	1.98057	2	1081.42	-1.36327	541.214	14.4579	0
	High	NMMAAcDPR	1	10	2	P68371;P07437	C6(Carbamidomethyl)	0	866598	0	0.006317	2.66936	2	1065.42	-2.4901	533.216	19.6041	0
	High	NSSYFVEWIPNNVK	1	8	2	P68371;P07437		0	650731	0	0.002224	3.56643	2	1696.83	0.67935	848.921	37.4994	0
	High	SGPFGQIFRPDNFVFGQSGAGNNWAK	2	5	2	P68371;P07437		0	384304	0	0.02308	3.99036	3	2798.36	4.13255	933.457	39.8185	0
	High	YLTVAAVFR	1	3	2	P68371;P07437		0	1.11222e+06	0	0.01436	2.18923	2	1039.59	-2.32712	520.299	35.5508	0
O14965	Aurora kinase A OS=Homo sapiens GN=AURKA PE=1 SV=2 - [AURKA_HUMAN]	209.018	6.7	1	1	4	74	2.39696e+08	403	45.7808	9.39307
	A2	Sequence	# PSMs	# Proteins	# Protein Groups	Protein Group Accessions	Modifications	ΔCn	Area	q-Value	PEP	XCorr	Charge	MH+ [Da]	ΔM [ppm]	m/z [Da]	RT [min]	# Missed Cleavages
	High	FGNVYLAR	42	3	2	O14965;Q96GD4		0	4.45942e+08	0	0.01736	3.37274	2	939.502	-3.33988	470.254	38.9247	0
	High	FGNVYLAREK	1	2	2	O14965;Q96GD4		0	318616	0	0.04593	2.816	2	1196.64	-5.83285	598.821	24.2573	1
	High	GKFGNVYLAR	30	3	2	O14965;Q96GD4		0	2.72826e+08	0	0.05638	3.65672	2	1124.62	-4.89333	562.811	25.1758	1
	High	QWALEDFEIGRPLGK	1	1	1	O14965		0	295364	0.001	0.06742	3.08147	3	1758.91	-2.97726	586.976	35.6873	0
P68371	Tubulin beta-4B chain OS=Homo sapiens GN=TUBB4B PE=1 SV=1 - [TBB4B_HUMAN]	189.899	61.35	6	5	24	55	1.42843e+07	445	49.799	4.89404
	A2	Sequence	# PSMs	# Proteins	# Protein Groups	Protein Group Accessions	Modifications	ΔCn	Area	q-Value	PEP	XCorr	Charge	MH+ [Da]	ΔM [ppm]	m/z [Da]	RT [min]	# Missed Cleavages
	High	ALTVPELTQQmFDAK	1	4	1	P68371	M11(Oxidation)	0	919211	0	0.04485	2.52035	2	1707.87	1.6111	854.436	33.3087	0
	High	ALTVPELTQQMFDAK	1	4	1	P68371		0	967163	0	0.01403	2.65209	2	1691.86	-3.61593	846.434	38.8618	0
	High	AVLVDLEPGTmDSVR	1	3	1	P68371	M11(Oxidation)	0	1.43001e+06	0	0.0002999	3.67138	2	1617.81	-3.61628	809.408	31.2441	0
	High	AVLVDLEPGTMDSVR	1	3	1	P68371		0	2.27613e+06	0	0.0005167	3.37944	2	1601.82	-2.5593	801.412	33.9518	0
	High	EAEScDcLQGFQLTHSLGGGTGSGmGTLLISK	1	5	2	P68371;P07437	C5(Carbamidomethyl); C7(Carbamidomethyl); M25(Oxidation)	0	550568	0	0.002393	4.25057	3	3327.52	-4.18703	1109.84	35.4876	0
	High	EIVHLQAGQcGNQIGAK	2	6	2	P68371;P07437	C10(Carbamidomethyl)	0	1.1963e+06	0	0.0005935	4.79187	2	1822.92	-2.82684	911.963	23.8585	0
	High	EVDEQmLNVQNK	1	4	2	P68371;P07437	M6(Oxidation)	0	654923	0	0.01282	4.14044	2	1462.68	-4.37708	731.843	20.5386	0
	High	EVDEQMLNVQNK	1	4	2	P68371;P07437		0	1.22946e+06	0	0.00139	4.28934	2	1446.69	-2.87764	723.846	25.3639	0
	High	FPGQLNADLRK	4	11	2	P68371;P07437		0	1.97841e+06	0	0.01827	2.96749	2	1258.68	-5.49311	629.845	25.4895	1
	High	GHYTEGAELVDSVLDVVR	3	6	2	P68371;P07437		0	430149	0	5.493e-06	6.19154	2	1958.97	-3.99938	979.991	41.0292	0
	High	GHYTEGAELVDSVLDVVRK	3	6	2	P68371;P07437		0	1.16088e+06	0	2.092e-05	4.68204	3	2087.07	-5.48545	696.36	39.4068	1
	High	ImNTFSVVPSPK	1	5	2	P68371;P07437	M2(Oxidation)	0	2.41783e+06	0	0.001083	4.12463	2	1335.69	-4.81737	668.349	28.9797	0
	High	IMNTFSVVPSPK	1	5	2	P68371;P07437		0	1.04442e+07	0	0.0003133	4.47016	2	1319.7	-4.10398	660.352	31.2919	0
	High	INVYYNEATGGK	1	1	1	P68371		0	3.35792e+06	0	0.001011	3.49654	2	1328.64	-3.14065	664.826	24.8561	0
	High	INVYYNEATGGKYVPR	1	1	1	P68371		0	813234	0.006	0.1583	1.7074	3	1843.93	-4.18225	615.314	27.8508	1
	High	IREEYPDR	2	7	2	P68371;P07437		0	1.12206e+07	0.001	0.07126	2.70408	2	1077.53	-4.07377	539.268	15.5973	1
	High	IREEYPDRImNTFSVVPSPK	1	2	2	P68371;P07437	M10(Oxidation)	0	1.6733e+06	0.002	0.1109	2.60865	4	2394.19	-7.2464	599.304	29.9984	2
	High	IREEYPDRIMNTFSVVPSPK	2	2	2	P68371;P07437		0	6.00355e+06	0	0.05563	2.85764	3	2378.21	-2.70356	793.409	33.1543	2
	High	ISEQFTAMFR	1	7	2	P68371;P07437		0	902358	0	0.002543	3.58711	2	1229.59	-4.42276	615.3	34.6944	0
	High	KLAVNmVPFPR	1	11	2	P68371;P07437	M6(Oxidation)	0	795510	0	0.01527	3.5267	2	1287.72	-3.10926	644.364	28.5719	1
	High	KLAVNMVPFPR	2	11	2	P68371;P07437		0	1.71096e+06	0	0.00384	3.83512	2	1271.72	-6.09102	636.364	31.9485	1
	High	LAVNmVPFPR	1	11	2	P68371;P07437	M5(Oxidation)	0	8.94292e+06	0	0.003769	3.47713	2	1159.63	-3.34806	580.316	31.0063	0
	High	LAVNMVPFPR	1	11	2	P68371;P07437		0	2.11883e+07	0	0.002077	3.73442	2	1143.63	-0.796452	572.32	34.5512	0
	High	LHFFmPGFAPLTSR	2	8	2	P68371;P07437	M5(Oxidation)	0	3.97086e+06	0	0.001418	4.14693	2	1636.83	-2.92952	818.917	36.1276	0
	High	LHFFMPGFAPLTSR	2	8	2	P68371;P07437		0	1.12065e+06	0	0.0008022	4.10282	3	1620.82	-6.97013	540.946	39.496	0
	High	mREIVHLQAGQcGNQIGAK	2	6	2	P68371;P07437	M1(Oxidation); C12(Carbamidomethyl)	0	2.80077e+06	0	4.288e-05	4.8965	3	2126.05	-3.66426	709.355	22.4559	1
	High	MREIVHLQAGQcGNQIGAK	2	6	2	P07437;P68371	C12(Carbamidomethyl)	0	1.92862e+06	0	5.19e-05	5.64994	3	2110.05	-6.07301	704.022	24.4173	1
	High	MSATFIGNSTAIQELFKR	1	3	1	P68371		0	30150.1	0.004	0.141	1.97566	3	2014.04	-2.25426	672.018	39.384	1
	High	mSmKEVDEQmLNVQNK	2	4	2	P68371;P07437	M1(Oxidation); M3(Oxidation); M10(Oxidation)	0	525989	0	0.0001263	5.17792	3	1971.87	-3.8803	657.963	19.3979	1
	High	mSmKEVDEQMLNVQNK	3	4	2	P68371;P07437	M1(Oxidation); M3(Oxidation)	0	672447	0	8.805e-05	4.9508	3	1955.88	-4.88918	652.631	24.0848	1
	High	MSMKEVDEQMLNVQNK	1	4	2	P68371;P07437		0	390391	0	0.007029	4.7549	2	1923.89	-3.3019	962.449	30.6545	1
	High	NMmAAcDPR	1	10	2	P68371;P07437	M3(Oxidation); C6(Carbamidomethyl)	0	279181	0.006	0.1576	1.98057	2	1081.42	-1.36327	541.214	14.4579	0
	High	NMMAAcDPR	1	10	2	P68371;P07437	C6(Carbamidomethyl)	0	866598	0	0.006317	2.66936	2	1065.42	-2.4901	533.216	19.6041	0
	High	NSSYFVEWIPNNVK	1	8	2	P68371;P07437		0	650731	0	0.002224	3.56643	2	1696.83	0.67935	848.921	37.4994	0
	High	SGPFGQIFRPDNFVFGQSGAGNNWAK	2	5	2	P68371;P07437		0	384304	0	0.02308	3.99036	3	2798.36	4.13255	933.457	39.8185	0
	High	YLTVAAVFR	1	3	2	P68371;P07437		0	1.11222e+06	0	0.01436	2.18923	2	1039.59	-2.32712	520.299	35.5508	0
P60709	Actin, cytoplasmic 1 OS=Homo sapiens GN=ACTB PE=1 SV=1 - [ACTB_HUMAN]	155.692	42.4	12	15	15	44	1.11268e+07	375	41.7097	5.47803
	A2	Sequence	# PSMs	# Proteins	# Protein Groups	Protein Group Accessions	Modifications	ΔCn	Area	q-Value	PEP	XCorr	Charge	MH+ [Da]	ΔM [ppm]	m/z [Da]	RT [min]	# Missed Cleavages
	High	AGFAGDDAPR	1	10	1	P60709		0	1.069e+07	0	0.00956	3.14984	2	976.445	-3.62593	488.726	18.6444	0
	High	DLTDYLmK	1	7	1	P60709	M7(Oxidation)	0	291620	0	0.05186	2.02743	2	1014.48	-4.58976	507.742	30.5247	0
	High	DLTDYLMK	1	7	1	P60709		0	394015	0.002	0.1096	1.83247	2	998.485	-1.01471	499.746	34.0141	0
	High	DSYVGDEAQSK	1	6	1	P60709		0	3.81299e+06	0	0.01799	2.90074	2	1198.52	-4.59741	599.762	16.1992	0
	High	DSYVGDEAQSKR	2	6	1	P60709		0	5.5197e+06	0	0.002741	2.59631	3	1354.62	-2.30905	452.212	15.591	1
	High	EITALAPSTmK	1	6	1	P60709	M10(Oxidation)	0	935164	0	0.01654	2.91711	2	1177.61	-3.3489	589.308	22.8874	0
	High	EITALAPSTMK	1	6	1	P60709		0	777713	0.002	0.09474	2.20375	2	1161.61	-3.56908	581.311	26.8594	0
	High	GYSFTTTAER	1	2	1	P60709		0	7.37115e+06	0	0.01901	2.7229	2	1132.52	-3.60836	566.765	23.9434	0
	High	GYSFTTTAEREIVR	2	2	1	P60709		0	917024	0.004	0.1236	3.4012	2	1629.82	-3.22282	815.413	29.7157	1
	High	HQGVmVGmGQK	1	7	1	P60709	M5(Oxidation); M8(Oxidation)	0	885333	0	0.02498	2.72765	2	1203.56	-0.20336	602.284	10.7141	0
	High	HQGVmVGMGQK	3	7	1	P60709	M5(Oxidation)	0	687058	0	0.007542	3.38555	3	1187.56	-2.2636	396.526	15.994	0
	High	HQGVMVGMGQK	1	7	1	P60709		0	2.53136e+06	0	0.01456	3.12461	2	1171.57	-2.74214	586.288	18.9962	0
	High	HQGVmVGmGQKDSYVGDEAQSK	1	6	1	P60709	M5(Oxidation); M8(Oxidation)	0	996768	0	0.0002241	4.10562	3	2383.06	-2.43252	795.025	18.9355	1
	High	HQGVmVGMGQKDSYVGDEAQSK	3	6	1	P60709	M5(Oxidation)	0	987200	0	5.762e-05	4.62795	3	2367.06	-2.56016	789.693	21.7295	1
	High	HQGVMVGMGQKDSYVGDEAQSK	2	6	1	P60709		0	1.38114e+06	0	4.181e-05	4.65692	3	2351.07	-2.68953	784.361	23.4203	1
	High	HQGVmVGmGQKDSYVGDEAQSKR	2	6	1	P60709	M5(Oxidation); M8(Oxidation)	0	1.59825e+06	0	0.0002729	5.27172	3	2539.16	-3.52692	847.057	18.246	2
	High	HQGVmVGMGQKDSYVGDEAQSKR	4	6	1	P60709	M5(Oxidation)	0	951462	0	0.0001428	4.98035	4	2523.16	-3.12675	631.546	20.7627	2
	High	HQGVMVGMGQKDSYVGDEAQSKR	2	6	1	P60709		0	2.01578e+06	0	7.603e-06	5.56824	3	2507.17	-3.27067	836.394	22.3667	2
	High	LcYVALDFEQEmATAASSSSLEK	2	3	1	P60709	C2(Carbamidomethyl); M12(Oxidation)	0	306286	0	0.0006849	3.86116	3	2566.17	0.0226523	856.061	36.0651	0
	High	LcYVALDFEQEMATAASSSSLEK	3	3	1	P60709	C2(Carbamidomethyl)	0	268299	0	0.000544	5.01028	3	2550.16	-3.8859	850.726	41.6744	0
	High	LDLAGRDLTDYLmK	2	7	1	P60709	M13(Oxidation)	0	890781	0	0.001401	2.56433	3	1639.83	-5.75245	547.28	34.3121	1
	High	LDLAGRDLTDYLMK	1	7	1	P60709		0	1.24342e+06	0	0.0007851	1.89419	3	1623.84	-2.58837	541.951	36.5469	1
	High	SYELPDGQVITIGNER	1	10	1	P60709		0	7.07663e+06	0	0.0004315	4.24132	2	1790.89	-2.50855	895.947	34.9526	0
	High	TTGIVmDSGDGVTHTVPIYEGYALPHAILR	2	2	1	P60709	M6(Oxidation)	0	733359	0	0.0004851	4.89084	3	3199.6	-2.36796	1067.21	35.8753	0
	High	TTGIVMDSGDGVTHTVPIYEGYALPHAILR	1	2	1	P60709		0	189845	0	0.01068	2.82419	4	3183.6	-3.61707	796.656	36.832	0
	High	VAPEEHPVLLTEAPLNPK	2	2	1	P60709		0	1.53192e+07	0	0.001756	4.29379	2	1954.06	-1.81193	977.534	30.7384	0
P04264	Keratin, type II cytoskeletal 1 OS=Homo sapiens GN=KRT1 PE=1 SV=6 - [K2C1_HUMAN]	151.945	51.4	3	29	33	45	8.99416e+06	644	65.999	8.11865
	A2	Sequence	# PSMs	# Proteins	# Protein Groups	Protein Group Accessions	Modifications	ΔCn	Area	q-Value	PEP	XCorr	Charge	MH+ [Da]	ΔM [ppm]	m/z [Da]	RT [min]	# Missed Cleavages
	High	AEAESLYQSK	1	1	1	P04264		0	2.28189e+06	0	0.007015	3.31326	2	1125.54	-3.03441	563.273	19.4796	0
	High	AQYEDIAQK	1	1	1	P04264		0	1.05245e+07	0	0.01374	3.21894	2	1065.52	-3.42336	533.262	19.0104	0
	High	DVDGAYmTK	1	1	1	P04264	M7(Oxidation)	0	899171	0	0.01877	2.81716	2	1015.44	-1.10677	508.223	15.2302	0
	High	DYQELmNTK	1	1	1	P04264	M6(Oxidation)	0	299689	0.001	0.06997	2.06975	2	1157.51	-0.972004	579.26	19.5796	0
	High	DYQELMNTK	1	1	1	P04264		0	425579	0	0.01865	2.92162	2	1141.52	-3.19455	571.262	26.2322	0
	High	FLEQQNQVLQTK	1	3	2	P04264;P35908		0	8.70903e+06	0	0.001665	4.56963	2	1475.78	-2.14748	738.395	25.8844	0
	High	FSScGGGGGSFGAGGGFGSR	1	1	1	P04264	C4(Carbamidomethyl)	0	962654	0	1.449e-05	4.5066	2	1765.73	-4.64693	883.367	27.0673	0
	High	GGGGGGYGSGGSSYGSGGGSYGSGGGGGGGR	2	1	1	P04264		0	3.18788e+06	0	6.527e-06	6.64945	2	2383.95	-2.26117	1192.48	19.1878	0
	High	GSGGGSSGGSIGGR	1	1	1	P04264		0	1.3768e+06	0	0.006187	3.7226	2	1092.5	-3.29165	546.753	8.72327	0
	High	GSYGSGGSSYGSGGGSYGSGGGGGGHGSYGSGSSSGGYR	2	1	1	P04264		0	2.97507e+06	0	1.049e-05	6.30181	3	3312.3	-1.40969	1104.77	21.1597	0
	High	LDSELK	1	4	1	P04264		0	921727	0.004	0.1281	1.82746	2	704.381	-2.21938	352.694	14.8112	0
	High	LRSEIDNVKK	1	1	1	P04264		0	1.07339e+06	0	0.009798	3.53651	3	1201.69	-1.31703	401.234	14.7692	2
	High	NKYEDEINK	2	7	3	P02538;P04264;P13647		0	261890	0	0.05999	2.78488	3	1152.55	-4.72707	384.854	17.2262	1
	High	NKYEDEINKR	2	6	3	P02538;P04264;P13647		0	2.18715e+06	0	0.01062	2.91471	3	1308.65	-3.63851	436.888	17.5112	2
	High	NmQDmVEDYR	1	1	1	P04264	M2(Oxidation); M5(Oxidation)	0	288461	0	0.03491	2.21632	2	1332.51	-3.45296	666.761	19.3691	0
	High	NmQDMVEDYR	1	1	1	P04264	M2(Oxidation)	0	168544	0	0.01862	2.95638	2	1316.52	-3.18488	658.764	23.1419	0
	High	NMQDMVEDYR	1	1	1	P04264		0	430788	0	0.008662	3.46689	2	1300.52	-4.31814	650.766	28.9974	0
	High	NSKIEISELNR	1	1	1	P04264		0	740629	0	0.0115	2.82864	2	1302.69	-4.90482	651.851	24.1965	1
	High	QISNLQQSISDAEQR	1	1	1	P04264		0	809774	0	0.0002239	4.60592	2	1716.85	-3.16311	858.927	29.1742	0
	High	RVDQLKSDQSR	2	1	1	P04264		0	695156	0	0.003129	3.7507	3	1331.7	-2.23861	444.571	10.5811	2
	High	SEIDNVKK	1	1	1	P04264		0	193808	0.004	0.1348	2.02497	2	932.503	-2.0655	466.755	11.931	1
	High	SGGGFSSGSAGIINYQR	1	1	1	P04264		0	651990	0	0.0008878	4.26782	2	1657.79	-3.85736	829.397	28.5753	0
	High	SISISVAR	1	1	1	P04264		0	878547	0.001	0.06937	1.68076	2	832.486	-2.75625	416.747	24.4658	0
	High	SKAEAESLYQSK	2	1	1	P04264		0	4.01063e+06	0	0.002648	4.56257	2	1340.67	-3.12877	670.836	18.1023	1
	High	SKAEAESLYQSKYEELQITAGR	2	1	1	P04264		0	1.224e+06	0	2.895e-06	5.4046	3	2501.25	-1.94618	834.421	29.8543	2
	High	SLDLDSIIAEVK	1	1	1	P04264		0	1.53313e+06	0	0.0007754	4.13783	2	1302.71	-5.19662	651.858	40.5041	0
	High	SLNNQFASFIDK	1	1	1	P04264		0	1.08278e+06	0	0.001958	3.9671	2	1383.69	-1.32771	692.348	34.816	0
	High	SLNNQFASFIDKVR	2	1	1	P04264		0	1.09998e+06	0	0.00129	4.30026	2	1638.86	-1.40937	819.932	36.7387	1
	High	SLVNLGGSK	1	1	1	P04264		0	2.80907e+06	0	0.01182	1.97997	2	874.495	-5.14894	437.751	24.1361	0
	High	TLLEGEESR	1	1	1	P04264		0	7.749e+06	0.005	0.1482	2.46531	2	1033.51	-2.8758	517.26	20.7534	0
	High	TNAENEFVTIK	1	1	1	P04264		0	3.16667e+06	0	0.004761	3.23389	2	1265.63	-3.57392	633.32	27.7361	0
	High	TNAENEFVTIKK	2	1	1	P04264		0	5.43991e+06	0	0.00328	4.13011	2	1393.73	-2.98219	697.368	23.8835	1
	High	VDQLKSDQSR	1	1	1	P04264		0	173452	0.006	0.1726	2.8654	2	1175.6	-0.668334	588.304	10.428	1
	High	WELLQQVDTSTR	1	1	1	P04264		0	1.33063e+06	0	0.0008107	4.35789	2	1475.75	-2.14547	738.377	34.0811	0
	High	YEDEINK	1	12	4	P02538;P13647;P35908;P04264		0	278447	0.002	0.07689	1.73151	2	910.413	-2.69432	455.71	15.594	0
	High	YEELQITAGR	1	2	1	P04264		0	1.85023e+06	0	0.001687	3.73495	2	1179.6	-3.07049	590.302	26.6997	0
P11142	Heat shock cognate 71 kDa protein OS=Homo sapiens GN=HSPA8 PE=1 SV=1 - [HSP7C_HUMAN]	147.442	38.7	2	20	25	44	1.28953e+07	646	70.8542	5.51611
	A2	Sequence	# PSMs	# Proteins	# Protein Groups	Protein Group Accessions	Modifications	ΔCn	Area	q-Value	PEP	XCorr	Charge	MH+ [Da]	ΔM [ppm]	m/z [Da]	RT [min]	# Missed Cleavages
	High	ARFEELNADLFR	2	2	1	P11142		0	1.06713e+06	0	0.03812	4.09027	2	1480.75	-2.10231	740.879	33.5117	1
	High	DAGTIAGLNVLR	1	1	1	P11142		0	7.96829e+06	0	0.001436	3.98106	2	1199.67	-2.31306	600.339	33.4425	0
	High	EIAEAYLGK	1	1	1	P11142		0	258199	0.005	0.1515	2.10568	2	993.52	-4.90179	497.264	25.8734	0
	High	FEELNADLFR	1	2	1	P11142		0	379000	0	0.009603	3.50209	2	1253.61	-2.43823	627.31	35.271	0
	High	HWPFmVVNDAGRPK	1	1	1	P11142	M5(Oxidation)	0	122509	0.009	0.1964	2.2678	3	1669.82	-3.5269	557.279	29.4383	0
	High	IINEPTAAAIAYGLDK	2	4	2	P11021;P11142		0	1.68337e+06	0	0.0003304	4.85696	3	1659.89	-1.8346	553.969	34.8932	0
	High	IINEPTAAAIAYGLDKK	2	2	1	P11142		0	9.46163e+06	0	0.0001647	4.9199	2	1787.99	-1.42216	894.497	32.7735	1
	High	ITITNDKGR	1	5	2	P0DMV8;P11142		0	3.02708e+06	0	0.03743	2.69404	2	1017.57	-2.88709	509.287	14.0923	1
	High	LSKEDIER	1	1	1	P11142		0	847792	0.001	0.0722	2.43784	2	989.523	-3.65903	495.265	16.2582	1
	High	mKEIAEAYLGK	1	1	1	P11142	M1(Oxidation)	0	1.6163e+06	0	0.005221	3.40099	2	1268.65	-3.3686	634.829	24.0363	1
	High	MKEIAEAYLGK	2	1	1	P11142		0	4.1912e+06	0	0.0002915	4.30473	3	1252.66	-2.48745	418.224	26.6962	1
	High	mVNHFIAEFK	2	1	1	P11142	M1(Oxidation)	0	597416	0	0.04329	3.13934	2	1251.61	-4.03881	626.311	28.7569	0
	High	MVNHFIAEFK	1	1	1	P11142		0	605034	0	0.0004829	3.41898	3	1235.62	-5.22884	412.544	30.3271	0
	High	mVNHFIAEFKR	1	1	1	P11142	M1(Oxidation)	0	282011	0	0.003605	3.3098	3	1407.71	-6.64639	469.908	26.457	1
	High	MVNHFIAEFKR	1	1	1	P11142		0	369606	0	0.000916	3.46812	3	1391.72	-5.53044	464.577	28.0362	1
	High	NQVAmNPTNTVFDAK	1	1	1	P11142	M5(Oxidation)	0	3.50567e+06	0	0.0002797	4.82586	2	1665.79	-0.786619	833.398	26.073	0
	High	NQVAMNPTNTVFDAK	1	1	1	P11142		0	4.72293e+06	0	0.0005215	4.42649	2	1649.79	-2.10066	825.4	29.1812	0
	High	NQVAmNPTNTVFDAKR	2	1	1	P11142	M5(Oxidation)	0	6.67062e+06	0	0.001594	4.20227	2	1821.88	-3.62545	911.446	24.0215	1
	High	NQVAMNPTNTVFDAKR	2	1	1	P11142		0	5.66961e+06	0	0.00132	4.3064	2	1805.88	-6.81134	903.446	27.2694	1
	High	NSLESYAFNmK	1	1	1	P11142	M10(Oxidation)	0	365572	0	0.00785	3.63338	2	1319.59	-4.25588	660.298	28.6885	0
	High	NSLESYAFNMK	1	1	1	P11142		0	787260	0	0.002054	3.71471	2	1303.59	-3.24586	652.301	32.2183	0
	High	QATKDAGTIAGLNVLR	2	1	1	P11142		0	1.34501e+06	0	0.0007022	3.62786	2	1627.91	-3.32153	814.457	30.3596	1
	High	QTQTFTTYSDNQPGVLIQVYEGER	1	1	1	P11142		0	125131	0.009	0.2037	3.78391	3	2774.33	2.3818	925.449	36.7834	0
	High	RFDDAVVQSDMK	1	1	1	P11142		0	1.00154e+06	0	0.01603	3.63756	2	1410.66	-5.45931	705.834	24.193	1
	High	SFYPEEVSSmVLTK	2	1	1	P11142	M10(Oxidation)	0	2.95577e+06	0	0.0007302	4.0224	2	1632.78	-0.882403	816.894	32.5644	0
	High	SFYPEEVSSMVLTK	1	1	1	P11142		0	4.47851e+06	0	0.0006533	4.13105	2	1616.78	-2.29972	808.896	36.2079	0
	High	STAGDTHLGGEDFDNR	2	2	1	P11142		0	8.98851e+06	0	0.0002623	3.98734	2	1691.72	-1.67603	846.365	21.9085	0
	High	TTPSYVAFTDTER	1	6	2	P0DMV8;P11142		0	1.78666e+07	0	0.01388	3.23756	2	1487.7	-2.93359	744.352	29.0376	0
	High	TTPSYVAFTDTERLIGDAAK	1	4	2	P0DMV8;P11142		0	397736	0.001	0.07294	2.77082	2	2156.08	-2.43339	1078.54	37.573	1
	High	TVTNAVVTVPAYFNDSQR	2	1	1	P11142		0	7.71004e+06	0	6.027e-05	3.82501	3	1981.99	-3.51789	661.335	33.4013	0
	High	VEIIANDQGNR	1	7	3	P0DMV8;P11021;P11142		0	3.97593e+06	0	0.0007335	3.43672	2	1228.62	-3.0816	614.816	20.6362	0
	High	VQVEYKGETK	2	2	1	P11142		0	1.13575e+07	0	0.01702	3.31229	2	1180.62	-1.2188	590.813	16.0119	1
P35908	Keratin, type II cytoskeletal 2 epidermal OS=Homo sapiens GN=KRT2 PE=1 SV=2 - [K22E_HUMAN]	128.572	55.71	12	22	30	39	8.12133e+06	639	65.3932	8.00146
	A2	Sequence	# PSMs	# Proteins	# Protein Groups	Protein Group Accessions	Modifications	ΔCn	Area	q-Value	PEP	XCorr	Charge	MH+ [Da]	ΔM [ppm]	m/z [Da]	RT [min]	# Missed Cleavages
	High	AAFGGSGGR	2	1	1	P35908		0	906676	0	0.05348	2.65409	2	779.378	-2.22885	390.193	11.5686	0
	High	AQYEEIAQR	1	6	2	P02538;P35908		0	5.38775e+06	0	0.009181	3.01137	2	1107.54	-1.15366	554.274	20.1983	0
	High	DVDNAYmIK	1	1	1	P35908	M7(Oxidation)	0	191082	0.002	0.08001	2.79165	2	1084.49	-4.29008	542.75	22.7884	0
	High	FASFIDK	1	18	3	P02538;P13647;P35908		0	278749	0.009	0.2014	2.18157	2	827.426	-4.16126	414.217	27.8105	0
	High	FASFIDKVR	2	17	3	P02538;P13647;P35908		0	922138	0	0.02091	2.48233	2	1082.6	-2.99684	541.802	28.7421	1
	High	FLEQQNQVLQTK	1	3	2	P04264;P35908		0	8.70903e+06	0	0.001665	4.56963	2	1475.78	-2.14748	738.395	25.8844	0
	High	GFSSGSAVVSGGSR	2	1	1	P35908		0	7.84138e+06	0	0.0007409	4.90142	2	1254.6	-2.74339	627.806	20.751	0
	High	GGGFGGGSSFGGGSGFSGGGFGGGGFGGGR	1	1	1	P35908		0	213287	0	8.263e-05	3.76574	3	2399.01	-2.54104	800.342	34.5906	0
	High	GGSGGGGSISGGGYGSGGGSGGR	1	1	1	P35908		0	488271	0	0.0006485	4.55835	2	1741.74	-5.44859	871.373	16.6192	0
	High	GGSSSGGGYGSGGGGSSSVK	1	1	1	P35908		0	637011	0	0.0003217	4.47761	2	1588.68	-3.57488	794.843	12.2178	0
	High	GSSSGGGYSSGSSSYGSGGR	2	1	1	P35908		0	4.82075e+06	0	0.0001246	4.56382	2	1740.7	-1.97349	870.855	15.6041	0
	High	HGGGGGGFGGGGFGSR	2	1	1	P35908		0	7.81358e+06	0	0.0006276	5.32681	3	1320.58	-2.44307	440.865	20.8708	0
	High	KLLEGEEcR	1	10	3	P02538;P13647;P35908	C8(Carbamidomethyl)	0	134043	0.004	0.1246	2.38386	2	1133.56	-4.5741	567.282	16.7096	1
	High	kYEDEINK	2	3	1	P35908	K1(GG)	0.018	261890	0	0.06296	2.73303	3	1152.55	-4.72447	384.854	17.2262	1
	High	kYEDEINKR	1	3	1	P35908	K1(GG)	0	673318	0.004	0.1344	2.33217	2	1308.65	-1.64375	654.83	17.5288	2
	High	KYEDEINKR	1	3	1	P35908		0	2.63827e+06	0	0.01235	2.6898	3	1194.61	-2.00015	398.875	14.1588	2
	High	LQGEIAHVK	1	1	1	P35908		0	383199	0.002	0.1038	2.03061	2	994.564	-3.75409	497.786	17.1488	0
	High	NLDLDSIIAEVK	1	7	3	P02538;P13647;P35908		0	710876	0	0.001665	4.06561	2	1329.72	-5.02614	665.363	40.5006	0
	High	NVQDAIADAEQR	1	1	1	P35908		0	511646	0	0.001121	3.80497	2	1329.63	-3.90967	665.321	26.9492	0
	High	RSTSSFScLSR	1	1	1	P35908	C8(Carbamidomethyl)	0	571960	0	0.008604	3.64805	2	1287.61	-3.16409	644.307	20.581	1
	High	SKEEAEALYHSK	1	1	1	P35908		0	1.30657e+06	0	0.00106	4.41719	3	1391.68	-3.35644	464.563	17.1417	1
	High	SLVGLGGTK	1	1	1	P35908		0	3.86104e+06	0.004	0.147	1.82562	2	831.491	-3.34589	416.249	23.5894	0
	High	STSSFScLSR	1	1	1	P35908	C7(Carbamidomethyl)	0	2.31682e+06	0	0.01634	2.8841	2	1131.51	-3.02073	566.257	23.0463	0
	High	TAAENDFVTLK	1	1	1	P35908		0	1.15659e+06	0	0.02611	3.19022	2	1208.61	-3.96471	604.809	28.2146	0
	High	TAAENDFVTLKK	2	1	1	P35908		0	4.83276e+06	0	0.01113	3.37795	2	1336.7	-5.13672	668.856	24.1812	1
	High	TSQNSELNNmQDLVEDYKK	1	1	1	P35908	M10(Oxidation)	0	795845	0	0.0601	2.72852	3	2272.04	-2.11175	758.017	25.8472	1
	High	TSQNSELNNMQDLVEDYKK	1	1	1	P35908		0	1.38532e+06	0	0.009041	3.28073	3	2256.04	-3.21735	752.684	33.2061	1
	High	VDLLNQEIEFLK	1	1	1	P35908		0	173802	0	0.001272	3.87034	2	1460.8	-0.406289	730.903	39.662	0
	High	VLYDAEISQIHQSVTDTNVILSmDNSR	1	1	1	P35908	M23(Oxidation)	0	201531	0	0.00452	4.87735	3	3064.48	-2.78653	1022.17	36.3988	0
	High	YEDEINK	1	12	4	P02538;P13647;P35908;P04264		0	278447	0.002	0.07689	1.73151	2	910.413	-2.69432	455.71	15.594	0
	High	YGSGGGSKGGSISGGGYGSGGGK	1	1	1	P35908		0	161417	0	0.003094	4.52843	3	1890.85	-5.3854	630.954	16.4158	1
	High	YLDGLTAER	1	1	1	P35908		0	4.1191e+06	0	0.004254	3.16181	2	1037.52	-3.59777	519.265	26.4282	0
P60891	Ribose-phosphate pyrophosphokinase 1 OS=Homo sapiens GN=PRPS1 PE=1 SV=2 - [PRPS1_HUMAN]	123.041	63.52	1	12	24	43	2.16305e+07	318	34.8119	6.97607
	A2	Sequence	# PSMs	# Proteins	# Protein Groups	Protein Group Accessions	Modifications	ΔCn	Area	q-Value	PEP	XCorr	Charge	MH+ [Da]	ΔM [ppm]	m/z [Da]	RT [min]	# Missed Cleavages
	High	ANEVDR	1	2	2	P60891;P11908		0	33219	0.004	0.1307	1.45226	2	703.335	-2.54453	352.171	5.13321	0
	High	ANEVDRmVLVGDVKDR	2	2	2	P60891;P11908	M7(Oxidation)	0	1.84002e+06	0	0.0002264	4.70463	3	1831.93	-4.09021	611.313	23.3543	2
	High	DKSRAPISAK	1	2	2	P60891;P11908		0	2.36887e+06	0	0.04374	2.44956	3	1072.61	-3.03989	358.207	9.18853	2
	High	ENISEWR	1	1	1	P60891		0	466870	0.002	0.1029	1.85163	2	933.437	-5.51382	467.222	24.3026	0
	High	ENISEWRNcTIVSPDAGGAK	1	1	1	P60891	C9(Carbamidomethyl)	0	231206	0	0.01729	3.45262	3	2204.03	-5.08182	735.348	29.1959	1
	High	FSNQETcVEIGESVR	1	1	1	P60891	C7(Carbamidomethyl)	0	1.70791e+06	0	0.0004629	4.67844	2	1754.8	-2.79743	877.902	27.7914	0
	High	IADRLGLELGK	2	2	1	P60891		0	6.49741e+06	0	0.01364	3.16277	2	1184.7	-2.83834	592.852	28.4433	1
	High	IADRLGLELGKVVTK	1	2	1	P60891		0	95912.1	0.009	0.2044	1.83629	4	1611.97	-2.97976	403.749	30.7239	2
	High	IFSGSSHQDLSQK	4	2	1	P60891		0	2.77862e+07	0	0.0133	4.06328	2	1433.69	-4.95885	717.351	18.2794	0
	High	IFSGSSHQDLSQKIADR	2	2	1	P60891		0	1.13787e+06	0	0.03587	3.39176	2	1888.95	-3.04886	944.976	23.2758	1
	High	INNAcFEAVVVTNTIPQEDK	4	1	1	P60891	C5(Carbamidomethyl)	0	866267	0	0.0003268	4.8383	2	2262.1	-4.83458	1131.55	34.3807	0
	High	INNAcFEAVVVTNTIPQEDKmK	1	1	1	P60891	C5(Carbamidomethyl); M21(Oxidation)	0	1.09799e+06	0	0.02806	3.36348	3	2537.22	-4.99468	846.413	32.5889	1
	High	INNAcFEAVVVTNTIPQEDKMK	1	1	1	P60891	C5(Carbamidomethyl)	0	884651	0	0.000465	4.23591	3	2521.24	-2.29837	841.084	33.796	1
	High	IQVIDISmILAEAIR	2	2	2	P60891;P11908	M8(Oxidation)	0	0	0	0.0009235	3.39148	2	1700.96	-3.09818	850.982	47.8535	0
	High	LGLELGKVVTK	1	3	2	P60891;P11908		0	257897	0	0.002612	1.90669	3	1156.73	-3.72529	386.247	29.4495	1
	High	LLSAGATR	1	2	1	P60891		0	6.9281e+06	0	0.06125	1.78915	2	788.46	-3.65139	394.733	16.371	0
	High	MVLVGDVK	1	2	2	P60891;P11908		0	1.09309e+06	0	0.03342	2.42842	2	860.488	-3.45919	430.748	26.8629	0
	High	mVLVGDVKDR	2	2	2	P60891;P11908	M1(Oxidation)	0	1.18953e+07	0	0.02209	2.92722	2	1147.61	-3.2844	574.309	19.9049	1
	High	MVLVGDVKDR	3	2	2	P60891;P11908		0	2.07386e+07	0	0.04698	3.01585	2	1131.61	-4.04886	566.311	24.1203	1
	High	NcTIVSPDAGGAK	2	1	1	P60891	C2(Carbamidomethyl)	0	1.01983e+07	0	0.02087	3.08534	2	1289.61	-3.85703	645.309	19.5615	0
	High	NcTIVSPDAGGAKR	2	1	1	P60891	C2(Carbamidomethyl)	0	1.54696e+06	0	0.00369	3.96272	2	1445.71	-5.66759	723.358	18.0026	1
	High	RTHNGESVSYLFSHVPL	1	3	2	P60891;P11908		0	270882	0.002	0.09985	2.72653	3	1942.97	-1.35973	648.33	36.1888	1
	High	THNGESVSYLFSHVPL	2	3	2	P60891;P11908		0	2.15982e+06	0	0.001817	4.25903	2	1786.87	-4.58787	893.938	37.9159	0
	High	VAILVDDMADTcGTIcHAADK	1	2	2	P60891;P11908	C12(Carbamidomethyl); C16(Carbamidomethyl)	0	1.25995e+06	0	0.0002272	2.51278	3	2276.03	-1.50639	759.349	32.5286	0
	High	VTAVIPcFPYAR	1	3	2	P60891;P11908	C7(Carbamidomethyl)	0	1.63668e+07	0	0.0151	3.27946	2	1393.73	-1.70965	697.367	34.8785	0
	High	VYAILTHGIFSGPAISR	2	3	2	P60891;P11908		0	1.12685e+07	0	1.592e-05	5.41348	2	1801.99	-1.20938	901.501	36.2976	0
P13645	Keratin, type I cytoskeletal 10 OS=Homo sapiens GN=KRT10 PE=1 SV=6 - [K1C10_HUMAN]	114.446	47.95	19	23	28	37	8.55013e+06	584	58.7917	5.21143
	A2	Sequence	# PSMs	# Proteins	# Protein Groups	Protein Group Accessions	Modifications	ΔCn	Area	q-Value	PEP	XCorr	Charge	MH+ [Da]	ΔM [ppm]	m/z [Da]	RT [min]	# Missed Cleavages
	High	AETEcQNTEYQQLLDIK	1	1	1	P13645	C5(Carbamidomethyl)	0	388536	0	0.001202	4.18721	2	2082.96	-2.11165	1041.98	33.8965	0
	High	ALEESNYELEGK	1	1	1	P13645		0	1.1201e+07	0	0.00308	4.29243	2	1381.64	-4.1383	691.325	24.1325	0
	High	DAEAWFNEK	1	4	1	P13645		0	1.21038e+06	0	0.04555	3.105	2	1109.49	-4.14085	555.246	30.2564	0
	High	GSLGGGFSSGGFSGGSFSR	1	1	1	P13645		0	7.32579e+06	0	1.257e-05	5.63538	2	1707.76	-4.62679	854.386	31.3957	0
	High	GSSGGGcFGGSSGGYGGLGGFGGGSFR	2	1	1	P13645	C7(Carbamidomethyl)	0	509257	0	4.626e-06	5.39815	2	2342.98	-1.06023	1171.99	33.829	0
	High	IKEWYEK	1	1	1	P13645		0	516666	0.006	0.1523	2.7237	2	995.514	-5.87612	498.261	22.1453	1
	High	IRLENEIQTYR	2	1	1	P13645		0	0	0	0.0103	3.8251	2	1434.76	-3.86782	717.886	27.1695	1
	High	LAADDFR	1	17	2	P02533;P13645		0	4.70776e+06	0	0.01658	2.56008	2	807.397	-3.10877	404.202	22.446	0
	High	LASYLDK	1	8	3	P02533;P13645;P35527		0	1.4011e+06	0.002	0.07769	2.20401	2	809.438	-2.96064	405.223	21.4275	0
	High	LASYLDKVR	2	7	2	P02533;P13645		0	1.66826e+06	0	0.03605	3.05582	2	1064.6	-7.22415	532.805	24.2398	1
	High	LENEIQTYR	1	1	1	P13645		0	1.72273e+06	0	0.01325	3.35285	2	1165.58	-2.86793	583.294	22.8128	0
	High	LKYENEVALR	1	1	1	P13645		0	2.51213e+06	0	0.007771	3.17249	2	1234.67	-4.10109	617.841	24.0022	1
	High	NHEEEmKDLR	1	1	1	P13645	M6(Oxidation)	0	1.8027e+06	0	0.03906	2.34105	3	1316.59	-2.23002	439.534	9.47674	1
	High	NVSTGDVNVEmNAAPGVDLTQLLNNmR	2	1	1	P13645	M11(Oxidation); M26(Oxidation)	0	1.88696e+06	0	0.00101	3.75009	3	2904.37	-4.38031	968.795	37.5621	0
	High	NVSTGDVNVEmNAAPGVDLTQLLNNMR	2	1	1	P13645	M11(Oxidation)	0	247782	0	0.0005672	3.76606	3	2888.39	0.195456	963.468	41.9277	0
	High	NVSTGDVNVEMNAAPGVDLTQLLNNMR	1	1	1	P13645		0	31178.2	0.004	0.1192	3.13777	3	2872.39	-2.31747	958.134	43.3928	0
	High	QSLEASLAETEGR	1	1	1	P13645		0	597363	0	0.001797	3.52851	2	1390.67	-4.37127	695.841	28.5205	0
	High	QSVEADINGLR	1	3	1	P13645		0	461922	0	0.02464	2.88516	2	1201.61	-3.62907	601.31	28.0977	0
	High	QSVEADINGLRR	1	2	1	P13645		0	492938	0.008	0.1836	1.58328	3	1357.71	-2.76094	453.243	26.4421	1
	High	SEITELR	1	1	1	P13645		0	570606	0.003	0.1118	1.35477	2	847.45	-2.95098	424.228	21.9834	0
	High	SGGGGGGGGcGGGGGVSSLR	1	1	1	P13645	C10(Carbamidomethyl)	0	1.07769e+06	0	1.228e-05	5.51252	2	1549.67	-4.10362	775.339	18.0418	0
	High	SKELTTEIDNNIEQISSYK	1	1	1	P13645		0	129665	0	0.002617	3.19919	2	2212.09	-2.24047	1106.55	34.2328	1
	High	SLLEGEGSSGGGGR	1	1	1	P13645		0	7.12362e+06	0	0.01411	3.40895	2	1262.59	-5.89425	631.799	20.258	0
	High	SQYEQLAEQNR	1	1	1	P13645		0	5.39645e+06	0	0.002049	4.14598	2	1365.64	-2.98015	683.321	21.4239	0
	High	SQYEQLAEQNRK	2	1	1	P13645		0	5.31347e+06	0	0.04166	3.46438	2	1493.73	-2.39723	747.369	19.2393	1
	High	SQYEQLAEQNRKDAEAWFNEK	1	1	1	P13645		0	586436	0	0.00497	3.16389	3	2584.2	-2.80182	862.071	32.3692	2
	High	VLDELTLTK	1	1	1	P13645		0	2.22718e+06	0	0.02158	2.39086	2	1031.59	-3.94091	516.301	29.4633	0
	High	VTmQNLNDR	1	7	2	P02533;P13645	M3(Oxidation)	0	2.02353e+06	0	0.03903	3.1927	2	1106.52	-6.84865	553.763	13.5702	0
	High	VTMQNLNDR	1	7	2	P02533;P13645		0	6.20602e+06	0	0.0356	2.8769	2	1090.53	-3.10475	545.767	20.7006	0
	High	VTmQNLNDRLASYLDKVR	1	3	2	P02533;P13645	M3(Oxidation)	0	299370	0	0.00225	2.97016	3	2152.11	-4.25	718.041	33.8036	2
	High	YENEVALR	1	1	1	P13645		0	735919	0	0.05226	2.81389	2	993.499	-0.649309	497.253	21.6071	0
P31689	DnaJ homolog subfamily A member 1 OS=Homo sapiens GN=DNAJA1 PE=1 SV=2 - [DNJA1_HUMAN]	99.9399	36.02	4	16	16	31	3.04098e+06	397	44.8395	7.07861
	A2	Sequence	# PSMs	# Proteins	# Protein Groups	Protein Group Accessions	Modifications	ΔCn	Area	q-Value	PEP	XCorr	Charge	MH+ [Da]	ΔM [ppm]	m/z [Da]	RT [min]	# Missed Cleavages
	High	cVLNEGmPIYR	1	1	1	P31689	C1(Carbamidomethyl); M7(Oxidation)	0	571962	0	0.0116	3.37477	2	1367.64	-2.93038	684.324	26.6746	0
	High	cVLNEGMPIYR	1	1	1	P31689	C1(Carbamidomethyl)	0	964225	0	0.06159	3.21434	2	1351.65	-3.11464	676.326	30.6914	0
	High	ELYDKGGEQAIK	2	1	1	P31689		0	1.07743e+06	0	0.006837	3.70166	2	1350.69	-3.37525	675.846	19.7885	1
	High	EVEETDEmDQVELVDFDPNQER	3	1	1	P31689	M8(Oxidation)	0	592057	0	0.0002067	5.95689	3	2682.13	-1.10938	894.716	33.5264	0
	High	EVEETDEMDQVELVDFDPNQER	4	1	1	P31689		0	529378	0	1.861e-05	6.05315	3	2666.14	-1.97023	889.383	35.8233	0
	High	HGDIKcVLNEGmPIYR	1	1	1	P31689	C6(Carbamidomethyl); M12(Oxidation)	0	0	0	0.04302	3.0478	3	1917.92	-7.82126	639.977	27.1281	1
	High	HYNGEAYEDDEHHPR	2	1	1	P31689		0	1.3696e+06	0	1.624e-05	5.73081	2	1868.75	-2.92499	934.88	14.944	0
	High	ILEVHIDK	1	1	1	P31689		0	504636	0	0.04102	2.96154	2	966.556	-5.83548	483.782	24.5234	0
	High	ILEVHIDKGmK	2	1	1	P31689	M10(Oxidation)	0	149471	0.004	0.1312	2.87263	2	1298.71	-3.35573	649.858	21.7437	1
	High	ILEVHIDKGmKDGQK	1	1	1	P31689	M10(Oxidation)	0	922795	0	0.02743	3.33233	3	1726.91	-3.8772	576.308	19.7995	2
	High	ILEVHIDKGMKDGQK	1	1	1	P31689		0	721674	0	0.001187	3.69658	3	1710.92	-3.21111	570.977	22.5275	2
	High	KEVEETDEmDQVELVDFDPNQER	1	1	1	P31689	M9(Oxidation)	0	240519	0	0.06544	4.45449	3	2810.22	-3.23046	937.412	31.7264	1
	High	KEVEETDEMDQVELVDFDPNQER	1	1	1	P31689		0	259146	0	0.001786	4.51134	3	2794.23	-1.31173	932.082	33.9186	1
	High	KGAVEccPNcR	1	1	1	P31689	C6(Carbamidomethyl); C7(Carbamidomethyl); C10(Carbamidomethyl)	0	96329.2	0	0.02323	2.41696	3	1350.57	-1.44775	450.861	11.3984	1
	High	LLPERKEVEETDEmDQVELVDFDPNQER	1	1	1	P31689	M14(Oxidation)	0	814329	0	0.01636	4.55865	3	3418.58	-4.31775	1140.2	32.1365	2
	High	LLPERKEVEETDEMDQVELVDFDPNQER	1	1	1	P31689		0	270970	0	0.01596	3.75747	3	3402.6	-0.594634	1134.87	34.0213	2
	High	LSLLEK	1	4	1	P31689		0	246700	0.008	0.184	1.37239	2	702.438	-2.38662	351.723	25.975	0
	High	QISQAYEVLSDAK	1	1	1	P31689		0	755982	0	0.001841	3.60503	2	1451.73	-2.6789	726.371	30.1963	0
	High	TIVITSHPGQIVK	2	1	1	P31689		0	6.6759e+06	0	0.003254	3.96479	2	1392.81	-6.05516	696.91	25.195	0
	High	YHPDKNPNEGEK	1	1	1	P31689		0	378681	0	0.01688	2.08615	3	1427.65	-2.84188	476.555	9.38321	1
	High	YHPDKNPNEGEKFK	2	1	1	P31689		0	402120	0.001	0.06719	2.33547	3	1702.81	-3.67237	568.276	14.7728	2
Q15717	ELAV-like protein 1 OS=Homo sapiens GN=ELAVL1 PE=1 SV=2 - [ELAV1_HUMAN]	99.3194	53.37	3	17	17	29	6.92279e+06	326	36.0692	9.17334
	A2	Sequence	# PSMs	# Proteins	# Protein Groups	Protein Group Accessions	Modifications	ΔCn	Area	q-Value	PEP	XCorr	Charge	MH+ [Da]	ΔM [ppm]	m/z [Da]	RT [min]	# Missed Cleavages
	High	AINTLNGLR	1	3	1	Q15717		0	1.50484e+06	0	0.01222	2.6599	2	971.558	-5.23612	486.283	25.4229	0
	High	DANLYISGLPR	1	1	1	Q15717		0	1.2065e+06	0	0.001175	3.12686	2	1218.64	-3.31265	609.826	32.2764	0
	High	DKVAGHSLGYGFVNYVTAK	1	1	1	Q15717		0	868791	0	7.95e-06	5.43467	3	2026.03	-4.44895	676.015	32.229	1
	High	DVEDMFSR	1	1	1	Q15717		0	484195	0	0.06064	2.33978	2	998.422	-2.97443	499.715	29.727	0
	High	FAANPNQNKNVALLSQLYHSPAR	2	1	1	Q15717		0	685676	0	0.0001298	4.52848	3	2553.33	-1.73867	851.781	32.3654	1
	High	FGGPVHHQAQR	2	1	1	Q15717		0	3.42584e+06	0	0.03532	3.02112	2	1233.62	-3.78335	617.313	11.572	0
	High	ILQVSFK	1	1	1	Q15717		0.0085	463671	0	0.05666	2.32879	2	834.505	-4.37864	417.756	29.1779	0
	High	LGDKILQVSFK	2	1	1	Q15717		0	280797	0	0.004031	3.80822	2	1247.73	-2.71839	624.37	31.2025	1
	High	NVALLSQLYHSPAR	1	1	1	Q15717		0	1.57926e+06	0	0.002145	4.18503	2	1568.85	-2.3238	784.929	33.049	0
	High	RFGGPVHHQAQR	1	1	1	Q15717		0	997601	0	0.01979	3.81928	3	1389.72	-1.86384	463.912	11.5056	1
	High	SEAEEAITSFNGHKPPGSSEPITVK	1	1	1	Q15717		0	0	0	0.0005173	3.65537	3	2612.27	-3.48196	871.43	28.9236	0
	High	SLFSSIGEVESAK	1	1	1	Q15717		0	4.44579e+06	0	0.001096	4.08739	2	1353.68	-3.66505	677.346	34.4926	0
	High	TmTQKDVEDmFSR	2	1	1	Q15717	M2(Oxidation); M10(Oxidation)	0	774085	0	0.0001467	3.36606	3	1619.7	-3.61549	540.571	21.9688	1
	High	TmTQKDVEDMFSR	1	1	1	Q15717	M2(Oxidation)	0	544004	0	0.00306	3.8535	2	1603.7	-4.72071	802.354	28.1654	1
	High	TMTQKDVEDMFSR	2	1	1	Q15717		0	989887	0	0.001594	4.24472	2	1587.71	-4.12677	794.357	31.4743	1
	High	TNLIVNYLPQNmTQDELR	2	1	1	Q15717	M12(Oxidation)	0	1.10525e+06	0	0.0001679	3.54654	3	2178.08	-4.03231	726.697	35.15	0
	High	TNLIVNYLPQNMTQDELR	2	1	1	Q15717		0	1.20328e+06	0	0.0001139	4.73707	2	2162.09	-2.59679	1081.55	37.7241	0
	High	VAGHSLGYGFVNYVTAK	2	1	1	Q15717		0	400810	0	0.0008707	5.28297	2	1782.91	-2.05137	891.961	33.0952	0
	High	VIRDFNTNK	1	3	1	Q15717		0	811590	0	0.02544	2.83071	3	1106.59	-3.65952	369.535	17.0184	1
	High	VLVDQTTGLSR	2	1	1	Q15717		0	1.28968e+07	0	0.001679	3.54354	2	1188.66	-2.4298	594.831	23.6465	0
P0CG48	Polyubiquitin-C OS=Homo sapiens GN=UBC PE=1 SV=3 - [UBC_HUMAN]	86.022	80.15	4	10	10	31	6.50958e+06	685	76.9915	7.66455
	A2	Sequence	# PSMs	# Proteins	# Protein Groups	Protein Group Accessions	Modifications	ΔCn	Area	q-Value	PEP	XCorr	Charge	MH+ [Da]	ΔM [ppm]	m/z [Da]	RT [min]	# Missed Cleavages
	High	AKIQDKEGIPPDQQR	1	4	1	P0CG48		0	874999	0	0.03886	2.77523	3	1722.91	-1.33807	574.975	15.8646	2
	High	EGIPPDQQR	1	4	1	P0CG48		0	1.68638e+06	0.004	0.1413	2.01753	2	1039.52	-1.62485	520.261	14.2225	0
	High	ESTLHLVLR	2	4	1	P0CG48		0	4.00061e+06	0.002	0.09293	1.38776	3	1067.62	-2.27608	356.544	28.469	0
	High	IQDKEGIPPDQQR	18	4	1	P0CG48		0	3.45751e+06	0	0.002807	4.63383	2	1523.78	-3.94097	762.391	16.7765	1
	High	LIFAGkQLEDGR	1	4	1	P0CG48	K6(GG)	0	345931	0	0.00273	2.03163	3	1460.78	-5.28524	487.598	28.302	1
	High	QLEDGRTLSDYNIQK	2	4	1	P0CG48		0	1.87369e+06	0	0.04859	3.23942	2	1779.88	-2.11298	890.445	25.622	1
	High	TITLEVEPSDTIENVK	1	4	1	P0CG48		0	5.70884e+06	0	8.815e-05	4.42722	2	1787.92	-2.09725	894.465	32.3406	0
	High	TITLEVEPSDTIENVKAK	2	4	1	P0CG48		0	797504	0	0.02488	3.05653	2	1987.05	-2.69069	994.031	30.5429	1
	High	TLSDYNIQK	1	4	1	P0CG48		0	9.81929e+06	0	0.01475	2.73745	2	1081.55	-2.0552	541.279	22.3809	0
	High	TLSDYNIQKESTLHLVLR	2	4	1	P0CG48		0	2.35861e+06	0	2.693e-05	4.37848	3	2130.15	-3.0859	710.721	32.4004	1
P11908	Ribose-phosphate pyrophosphokinase 2 OS=Homo sapiens GN=PRPS2 PE=1 SV=2 - [PRPS2_HUMAN]	83.908	54.4	1	6	18	29	1.61246e+07	318	34.747	6.60986
	A2	Sequence	# PSMs	# Proteins	# Protein Groups	Protein Group Accessions	Modifications	ΔCn	Area	q-Value	PEP	XCorr	Charge	MH+ [Da]	ΔM [ppm]	m/z [Da]	RT [min]	# Missed Cleavages
	High	ANEVDR	1	2	2	P60891;P11908		0	33219	0.004	0.1307	1.45226	2	703.335	-2.54453	352.171	5.13321	0
	High	ANEVDRmVLVGDVKDR	2	2	2	P60891;P11908	M7(Oxidation)	0	1.84002e+06	0	0.0002264	4.70463	3	1831.93	-4.09021	611.313	23.3543	2
	High	DKSRAPISAK	1	2	2	P60891;P11908		0	2.36887e+06	0	0.04374	2.44956	3	1072.61	-3.03989	358.207	9.18853	2
	High	FSNQETSVEIGESVR	1	1	1	P11908		0	1.70029e+06	0	3.103e-05	4.7532	2	1681.8	-1.48694	841.404	27.1977	0
	High	INNAAFEAVVVTNTIPQEDK	2	1	1	P11908		0	1.04376e+06	0	0.006892	4.41136	2	2173.11	-3.62652	1087.06	35.3642	0
	High	INNAAFEAVVVTNTIPQEDKmK	1	1	1	P11908	M21(Oxidation)	0	1.1508e+06	0	0.0008237	3.95671	3	2448.24	-1.85898	816.751	33.5078	1
	High	INNAAFEAVVVTNTIPQEDKMK	1	1	1	P11908		0	1.23006e+06	0	0.000325	4.1373	3	2432.24	-2.9581	811.419	34.6869	1
	High	IQVIDISmILAEAIR	2	2	2	P60891;P11908	M8(Oxidation)	0	0	0	0.0009235	3.39148	2	1700.96	-3.09818	850.982	47.8535	0
	High	LGLELGKVVTK	1	3	2	P60891;P11908		0	257897	0	0.002612	1.90669	3	1156.73	-3.72529	386.247	29.4495	1
	High	MVLVGDVK	1	2	2	P60891;P11908		0	1.09309e+06	0	0.03342	2.42842	2	860.488	-3.45919	430.748	26.8629	0
	High	mVLVGDVKDR	2	2	2	P60891;P11908	M1(Oxidation)	0	1.18953e+07	0	0.02209	2.92722	2	1147.61	-3.2844	574.309	19.9049	1
	High	MVLVGDVKDR	3	2	2	P60891;P11908		0	2.07386e+07	0	0.04698	3.01585	2	1131.61	-4.04886	566.311	24.1203	1
	High	NcIIVSPDAGGAK	1	2	1	P11908	C2(Carbamidomethyl)	0	886773	0	0.05407	2.73121	2	1301.65	-4.48786	651.327	23.9151	0
	High	RTHNGESVSYLFSHVPL	1	3	2	P60891;P11908		0	270882	0.002	0.09985	2.72653	3	1942.97	-1.35973	648.33	36.1888	1
	High	THNGESVSYLFSHVPL	2	3	2	P60891;P11908		0	2.15982e+06	0	0.001817	4.25903	2	1786.87	-4.58787	893.938	37.9159	0
	High	VADRLGLELGK	2	1	1	P11908		0	2.6111e+06	0	0.02122	2.90622	2	1170.68	-6.18772	585.842	27.2665	1
	High	VADRLGLELGKVVTK	1	1	1	P11908		0	182364	0	0.0006346	3.74244	3	1597.96	-4.39508	533.324	29.8045	2
	High	VAILVDDMADTcGTIcHAADK	1	2	2	P60891;P11908	C12(Carbamidomethyl); C16(Carbamidomethyl)	0	1.25995e+06	0	0.0002272	2.51278	3	2276.03	-1.50639	759.349	32.5286	0
	High	VTAVIPcFPYAR	1	3	2	P60891;P11908	C7(Carbamidomethyl)	0	1.63668e+07	0	0.0151	3.27946	2	1393.73	-1.70965	697.367	34.8785	0
	High	VYAILTHGIFSGPAISR	2	3	2	P60891;P11908		0	1.12685e+07	0	1.592e-05	5.41348	2	1801.99	-1.20938	901.501	36.2976	0
P09651	Heterogeneous nuclear ribonucleoprotein A1 OS=Homo sapiens GN=HNRNPA1 PE=1 SV=5 - [ROA1_HUMAN]	77.9386	42.47	2	13	14	26	2.39802e+07	372	38.7231	9.12939
	A2	Sequence	# PSMs	# Proteins	# Protein Groups	Protein Group Accessions	Modifications	ΔCn	Area	q-Value	PEP	XCorr	Charge	MH+ [Da]	ΔM [ppm]	m/z [Da]	RT [min]	# Missed Cleavages
	High	AVSREDSQRPGAHLTVK	1	2	1	P09651		0	327040	0.009	0.1917	2.85454	3	1850.97	-5.98616	617.662	16.6598	1
	High	EDSQRPGAHLTVK	2	2	1	P09651		0	8.6813e+06	0	0.01947	2.36385	3	1437.74	-1.43663	479.919	16.0152	0
	High	EDSQRPGAHLTVKK	1	2	1	P09651		0	1.23887e+07	0	0.0467	1.70575	3	1565.83	-7.08763	522.614	13.6058	1
	High	GFAFVTFDDHDSVDK	2	2	1	P09651		0	392712	0	9.556e-05	4.70871	2	1699.76	-2.00262	850.382	34.1544	0
	High	GFGFVTYATVEEVDAAmNARPHK	2	1	1	P09651	M17(Oxidation)	0	399103	0	0.0001734	3.96505	4	2526.2	-2.57437	632.306	36.4902	0
	High	GGGFGGNDNFGR	1	1	1	P09651		0	242998	0	0.04775	2.92127	2	1154.49	-3.97218	577.75	23.2152	0
	High	IFVGGIKEDTEEHHLR	2	3	2	P22626;P09651		0	503721	0	0.009239	3.3237	3	1879.95	-6.04493	627.323	24.5449	1
	High	KLFIGGLSFETTDESLR	1	2	1	P09651		0	433579	0	0.01842	3.0817	3	1913	-3.19122	638.337	36.5207	1
	High	LFIGGLSFETTDESLR	1	2	1	P09651		0	853771	0	4.895e-05	4.64167	2	1784.9	-2.55821	892.955	39.1411	0
	High	NQGGYGGSSSSSSYGSGR	5	1	1	P09651		0	3.52678e+07	0	2.412e-05	5.55342	2	1694.7	-2.67721	847.851	16.2546	0
	High	SESPKEPEQLR	2	1	1	P09651		0	6.72923e+06	0	0.009844	2.54508	3	1299.65	-2.71304	433.888	17.022	1
	High	SESPKEPEQLRK	3	1	1	P09651		0	1.33579e+07	0.002	0.1059	2.34631	2	1427.75	-1.9681	714.377	14.4859	2
	High	SSGPYGGGGQYFAKPR	2	1	1	P09651		0	2.33148e+07	0	0.0003927	4.06072	2	1628.78	-2.53434	814.892	23.7176	0
	High	YHTVNGHNcEVR	1	1	1	P09651	C9(Carbamidomethyl)	0	183534	0	0.01019	2.97312	2	1485.66	-3.85948	743.333	12.8251	0
P48729	Casein kinase I isoform alpha OS=Homo sapiens GN=CSNK1A1 PE=1 SV=2 - [KC1A_HUMAN]	75.9042	43.62	2	14	14	23	6.88691e+06	337	38.8899	9.56885
	A2	Sequence	# PSMs	# Proteins	# Protein Groups	Protein Group Accessions	Modifications	ΔCn	Area	q-Value	PEP	XCorr	Charge	MH+ [Da]	ΔM [ppm]	m/z [Da]	RT [min]	# Missed Cleavages
	High	AAQQAASSSGQGQQAQTPTGK	3	1	1	P48729		0	9.5216e+06	0	6.553e-06	6.36433	2	2001.96	0.0111853	1001.48	12.3469	0
	High	ARHPQLLYESK	2	1	1	P48729		0	1.74145e+06	0	0.009979	3.44953	3	1341.72	-2.62402	447.913	19.9696	1
	High	DIKPDNFLmGIGR	1	1	1	P48729	M9(Oxidation)	0	598140	0	0.005228	3.11013	2	1491.76	-2.46664	746.383	34.0698	0
	High	DIKPDNFLMGIGR	1	1	1	P48729		0	266675	0	0.00375	3.52914	3	1475.77	0.0694758	492.594	36.0801	0
	High	EDKNLTGTAR	1	1	1	P48729		0	294572	0.002	0.09988	1.93932	2	1104.56	-0.821264	552.785	10.6137	1
	High	FEEAPDYmYLR	1	1	1	P48729	M8(Oxidation)	0	618435	0	0.007537	2.85234	2	1449.63	-1.17936	725.321	30.0121	0
	High	FEEAPDYMYLR	1	1	1	P48729		0	2.13787e+06	0	0.001197	3.20463	2	1433.64	-0.65237	717.323	32.8466	0
	High	HPQLLYESK	1	2	1	P48729		0	7.57433e+06	0.006	0.1619	2.35955	2	1114.59	-2.19254	557.797	21.7836	0
	High	ILQGGVGIPHIR	1	1	1	P48729		0	1.27816e+06	0	0.006185	3.92433	2	1259.75	-4.92836	630.38	29.2183	0
	High	mSTPVEVLcK	1	2	1	P48729	M1(Oxidation); C9(Carbamidomethyl)	0	850819	0	0.04521	2.62479	2	1179.57	-5.27242	590.288	25.4793	0
	High	MSTPVEVLcK	1	2	1	P48729	C9(Carbamidomethyl)	0	534349	0.002	0.1069	2.29218	2	1163.58	-3.73519	582.291	28.9032	0
	High	QHIPYREDKNLTGTAR	2	1	1	P48729		0	2.70989e+06	0	0.005783	2.08474	3	1898.98	-2.73876	633.664	19.0321	2
	High	QKAAQQAASSSGQGQQAQTPTGK	1	1	1	P48729		0	591634	0	0.001079	4.10454	3	2258.11	-1.85466	753.374	11.996	1
	High	RDDmESLGYVLmYFNR	1	1	1	P48729	M4(Oxidation); M12(Oxidation)	0	40479.8	0	0.000762	4.78767	3	2040.91	-1.86488	680.975	40.0442	1
	High	TSLPWQGLK	1	1	1	P48729		0	3.56481e+06	0	0.033	1.75772	2	1029.57	-2.84535	515.289	32.4718	0
	High	TVLmLADQmISR	1	2	1	P48729	M4(Oxidation); M9(Oxidation)	0	1.37588e+06	0	0.00272	4.29469	2	1409.71	-3.2658	705.358	30.2705	0
	High	TVLMLADQmISR	1	2	1	P48729	M9(Oxidation)	0	878590	0	0.002661	4.06517	2	1393.71	-4.06145	697.36	31.5821	0
	High	TVLMLADQMISR	1	2	1	P48729		0	782514	0	0.001406	4.54859	2	1377.72	-2.30608	689.364	37.2347	0
	High	YASINAHLGIEQSR	1	2	1	P48729		0	327232	0	0.05067	1.78388	3	1558.79	-3.48864	520.269	26.814	0
P62753	40S ribosomal protein S6 OS=Homo sapiens GN=RPS6 PE=1 SV=1 - [RS6_HUMAN]	75.218	46.18	1	15	15	25	1.06284e+07	249	28.663	10.8433
	A2	Sequence	# PSMs	# Proteins	# Protein Groups	Protein Group Accessions	Modifications	ΔCn	Area	q-Value	PEP	XCorr	Charge	MH+ [Da]	ΔM [ppm]	m/z [Da]	RT [min]	# Missed Cleavages
	High	DIPGLTDTTVPR	1	1	1	P62753		0	2.83023e+06	0	0.01074	2.80453	2	1284.67	-4.54568	642.84	30.263	0
	High	EDDVRQYVVR	1	1	1	P62753		0	294477	0	0.04076	2.23179	3	1278.64	-2.19568	426.885	23.3124	1
	High	ISGGNDKQGFPmK	1	1	1	P62753	M12(Oxidation)	0	0	0.006	0.1649	1.72211	3	1394.67	-4.42928	465.561	16.7873	1
	High	ISGGNDKQGFPMK	2	1	1	P62753		0	2.99168e+06	0	0.006309	3.52379	2	1378.67	-4.10845	689.84	20.3375	1
	High	ISGGNDKQGFPMKQGVLTHGR	1	1	1	P62753		0	260253	0	0.03459	3.30573	4	2227.13	-2.79708	557.539	23.0354	2
	High	KGEKDIPGLTDTTVPR	2	1	1	P62753		0	6.56131e+06	0	0.009336	4.61196	3	1726.93	-2.91928	576.314	25.0012	2
	High	KLFNLSKEDDVR	1	1	1	P62753		0	1.85203e+06	0	0.004288	3.19876	3	1463.78	-4.48127	488.598	24.7718	2
	High	KNKEEAAEYAK	2	1	1	P62753		0	1.22443e+06	0	0.01318	3.80161	3	1280.65	-2.30745	427.553	9.65619	2
	High	LFNLSKEDDVR	2	1	1	P62753		0	2.22139e+06	0	0.002084	3.89844	2	1335.68	-6.0439	668.345	27.3311	1
	High	LIEVDDER	1	1	1	P62753		0	3.75231e+06	0	0.01325	2.94038	2	988.492	-2.8462	494.75	21.675	0
	High	LIEVDDERK	2	1	1	P62753		0	681392	0	0.04353	2.88648	2	1116.59	-2.90169	558.797	18.7573	1
	High	LIEVDDERKLR	1	1	1	P62753		0	931785	0	0.05626	2.79407	2	1385.77	-3.66611	693.388	22.0265	2
	High	LNISFPATGcQK	1	1	1	P62753	C10(Carbamidomethyl)	0	794255	0	0.05927	3.34551	2	1335.67	-3.98406	668.337	30.5735	0
	High	mATEVAADALGEEWKGYVVR	2	1	1	P62753	M1(Oxidation)	0	966569	0	7.789e-05	4.20742	3	2211.07	-4.44335	737.693	35.1979	1
	High	MATEVAADALGEEWKGYVVR	2	1	1	P62753		0	785560	0	0.0002206	4.23779	2	2195.07	-2.50409	1098.04	36.4455	1
	High	NKEEAAEYAK	2	1	1	P62753		0	2.15717e+07	0.002	0.09149	2.56263	2	1152.55	-1.62611	576.779	11.9783	1
	High	RQEQIAK	1	1	1	P62753		0	29375.2	0.004	0.1357	2.09908	2	872.493	-2.33337	436.75	5.83264	1
P35527	Keratin, type I cytoskeletal 9 OS=Homo sapiens GN=KRT9 PE=1 SV=3 - [K1C9_HUMAN]	74.2334	40.45	1	15	16	20	4.88519e+06	623	62.0268	5.23682
	A2	Sequence	# PSMs	# Proteins	# Protein Groups	Protein Group Accessions	Modifications	ΔCn	Area	q-Value	PEP	XCorr	Charge	MH+ [Da]	ΔM [ppm]	m/z [Da]	RT [min]	# Missed Cleavages
	High	DIENQYETQITQIEHEVSSSGQEVQSSAK	1	1	1	P35527		0	219857	0	0.008732	3.12549	3	3264.5	-2.97923	1088.84	38.8689	0
	High	EIETYHNLLEGGQEDFESSGAGK	1	1	1	P35527		0	946394	0	4.284e-06	5.85972	3	2510.12	-4.2314	837.379	32.1252	0
	High	FSSSSGYGGGSSR	1	1	1	P35527		0	4.91558e+06	0	0.004115	3.40916	2	1235.52	-3.18361	618.266	15.8368	0
	High	GGSGGSHGGGSGFGGESGGSYGGGEEASGSGGGYGGGSGK	2	1	1	P35527		0	1.69743e+06	0	1.606e-05	6.83685	3	3223.28	-1.94383	1075.1	20.9041	0
	High	GGSGGSYGGGGSGGGYGGGSGSR	2	1	1	P35527		0	3.29955e+06	0	0.0002348	4.56902	2	1791.73	-1.34614	896.366	15.7729	0
	High	HGVQELEIELQSQLSK	1	1	1	P35527		0	119913	0	0.01704	3.72196	3	1837.96	-4.21909	613.324	35.9547	0
	High	IKFEmEQNLR	2	1	1	P35527	M5(Oxidation)	0	387775	0	0.02879	2.85107	3	1323.67	-3.73892	441.894	23.0024	1
	High	LASYLDK	1	8	3	P02533;P13645;P35527		0	1.4011e+06	0.002	0.07769	2.20401	2	809.438	-2.96064	405.223	21.4275	0
	High	MTLDDFR	1	1	1	P35527		0	712223	0	0.03395	2.203	2	897.411	-2.89168	449.209	29.7087	0
	High	QGVDADINGLR	1	1	1	P35527		0	1.0867e+06	0	0.003548	3.22463	2	1157.59	-2.53199	579.298	26.0152	0
	High	QVLDNLTMEK	1	1	1	P35527		0	393409	0.002	0.1062	2.35569	2	1190.6	-4.03487	595.806	27.9818	0
	High	SGGGGGGGLGSGGSIR	1	1	1	P35527		0	6.26279e+06	0	0.0002965	4.77108	2	1232.59	-6.68843	616.798	17.8552	0
	High	STMQELNSR	1	1	1	P35527		0	3.47718e+06	0	0.03125	2.86263	2	1065.49	-4.30103	533.251	18.5693	0
	High	TLLDIDNTR	1	1	1	P35527		0	1.43967e+06	0	0.01297	2.29274	2	1060.56	-6.86756	530.782	28.4204	0
	High	TLNDMRQEYEQLIAK	2	1	1	P35527		0	241936	0	0.002087	3.24499	3	1851.92	-2.9474	617.979	34.6167	1
	High	VQALEEANNDLENK	1	1	1	P35527		0	1.35098e+06	0	0.0001395	5.37413	2	1586.76	-2.80649	793.884	24.9733	0
P11940	Polyadenylate-binding protein 1 OS=Homo sapiens GN=PABPC1 PE=1 SV=2 - [PABP1_HUMAN]	72.3536	31.76	5	12	18	24	2.19266e+06	636	70.6259	9.49561
	A2	Sequence	# PSMs	# Proteins	# Protein Groups	Protein Group Accessions	Modifications	ΔCn	Area	q-Value	PEP	XCorr	Charge	MH+ [Da]	ΔM [ppm]	m/z [Da]	RT [min]	# Missed Cleavages
	High	AKEFTNVYIK	2	2	2	P11940;Q13310		0	1.63098e+06	0	0.007071	3.66586	3	1212.66	-2.62934	404.891	25.0149	1
	High	ALDTmNFDVIK	1	2	2	P11940;Q13310	M5(Oxidation)	0	755100	0	0.03096	3.15076	2	1282.63	-4.77659	641.818	31.1049	0
	High	ALDTMNFDVIK	1	2	2	P11940;Q13310		0	1.69795e+06	0	0.00789	3.1754	2	1266.64	-2.97268	633.822	34.5544	0
	High	ALYDTFSAFGNILScK	2	2	2	P11940;Q13310	C15(Carbamidomethyl)	0	63970.3	0	0.00931	3.94779	2	1806.87	-1.25526	903.939	41.9392	0
	High	AVTEMNGR	1	4	2	P11940;Q13310		0	87333.3	0.009	0.1977	1.78243	2	877.413	-8.15821	439.21	12.7107	0
	High	EREAELGAR	1	3	1	P11940		0	381915	0	0.02294	3.12042	2	1030.52	-4.0525	515.765	12.6927	1
	High	FGPALSVK	1	2	1	P11940		0	784758	0.004	0.1308	2.23762	2	818.474	-3.44609	409.741	26.7492	0
	High	FSPAGPILSIR	1	4	1	P11940		0	650370	0	0.01014	2.16256	2	1157.66	-2.53854	579.336	34.0664	0
	High	GFGFVSFER	1	2	1	P11940		0	126032	0	0.01804	2.70648	2	1045.51	-3.76671	523.257	35.5066	0
	High	GFGFVSFERHEDAQK	1	2	1	P11940		0	443627	0.006	0.1535	2.07816	3	1753.82	-3.94536	585.279	30.0873	1
	High	GYGFVHFETQEAAER	2	1	1	P11940		0	477250	0	0.0002455	4.42312	2	1740.79	-3.87763	870.899	30.0306	0
	High	KFEQMKQDR	2	1	1	P11940		0	705173	0	0.02471	3.31086	2	1209.6	-2.01134	605.305	11.9169	2
	High	NFGEDmDDER	1	2	1	P11940	M6(Oxidation)	0	91166.8	0.004	0.1372	1.72084	2	1243.45	-2.80805	622.229	17.3458	0
	High	NLDKSIDNK	1	3	2	P11940;Q13310		0	405097	0.002	0.08571	2.70461	2	1046.54	-3.55302	523.776	13.2219	1
	High	QAHLTNQYMQR	2	1	1	P11940		0	486653	0	0.002156	3.32303	3	1389.67	-2.50902	463.893	19.9119	0
	High	SGVGNIFIK	1	3	1	P11940		0	1.51326e+06	0	0.01517	2.67696	2	934.532	-3.5259	467.77	30.4423	0
	High	SLGYAYVNFQQPADAER	1	2	2	P11940;Q13310		0	3.24906e+06	0	0.0001058	5.68006	2	1928.91	-2.42421	964.958	32.418	0
	High	VANTSTQTMGPRPAAAAAAATPAVR	1	1	1	P11940		0	67052.3	0	0.02558	2.98725	3	2381.22	-6.704	794.411	24.383	0
	High	YQGVNLYVK	1	2	1	P11940		0	869634	0	0.03168	2.45059	2	1083.58	-3.30551	542.294	27.944	0
P0DMV8	Heat shock 70 kDa protein 1A OS=Homo sapiens GN=HSPA1A PE=1 SV=1 - [HS71A_HUMAN]	71.9055	32.92	3	16	20	23	8.28987e+06	641	70.009	5.65576
	A2	Sequence	# PSMs	# Proteins	# Protein Groups	Protein Group Accessions	Modifications	ΔCn	Area	q-Value	PEP	XCorr	Charge	MH+ [Da]	ΔM [ppm]	m/z [Da]	RT [min]	# Missed Cleavages
	High	AFYPEEISSMVLTK	1	2	1	P0DMV8		0	422099	0	0.001803	3.30429	2	1614.8	-3.35347	807.905	38.6628	0
	High	AQIHDLVLVGGSTR	1	1	1	P0DMV8		0	74654.9	0	0.0502	3.08554	3	1465.81	-4.65837	489.273	28.7214	0
	High	ATAGDTHLGGEDFDNR	1	4	1	P0DMV8		0	566795	0	0.0003655	4.21269	2	1675.73	-1.37859	838.368	22.1178	0
	High	DAGVIAGLNVLR	1	2	1	P0DMV8		0	657438	0	0.0007906	3.45322	2	1197.69	-2.71459	599.35	35.68	0
	High	DNNLLGR	1	3	1	P0DMV8		0	134387	0.002	0.1015	2.06582	2	801.419	-3.43715	401.213	20.7917	0
	High	IINEPTAAAIAYGLDR	2	2	1	P0DMV8		0	1.42568e+06	0	1.602e-05	4.88995	2	1687.89	-3.92104	844.451	35.4323	0
	High	ITITNDKGR	1	5	2	P0DMV8;P11142		0	3.02708e+06	0	0.03743	2.69404	2	1017.57	-2.88709	509.287	14.0923	1
	High	LLQDFFNGRDLNK	1	1	1	P0DMV8		0	257656	0	0.004094	1.86389	3	1579.82	-2.89962	527.278	33.7236	1
	High	LSKEEIER	1	2	1	P0DMV8		0	2.45541e+06	0	0.05959	2.74608	2	1003.54	-2.53808	502.273	15.41	1
	High	MVQEAEKYKAEDEVQR	1	1	1	P0DMV8		0	469893	0	0.0009011	3.6269	3	1952.93	-2.92944	651.649	19.8543	2
	High	NALESYAFNmK	1	2	1	P0DMV8	M10(Oxidation)	0	727347	0	0.002346	3.3876	2	1303.59	-4.18611	652.3	29.1038	0
	High	NALESYAFNMK	1	2	1	P0DMV8		0	1.6257e+06	0	0.0006204	3.80015	2	1287.6	-2.49904	644.304	32.5466	0
	High	NQVALNPQNTVFDAK	1	1	1	P0DMV8		0	1.14644e+06	0	0.0005025	4.71893	2	1658.84	-2.91472	829.926	29.9077	0
	High	NQVALNPQNTVFDAKR	1	1	1	P0DMV8		0	453394	0	0.006111	4.48871	2	1814.95	-3.16006	907.976	28.1012	1
	High	NSTIPTK	1	2	1	P0DMV8		0	488405	0.006	0.1761	1.84177	2	760.418	-2.41036	380.713	11.6277	0
	High	SAVEDEGLK	1	1	1	P0DMV8		0	326253	0	0.04173	2.16091	2	947.466	-2.64766	474.236	17.2093	0
	High	SAVEDEGLKGK	1	1	1	P0DMV8		0	260461	0	0.03132	2.86765	2	1132.58	-2.36327	566.795	14.6073	1
	High	TTPSYVAFTDTER	1	6	2	P0DMV8;P11142		0	1.78666e+07	0	0.01388	3.23756	2	1487.7	-2.93359	744.352	29.0376	0
	High	TTPSYVAFTDTERLIGDAAK	1	4	2	P0DMV8;P11142		0	397736	0.001	0.07294	2.77082	2	2156.08	-2.43339	1078.54	37.573	1
	High	VEIIANDQGNR	1	7	3	P0DMV8;P11021;P11142		0	3.97593e+06	0	0.0007335	3.43672	2	1228.62	-3.0816	614.816	20.6362	0
	High	VQVSYKGETK	2	1	1	P0DMV8		0	1.23757e+06	0	0.0655	2.90299	2	1138.61	-1.84383	569.808	15.8965	1
O00487	26S proteasome non-ATPase regulatory subunit 14 OS=Homo sapiens GN=PSMD14 PE=1 SV=1 - [PSDE_HUMAN]	69.5651	38.06	1	10	10	22	2.74877e+06	310	34.5546	6.52197
	A2	Sequence	# PSMs	# Proteins	# Protein Groups	Protein Group Accessions	Modifications	ΔCn	Area	q-Value	PEP	XCorr	Charge	MH+ [Da]	ΔM [ppm]	m/z [Da]	RT [min]	# Missed Cleavages
	High	AGVPmEVmGLmLGEFVDDYTVR	2	1	1	O00487	M5(Oxidation); M8(Oxidation); M11(Oxidation)	0	135506	0	0.0005824	4.97049	3	2477.13	-3.21994	826.382	40.0187	0
	High	AVAVVVDPIQSVK	1	1	1	O00487		0	4.40679e+06	0	0.007919	3.60621	2	1324.78	-3.26764	662.893	31.2221	0
	High	AVEEEDKmTPEQLAIK	2	1	1	O00487	M8(Oxidation)	0	2.67451e+06	0	0.001758	4.76117	2	1846.9	-3.19982	923.956	23.8971	1
	High	AVEEEDKMTPEQLAIK	2	1	1	O00487		0	2.90754e+06	0	9.656e-05	5.46177	2	1830.91	-4.40496	915.957	27.5658	1
	High	GKVVIDAFR	1	1	1	O00487		0	505056	0	0.04404	2.4557	2	1004.59	-3.16789	502.796	26.1417	1
	High	LINANMmVLGHEPR	4	1	1	O00487	M7(Oxidation)	0	814285	0	0.01321	3.59142	2	1610.81	-3.32182	805.908	28.3613	0
	High	LINANMMVLGHEPR	1	1	1	O00487		0	0	0	0.005811	3.38779	2	1594.81	-2.94611	797.911	31.3516	0
	High	MLDMLK	1	1	1	O00487		0	535377	0.006	0.1641	1.74917	2	750.386	-4.14655	375.697	28.9867	0
	High	MLLNLHKK	1	1	1	O00487		0	526280	0.002	0.08596	1.84363	2	996.6	-2.31599	498.804	21.2667	1
	High	NYNKAVEEEDKmTPEQLAIK	1	1	1	O00487	M12(Oxidation)	0	726242	0	0.0001561	5.22989	3	2366.14	-4.62248	789.386	24.6731	2
	High	NYNKAVEEEDKMTPEQLAIK	1	1	1	O00487		0	637088	0	0.001246	5.98405	3	2350.15	-4.22056	784.055	27.7951	2
	High	VIDVFAmPQSGTGVSVEAVDPVFQAK	2	1	1	O00487	M7(Oxidation)	0	293645	0	0.05753	4.45486	3	2707.35	-4.82224	903.122	38.9317	0
	High	VIDVFAMPQSGTGVSVEAVDPVFQAK	2	1	1	O00487		0	143523	0	0.02004	3.40231	3	2691.36	-2.02321	897.793	40.8482	0
	High	VVIDAFR	1	1	1	O00487		0	931956	0.002	0.08225	1.88318	2	819.47	-3.00813	410.239	28.5064	0
Q96EY1	DnaJ homolog subfamily A member 3, mitochondrial OS=Homo sapiens GN=DNAJA3 PE=1 SV=2 - [DNJA3_HUMAN]	67.8781	33.13	1	13	13	21	3.26427e+06	480	52.4555	9.26123
	A2	Sequence	# PSMs	# Proteins	# Protein Groups	Protein Group Accessions	Modifications	ΔCn	Area	q-Value	PEP	XCorr	Charge	MH+ [Da]	ΔM [ppm]	m/z [Da]	RT [min]	# Missed Cleavages
	High	AQGLYETINVTIPPGTQTDQK	1	1	1	Q96EY1		0	825070	0.004	0.1304	2.80852	2	2274.16	-1.98554	1137.58	32.9649	0
	High	EAGEDEEGFLSK	1	1	1	Q96EY1		0	490626	0	0.01325	2.81626	2	1310.57	-3.99498	655.788	25.3	0
	High	EIFITFR	1	1	1	Q96EY1		0	626205	0.002	0.07767	1.60513	2	925.513	-1.72927	463.26	34.8019	0
	High	FSQLAEAYEVLSDEVK	1	1	1	Q96EY1		0	170218	0	0.001101	3.97723	2	1827.9	-1.3973	914.453	41.0144	0
	High	FSQLAEAYEVLSDEVKR	2	1	1	Q96EY1		0	283122	0	0.003185	3.62295	2	1984	-3.03321	992.502	39.6069	1
	High	GGPTVDPEELFR	1	1	1	Q96EY1		0	3.36893e+06	0.002	0.1113	2.62662	2	1316.65	-1.25267	658.827	34.9415	0
	High	GSIIISPcVVcR	1	1	1	Q96EY1	C8(Carbamidomethyl); C11(Carbamidomethyl)	0	0	0	0.0141	2.79456	2	1360.7	-3.7165	680.855	31.0285	0
	High	GVNKEFTVNImDTcER	2	1	1	Q96EY1	M11(Oxidation); C14(Carbamidomethyl)	0	415747	0	0.001412	5.12104	3	1928.88	-3.09108	643.631	27.6757	1
	High	GVNKEFTVNIMDTcER	2	1	1	Q96EY1	C14(Carbamidomethyl)	0	456183	0	0.0007219	4.77198	2	1912.89	-1.42878	956.947	30.9089	1
	High	INSYGYGDHYIHIK	1	1	1	Q96EY1		0	654593	0	0.01337	2.42917	4	1679.81	-4.50765	420.708	26.9672	0
	High	KAYYQLAK	1	1	1	Q96EY1		0	1.23399e+06	0.007	0.1829	2.34488	2	984.549	-2.16383	492.778	19.8434	1
	High	KQYDAYGSAGFDPGASGSQHSYWK	1	1	1	Q96EY1		0	541910	0	8.919e-06	5.07413	3	2607.15	-2.03009	869.721	28.4761	1
	High	QYDAYGSAGFDPGASGSQHSYWK	1	1	1	Q96EY1		0	990343	0	0.0001137	2.8405	3	2479.05	-3.29243	827.022	30.1999	0
	High	VmIPVPAGVEDGQTVR	2	1	1	Q96EY1	M2(Oxidation)	0	2.99756e+06	0	0.0001766	3.96385	2	1683.87	-2.29222	842.438	30.6843	0
	High	VMIPVPAGVEDGQTVR	3	1	1	Q96EY1		0	5.18988e+06	0	0.000267	4.52579	3	1667.87	-4.74896	556.628	32.2544	0
P68363	Tubulin alpha-1B chain OS=Homo sapiens GN=TUBA1B PE=1 SV=1 - [TBA1B_HUMAN]	66.3036	38.8	4	1	14	22	7.02647e+06	451	50.1196	5.05908
	A2	Sequence	# PSMs	# Proteins	# Protein Groups	Protein Group Accessions	Modifications	ΔCn	Area	q-Value	PEP	XCorr	Charge	MH+ [Da]	ΔM [ppm]	m/z [Da]	RT [min]	# Missed Cleavages
	High	AVFVDLEPTVIDEVR	1	3	2	P68363;Q9BQE3		0	750363	0	6.536e-05	4.69728	2	1701.9	-3.90962	851.453	38.3629	0
	High	DVNAAIATIK	1	5	2	P68363;Q9BQE3		0	3.5226e+06	0	0.006878	3.46249	2	1015.57	-4.32382	508.291	27.5413	0
	High	EDAANNYAR	1	7	2	P68363;Q9BQE3		0	66130.8	0.002	0.1063	2.2796	2	1023.44	-4.44156	512.226	12.9002	0
	High	FDGALNVDLTEFQTNLVPYPR	1	7	2	P68363;Q9BQE3		0	58943.7	0.009	0.2041	1.95746	2	2409.21	-1.13861	1205.11	41.9545	0
	High	IHFPLATYAPVISAEK	3	6	2	P68363;Q9BQE3		0	2.84364e+06	0	0.00144	3.97069	2	1756.96	-1.24882	878.984	36.0471	0
	High	LDHKFDLmYAK	1	7	2	P68363;Q9BQE3	M8(Oxidation)	0	181012	0.006	0.1706	2.35884	2	1396.69	-3.64612	698.848	25.0297	1
	High	LDHKFDLMYAK	2	7	2	P68363;Q9BQE3		0	854324	0	0.00127	3.94411	3	1380.69	-2.872	460.903	27.9125	1
	High	LDHKFDLmYAKR	1	7	2	P68363;Q9BQE3	M8(Oxidation)	0	306967	0	0.06533	1.67596	4	1552.78	-5.99926	388.952	23.1491	2
	High	LDHKFDLMYAKR	1	7	2	P68363;Q9BQE3		0	611892	0	0.008757	2.61112	4	1536.79	-2.77768	384.954	25.9498	2
	High	LISQIVSSITASLR	2	5	2	P68363;Q9BQE3		0	112976	0	0.008527	3.3296	2	1487.88	-0.350561	744.443	43.9468	0
	High	NLDIERPTYTNLNR	2	7	2	P68363;Q9BQE3		0	5.2035e+06	0	0.01997	3.16652	2	1718.88	-3.80797	859.941	27.6721	0
	High	QLFHPEQLITGKEDAANNYAR	1	6	2	P68363;Q9BQE3		0	507705	0	6.474e-05	4.03566	3	2415.2	-2.35311	805.738	31.0136	1
	High	RNLDIERPTYTNLNR	2	7	2	P68363;Q9BQE3		0	240566	0	0.05301	2.80826	3	1874.97	-4.82463	625.663	25.1403	1
	High	SIQFVDWcPTGFK	1	2	1	P68363	C8(Carbamidomethyl)	0	250978	0	0.003419	3.63792	2	1584.75	-2.59422	792.877	37.9825	0
	High	TIGGGDDSFNTFFSETGAGK	1	5	2	P68363;Q9BQE3		0	1.16334e+06	0	6.438e-05	5.78493	2	2007.89	-2.5062	1004.45	36.2399	0
	High	VGINYQPPTVVPGGDLAK	1	7	2	P68363;Q9BQE3		0	1.23533e+07	0	0.01193	3.31694	2	1824.98	-3.13832	912.994	32.063	0
Q9BQE3	Tubulin alpha-1C chain OS=Homo sapiens GN=TUBA1C PE=1 SV=1 - [TBA1C_HUMAN]	66.094	38.98	7	1	14	22	7.02647e+06	449	49.8635	5.09717
	A2	Sequence	# PSMs	# Proteins	# Protein Groups	Protein Group Accessions	Modifications	ΔCn	Area	q-Value	PEP	XCorr	Charge	MH+ [Da]	ΔM [ppm]	m/z [Da]	RT [min]	# Missed Cleavages
	High	AVFVDLEPTVIDEVR	1	3	2	P68363;Q9BQE3		0	750363	0	6.536e-05	4.69728	2	1701.9	-3.90962	851.453	38.3629	0
	High	DVNAAIATIK	1	5	2	P68363;Q9BQE3		0	3.5226e+06	0	0.006878	3.46249	2	1015.57	-4.32382	508.291	27.5413	0
	High	EDAANNYAR	1	7	2	P68363;Q9BQE3		0	66130.8	0.002	0.1063	2.2796	2	1023.44	-4.44156	512.226	12.9002	0
	High	FDGALNVDLTEFQTNLVPYPR	1	7	2	P68363;Q9BQE3		0	58943.7	0.009	0.2041	1.95746	2	2409.21	-1.13861	1205.11	41.9545	0
	High	IHFPLATYAPVISAEK	3	6	2	P68363;Q9BQE3		0	2.84364e+06	0	0.00144	3.97069	2	1756.96	-1.24882	878.984	36.0471	0
	High	LDHKFDLmYAK	1	7	2	P68363;Q9BQE3	M8(Oxidation)	0	181012	0.006	0.1706	2.35884	2	1396.69	-3.64612	698.848	25.0297	1
	High	LDHKFDLMYAK	2	7	2	P68363;Q9BQE3		0	854324	0	0.00127	3.94411	3	1380.69	-2.872	460.903	27.9125	1
	High	LDHKFDLmYAKR	1	7	2	P68363;Q9BQE3	M8(Oxidation)	0	306967	0	0.06533	1.67596	4	1552.78	-5.99926	388.952	23.1491	2
	High	LDHKFDLMYAKR	1	7	2	P68363;Q9BQE3		0	611892	0	0.008757	2.61112	4	1536.79	-2.77768	384.954	25.9498	2
	High	LISQIVSSITASLR	2	5	2	P68363;Q9BQE3		0	112976	0	0.008527	3.3296	2	1487.88	-0.350561	744.443	43.9468	0
	High	NLDIERPTYTNLNR	2	7	2	P68363;Q9BQE3		0	5.2035e+06	0	0.01997	3.16652	2	1718.88	-3.80797	859.941	27.6721	0
	High	QLFHPEQLITGKEDAANNYAR	1	6	2	P68363;Q9BQE3		0	507705	0	6.474e-05	4.03566	3	2415.2	-2.35311	805.738	31.0136	1
	High	RNLDIERPTYTNLNR	2	7	2	P68363;Q9BQE3		0	240566	0	0.05301	2.80826	3	1874.97	-4.82463	625.663	25.1403	1
	High	TIGGGDDSFNTFFSETGAGK	1	5	2	P68363;Q9BQE3		0	1.16334e+06	0	6.438e-05	5.78493	2	2007.89	-2.5062	1004.45	36.2399	0
	High	TIQFVDWcPTGFK	1	5	1	Q9BQE3	C8(Carbamidomethyl)	0	146091	0	0.004927	3.4283	2	1598.77	-1.36546	799.886	38.1779	0
	High	VGINYQPPTVVPGGDLAK	1	7	2	P68363;Q9BQE3		0	1.23533e+07	0	0.01193	3.31694	2	1824.98	-3.13832	912.994	32.063	0
P10412	Histone H1.4 OS=Homo sapiens GN=HIST1H1E PE=1 SV=2 - [H14_HUMAN]	64.8884	30.14	6	13	13	20	1.60048e+07	219	21.852	11.0337
	A2	Sequence	# PSMs	# Proteins	# Protein Groups	Protein Group Accessions	Modifications	ΔCn	Area	q-Value	PEP	XCorr	Charge	MH+ [Da]	ΔM [ppm]	m/z [Da]	RT [min]	# Missed Cleavages
	High	ALAAAGYDVEK	1	5	1	P10412		0	3.20134e+06	0	0.004523	3.17829	2	1107.57	-1.61572	554.287	23.1071	0
	High	ALAAAGYDVEKNNSR	2	5	1	P10412		0	1.17047e+07	0	0.000713	4.53557	2	1578.78	-1.76208	789.896	20.997	1
	High	ASGPPVSELITK	1	3	1	P10412		0	2.36747e+07	0	0.06509	3.24969	2	1198.67	-1.48338	599.837	28.797	0
	High	ERSGVSLAALKK	1	3	1	P10412		0	1.17874e+06	0	0.0006057	4.20545	3	1258.74	-3.36554	420.253	21.5532	2
	High	GTGASGSFKLNK	2	5	1	P10412		0	1.60977e+06	0	0.06383	3.7874	2	1166.61	-3.84466	583.81	18.9497	1
	High	GTGASGSFKLNKK	2	5	1	P10412		0	1.64652e+06	0	0.01683	3.68305	2	1294.71	-2.70946	647.858	15.4167	2
	High	KALAAAGYDVEK	1	5	1	P10412		0	337466	0	0.00423	4.02869	2	1235.66	-6.28837	618.331	20.5028	1
	High	KALAAAGYDVEKNNSR	2	5	1	P10412		0	1.41266e+06	0	7.795e-05	5.16313	3	1706.88	-2.92461	569.631	18.871	2
	High	KASGPPVSELITK	3	3	1	P10412		0	1.26349e+07	0	0.0002982	5.4841	3	1326.76	-3.81094	442.924	25.8326	1
	High	RKASGPPVSELITK	2	2	1	P10412		0	4.25029e+06	0	0.02638	2.86569	3	1482.86	-3.56412	494.958	23.5284	2
	High	SGVSLAALK	1	3	1	P10412		0	1.01668e+06	0	0.02487	2.72716	2	845.507	-3.03125	423.257	27.7257	0
	High	SGVSLAALKK	1	3	1	P10412		0	9.7527e+06	0	0.01451	2.62313	2	973.602	-2.56902	487.304	23.6856	1
	High	SLVSKGTLVQTK	1	5	1	P10412		0	668957	0	0.008662	2.93673	2	1260.75	-1.34477	630.879	21.6	1
Q13451	Peptidyl-prolyl cis-trans isomerase FKBP5 OS=Homo sapiens GN=FKBP5 PE=1 SV=2 - [FKBP5_HUMAN]	63.6517	21.23	1	9	9	17	1.07513e+06	457	51.1796	5.89697
	A2	Sequence	# PSMs	# Proteins	# Protein Groups	Protein Group Accessions	Modifications	ΔCn	Area	q-Value	PEP	XCorr	Charge	MH+ [Da]	ΔM [ppm]	m/z [Da]	RT [min]	# Missed Cleavages
	High	EKLEQAAIVK	1	1	1	Q13451		0	277448	0.006	0.1716	2.37101	2	1128.66	-1.6952	564.834	20.0445	1
	High	FAEQDAKEEANK	2	1	1	Q13451		0	427295	0	0.003329	4.29079	2	1379.64	-2.5477	690.324	15.0649	1
	High	FAEQDAKEEANKAmGK	1	1	1	Q13451	M14(Oxidation)	0	59611.4	0.004	0.1455	2.35813	2	1782.83	-2.86735	891.917	19.4017	2
	High	FGIEPNAELIYEVTLK	2	1	1	Q13451		0	113583	0	0.004868	2.86555	2	1835.98	-1.3798	918.492	41.7005	0
	High	KTSEGVTNEKGTDSQAmEEEKPEGHV	2	1	1	Q13451	M17(Oxidation)	0	803395	0	7.12e-05	4.5639	4	2833.26	-5.49248	709.071	16.4367	2
	High	KTSEGVTNEKGTDSQAMEEEKPEGHV	1	1	1	Q13451		0	320765	0	0.002172	4.65123	3	2817.28	-2.38428	939.764	19.021	2
	High	TSEGVTNEKGTDSQAmEEEKPEGHV	2	1	1	Q13451	M16(Oxidation)	0	1.37515e+06	0	4.778e-05	6.25016	3	2705.17	-5.4771	902.395	17.8156	1
	High	TSEGVTNEKGTDSQAMEEEKPEGHV	3	1	1	Q13451		0	1.3614e+06	0	3.429e-06	6.78512	3	2689.18	-2.88396	897.065	20.3909	1
	High	VLEVNPQNK	1	1	1	Q13451		0	1.04684e+06	0	0.0202	2.88792	2	1040.57	-3.75143	520.788	19.1153	0
	High	YGFGEAGKPK	1	1	1	Q13451		0	602626	0	0.006951	2.37547	3	1053.53	-2.47186	351.849	19.0034	0
	High	YmQAVIQYGK	1	1	1	Q13451	M2(Oxidation)	0	97739.1	0.002	0.08868	2.74014	2	1216.6	-3.73826	608.803	23.3653	0
P50991	T-complex protein 1 subunit delta OS=Homo sapiens GN=CCT4 PE=1 SV=4 - [TCPD_HUMAN]	62.8656	25.79	1	14	15	19	827590	539	57.8878	7.82568
	A2	Sequence	# PSMs	# Proteins	# Protein Groups	Protein Group Accessions	Modifications	ΔCn	Area	q-Value	PEP	XCorr	Charge	MH+ [Da]	ΔM [ppm]	m/z [Da]	RT [min]	# Missed Cleavages
	High	ALIAGGGAPEIELALR	1	1	1	P50991		0	807230	0	0.0001693	4.38103	2	1550.89	-2.03807	775.947	37.1635	0
	High	AYILNLVK	1	1	1	P50991		0	672225	0	0.05917	2.21991	2	933.574	-2.5299	467.291	33.7589	0
	High	DALSDLALHFLNK	1	1	1	P50991		0	97046.9	0	0.00192	2.68607	2	1456.78	-1.4621	728.892	42.6934	0
	High	GSNKLVIEEAER	1	1	1	P50991		0	714040	0	0.003175	3.60709	2	1344.71	-2.99696	672.858	22.5239	1
	High	IDDVVNTR	1	1	1	P50991		0	367796	0	0.02396	2.77294	2	931.481	-3.494	466.244	19.0582	0
	High	IGLIQFcLSAPK	1	1	1	P50991	C7(Carbamidomethyl)	0	79770	0	0.01444	3.89173	2	1346.75	-2.87499	673.877	38.0046	0
	High	LVIEEAER	1	1	1	P50991		0	575147	0	0.04283	2.08459	2	958.518	-2.17331	479.763	22.8801	0
	High	SIHDALcVIR	1	2	2	P50991;P48643	C7(Carbamidomethyl)	0	169158	0	0.05517	1.9977	2	1183.62	-3.9914	592.314	28.1303	0
	High	SILKIDDVVNTR	1	1	1	P50991		0	574269	0	0.007538	3.06193	2	1372.77	-3.33001	686.891	30.0699	1
	High	TAGINVR	1	1	1	P50991		0	890779	0.002	0.09809	1.89578	2	730.417	-4.94445	365.712	16.6057	0
	High	TDmDNQIVVSDYAQmDR	1	1	1	P50991	M3(Oxidation); M15(Oxidation)	0	271624	0	0.000154	4.90736	2	2032.85	-4.16852	1016.93	26.9845	0
	High	TDmDNQIVVSDYAQMDR	2	1	1	P50991	M3(Oxidation)	0	485848	0	1.057e-05	5.92836	2	2016.86	-3.69657	1008.93	29.9946	0
	High	TDMDNQIVVSDYAQMDR	1	1	1	P50991		0	784762	0	0.0001411	3.92433	2	2000.86	-3.94919	1000.93	31.6647	0
	High	TGcNVLLIQK	1	1	1	P50991	C3(Carbamidomethyl)	0	370295	0	0.02707	3.13443	2	1145.63	-5.38365	573.318	27.5808	0
	High	TLSGmESYcVR	1	1	1	P50991	M5(Oxidation); C9(Carbamidomethyl)	0	286074	0.002	0.08485	2.75998	2	1318.57	-3.75211	659.789	21.7725	0
	High	TLSGMESYcVR	1	1	1	P50991	C9(Carbamidomethyl)	0	566462	0	0.007808	3.45249	2	1302.58	-2.92254	651.793	26.8699	0
	High	VSNSGITR	1	1	1	P50991		0	579693	0.002	0.0772	2.0859	2	833.445	-2.75031	417.226	10.6969	0
	High	VSNSGITRVEK	1	1	1	P50991		0	685973	0	0.0173	3.43322	2	1189.65	-3.4629	595.328	15.1886	1
P46777	60S ribosomal protein L5 OS=Homo sapiens GN=RPL5 PE=1 SV=3 - [RL5_HUMAN]	57.6586	40.4	1	10	10	18	1.4301e+06	297	34.3407	9.71533
	A2	Sequence	# PSMs	# Proteins	# Protein Groups	Protein Group Accessions	Modifications	ΔCn	Area	q-Value	PEP	XCorr	Charge	MH+ [Da]	ΔM [ppm]	m/z [Da]	RT [min]	# Missed Cleavages
	High	AHAAIRENPVYEK	2	1	1	P46777		0	1.56433e+06	0	0.009103	2.63622	3	1497.78	-2.07384	499.931	17.631	1
	High	GAVDGGLSIPHSTK	2	1	1	P46777		0	1.72216e+06	0	0.0004861	4.76779	2	1338.7	-3.77734	669.852	24.0641	0
	High	HImGQNVADYmR	1	1	1	P46777	M3(Oxidation); M11(Oxidation)	0	224027	0	0.04899	2.4073	2	1466.65	-2.34713	733.828	19.1991	0
	High	HIMGQNVADYmR	2	1	1	P46777	M11(Oxidation)	0	424869	0	0.008709	3.14066	2	1450.65	-5.4576	725.828	22.309	0
	High	HIMGQNVADYMR	1	1	1	P46777		0	725561	0	0.0004298	4.18999	2	1434.66	-3.44711	717.832	27.7397	0
	High	NSVTPDMMEEMYK	1	1	1	P46777		0	353485	0.007	0.1798	2.19354	2	1574.64	-6.1238	787.826	32.0108	0
	High	NSVTPDMMEEMYKK	1	1	1	P46777		0	932524	0	0.01822	2.34876	2	1702.74	-2.93845	851.875	29.5929	1
	High	RFPGYDSESKEFNAEVHR	2	1	1	P46777		0	379368	0	0.003203	4.50868	4	2168.01	-4.89653	542.757	26.1525	2
	High	TTTGNKVFGALK	1	1	1	P46777		0	1.0038e+06	0	0.03763	3.16556	2	1236.69	-5.60332	618.848	24.1895	1
	High	VGLTNYAAAYcTGLLLAR	2	1	1	P46777	C11(Carbamidomethyl)	0	295341	0	0.0003033	5.10121	2	1927.01	0.317989	964.009	39.2237	0
	High	YLMEEDEDAYKK	1	1	1	P46777		0	704008	0	0.00221	3.59688	2	1533.67	-2.88448	767.34	23.6138	1
	High	YLmEEDEDAYKKQFSQYIK	1	1	1	P46777	M3(Oxidation)	0	348014	0	0.03136	2.55419	3	2444.11	-9.77759	815.374	31.5486	2
	High	YLMEEDEDAYKKQFSQYIK	1	1	1	P46777		0	225882	0	0.009785	2.26569	3	2428.13	-3.16343	810.048	33.5912	2
	A2	Sequence	# PSMs	# Proteins	# Protein Groups	Protein Group Accessions	Modifications	ΔCn	Area	q-Value	PEP	XCorr	Charge	MH+ [Da]	ΔM [ppm]	m/z [Da]	RT [min]	# Missed Cleavages
	High	ALcYLK	1	2	1	Q9UNE7	C3(Carbamidomethyl)	0	114650	0.005	0.1495	1.84413	2	767.409	-4.06979	384.208	23.7981	0
	High	ALELDGQSVK	1	1	1	Q9UNE7		0	761798	0	0.005993	2.80144	2	1059.56	-4.33871	530.285	24.7938	0
	High	AQQAcIEAK	1	1	1	Q9UNE7	C5(Carbamidomethyl)	0	215662	0	0.03492	2.59141	2	1018.49	-5.16501	509.75	12.8435	0
	High	ERELEEcQR	1	1	1	Q9UNE7	C7(Carbamidomethyl)	0	57464.2	0.002	0.1076	2.66474	2	1248.56	-4.31545	624.783	12.9036	1
	High	ERELEEcQRNHEGDEDDSHVR	1	1	1	Q9UNE7	C7(Carbamidomethyl)	0	0	0	0.0337	4.08942	4	2639.11	-0.908844	660.533	15.2618	2
	High	IHQESELHSYLSR	1	1	1	Q9UNE7		0	483677	0	0.002672	2.86994	3	1598.79	-3.91452	533.6	23.8549	0
	High	LGAGGGSPEK	1	1	1	Q9UNE7		0	397082	0	0.0129	3.04038	2	872.445	-2.27205	436.726	10.4593	0
	High	LGAGGGSPEKSPSAQELKEQGNR	1	1	1	Q9UNE7		0	1.02132e+06	0	7.713e-05	4.96345	3	2297.14	-2.22528	766.386	19.2539	2
	High	MQQHEQALADcRR	1	1	1	Q9UNE7	C11(Carbamidomethyl)	0	213240	0.006	0.1737	2.50574	3	1642.75	-2.44488	548.255	14.7067	1
	High	NHEGDEDDSHVR	2	1	1	Q9UNE7		0	770851	0	0.03292	3.3911	3	1409.56	-2.48247	470.526	7.59139	0
	High	NPLVAVYYTNR	1	1	1	Q9UNE7		0	832195	0	0.005262	4.1624	2	1309.69	-3.03937	655.347	30.6436	0
	High	RIHQESELHSYLSR	2	1	1	Q9UNE7		0	558558	0	0.001377	4.3304	3	1754.89	-3.17504	585.634	23.0499	1
	High	SPSAQELKEQGNR	2	1	1	Q9UNE7		0	692335	0	0.006208	3.9486	2	1443.72	-2.56136	722.361	15.9761	1
	High	WNSIEER	1	1	1	Q9UNE7		0	466269	0.002	0.097	2.2807	2	933.44	-2.57138	467.224	20.9433	0
O00743	Serine/threonine-protein phosphatase 6 catalytic subunit OS=Homo sapiens GN=PPP6C PE=1 SV=1 - [PPP6_HUMAN]	53.5936	38.69	1	11	11	18	7.50417e+06	305	35.1215	5.69385
	A2	Sequence	# PSMs	# Proteins	# Protein Groups	Protein Group Accessions	Modifications	ΔCn	Area	q-Value	PEP	XCorr	Charge	MH+ [Da]	ΔM [ppm]	m/z [Da]	RT [min]	# Missed Cleavages
	High	AHQLVHEGYK	2	1	1	O00743		0	3.01648e+06	0	0.02878	2.79011	3	1181.6	-2.32995	394.539	14.0991	0
	High	cGNIASImVFK	1	1	1	O00743	C1(Carbamidomethyl); M8(Oxidation)	0	187234	0	0.008302	3.64633	2	1255.61	-5.68107	628.309	31.604	0
	High	cGNIASIMVFK	1	1	1	O00743	C1(Carbamidomethyl)	0	374654	0	0.00318	3.74894	2	1239.62	-3.16019	620.313	35.8085	0
	High	cGNIASIMVFKDVNTREPK	2	1	1	O00743	C1(Carbamidomethyl)	0	954515	0	0.0006268	3.86777	3	2179.09	-3.21493	727.036	32.4257	2
	High	GAGWLFGAK	1	1	1	O00743		0	4.84126e+06	0	0.02395	2.92857	2	906.481	-2.70251	453.744	33.9744	0
	High	GYYSLETFTYLLALK	1	1	1	O00743		0	11072	0.006	0.1681	1.55713	2	1781.93	-2.10599	891.47	46.4167	0
	High	NQEIPHK	1	1	1	O00743		0	9.6354e+06	0.002	0.102	2.36578	2	865.451	-2.38278	433.229	10.2164	0
	High	QITQVYGFYDEcQTK	2	1	1	O00743	C12(Carbamidomethyl)	0	7.01604e+06	0	0.000273	4.80215	3	1879.85	-2.21462	627.288	31.0691	0
	High	TGGQVPDTNYIFmGDFVDR	2	1	1	O00743	M13(Oxidation)	0	622972	0	0.0006316	3.59672	2	2147.97	-1.6303	1074.49	35.9395	0
	High	TGGQVPDTNYIFMGDFVDR	1	1	1	O00743		0	875260	0.002	0.1082	3.07293	2	2131.97	-4.25668	1066.49	38.7916	0
	High	TIERNQEIPHK	1	1	1	O00743		0	501067	0.001	0.06967	2.25397	3	1364.72	-3.34565	455.579	15.0508	1
	High	VTNEFVHINNLK	2	1	1	O00743		0	5.86106e+06	0	0.003696	4.60028	2	1427.76	-4.69086	714.382	28.2064	0
	High	YGNANAWR	1	1	1	O00743		0	1.05511e+06	0	0.01644	2.97406	2	951.441	-2.51076	476.224	20.9329	0
P10809	60 kDa heat shock protein, mitochondrial OS=Homo sapiens GN=HSPD1 PE=1 SV=2 - [CH60_HUMAN]	50.7976	25.13	1	7	7	15	491425	573	61.0164	5.87158
	A2	Sequence	# PSMs	# Proteins	# Protein Groups	Protein Group Accessions	Modifications	ΔCn	Area	q-Value	PEP	XCorr	Charge	MH+ [Da]	ΔM [ppm]	m/z [Da]	RT [min]	# Missed Cleavages
	High	ALmLQGVDLLADAVAVTmGPK	2	1	1	P10809	M3(Oxidation); M18(Oxidation)	0	7373.07	0	0.0133	2.73048	3	2145.12	-2.52325	715.713	44.4998	0
	High	ALMLQGVDLLADAVAVTMGPK	1	1	1	P10809		0	23612.7	0	0.003407	3.69745	3	2113.14	-0.297691	705.051	50.0162	0
	High	DmAIATGGAVFGEEGLTLNLEDVQPHDLGK	1	1	1	P10809	M2(Oxidation)	0	187840	0	0.005368	3.78589	3	3113.51	-0.864975	1038.51	38.996	0
	High	ISSIQSIVPALEIANAHR	1	1	1	P10809		0	69525.9	0	0.06458	2.29944	3	1919.06	-5.00079	640.359	37.7763	0
	High	KPLVIIAEDVDGEALSTLVLNR	4	1	1	P10809		0	783576	0	0.0001483	4.29843	2	2365.32	-4.76634	1183.16	41.6296	0
	High	LVQDVANNTNEEAGDGTTTATVLAR	1	1	1	P10809		0	502860	0	0.003226	4.3992	3	2560.24	-2.10607	854.086	27.799	0
	High	TALLDAAGVASLLTTAEVVVTEIPK	4	1	1	P10809		0	81369.7	0	0.0001297	4.36645	3	2482.39	-3.21966	828.136	50.7884	0
	High	TALLDAAGVASLLTTAEVVVTEIPKEEK	1	1	1	P10809		0	78334.2	0	0.0002331	4.28394	3	2868.58	-0.528816	956.865	50.0825	1
O00165	HCLS1-associated protein X-1 OS=Homo sapiens GN=HAX1 PE=1 SV=2 - [HAX1_HUMAN]	47.6328	37.99	1	12	12	18	5.25115e+06	279	31.6011	4.91943
	A2	Sequence	# PSMs	# Proteins	# Protein Groups	Protein Group Accessions	Modifications	ΔCn	Area	q-Value	PEP	XCorr	Charge	MH+ [Da]	ΔM [ppm]	m/z [Da]	RT [min]	# Missed Cleavages
	High	DSMLKYPDSHQPR	2	1	1	O00165		0	2.41855e+06	0	0.003555	3.69099	2	1573.74	-2.84828	787.373	21.793	1
	High	EGQTLRDSmLKYPDSHQPR	2	1	1	O00165	M9(Oxidation)	0	432775	0.004	0.126	2.89759	4	2274.09	-1.32608	569.278	21.1453	2
	High	GFFGFPGPR	1	1	1	O00165		0	1.06092e+06	0	0.01118	2.44704	2	981.493	-1.22648	491.25	36.672	0
	High	ITKPDGIVEER	2	1	1	O00165		0	2.09003e+06	0	0.02513	2.65621	3	1256.68	-4.14255	419.565	20.5243	0
	High	ITKPDGIVEERR	3	1	1	O00165		0	1.45913e+06	0	0.01627	2.84793	3	1412.78	-1.57873	471.599	18.8215	1
	High	RTVVDSEGR	1	1	1	O00165		0	193040	0.006	0.1739	2.31844	2	1018.52	-3.61103	509.766	10.8453	1
	High	RTVVDSEGRTETTVTR	1	1	1	O00165		0	1.01769e+06	0	0.009676	3.7197	3	1806.92	-3.34196	602.98	16.8547	2
	High	SESPQPAPDWGSQRPFHR	1	1	1	O00165		0	0	0.006	0.1595	1.80607	3	2078.97	-4.54099	693.661	25.5116	0
	High	TREDNDLDSQVSQEGLGPVLQPQPK	2	1	1	O00165		0	1.12449e+07	0	4.581e-05	6.38421	3	2750.35	-3.52276	917.455	30.3923	1
	High	TVVDSEGRTETTVTR	1	1	1	O00165		0	689634	0	0.002108	2.73904	3	1650.82	-5.84861	550.945	17.9914	1
	High	TVVDSEGRTETTVTRHEADSSPR	1	1	1	O00165		0	793813	0	0.05132	0.883684	5	2530.21	-2.38533	506.847	18.697	2
	High	YPDSHQPR	1	1	1	O00165		0	402110	0.002	0.09459	1.88955	2	999.465	0.60037	500.236	10.9214	0
P02768	Serum albumin OS=Homo sapiens GN=ALB PE=1 SV=2 - [ALBU_HUMAN]	47.5418	24.96	1	15	15	17	2.27685e+06	609	69.3215	6.27783
	A2	Sequence	# PSMs	# Proteins	# Protein Groups	Protein Group Accessions	Modifications	ΔCn	Area	q-Value	PEP	XCorr	Charge	MH+ [Da]	ΔM [ppm]	m/z [Da]	RT [min]	# Missed Cleavages
	High	AEFAEVSK	1	1	1	P02768		0	943187	0	0.04431	1.94842	2	880.436	-5.37616	440.722	19.3726	0
	High	AVMDDFAAFVEK	1	1	1	P02768		0	105189	0	0.01431	3.18554	2	1342.63	-5.11982	671.818	37.964	0
	High	DVFLGmFLYEYAR	2	1	1	P02768	M6(Oxidation)	0	90649.1	0	0.002898	2.95841	2	1639.78	-3.74534	820.392	43.4075	0
	High	FKDLGEENFK	1	1	1	P02768		0	460695	0.004	0.1413	2.19234	2	1226.6	-6.94117	613.802	24.5304	1
	High	FQNALLVR	1	1	1	P02768		0	428811	0	0.05039	2.2164	2	960.558	-4.53611	480.783	28.6851	0
	High	KVPQVSTPTLVEVSR	2	1	1	P02768		0	3.4109e+06	0	0.0001022	4.63794	3	1639.93	-3.59916	547.315	28.4966	1
	High	LVAASQAALGL	1	1	1	P02768		0	199388	0	0.02251	2.03842	2	1013.59	-4.38069	507.301	33.231	0
	High	LVNEVTEFAK	1	1	1	P02768		0	679667	0	0.007618	3.52671	2	1149.61	-3.00226	575.309	28.5029	0
	High	LVTDLTK	1	1	1	P02768		0	2.16998e+06	0.008	0.1851	1.83038	2	789.468	-4.50314	395.238	21.1274	0
	High	QTALVELVK	1	1	1	P02768		0	365337	0.002	0.07892	2.14073	2	1000.6	-4.35586	500.803	30.3454	0
	High	TcVADESAENcDK	1	1	1	P02768	C2(Carbamidomethyl); C11(Carbamidomethyl)	0	171857	0	0.0008324	3.16195	2	1498.58	-1.77905	749.792	14.5394	0
	High	VFDEFKPLVEEPQNLIK	1	1	1	P02768		0	137903	0	0.0005497	4.3166	3	2045.09	-3.511	682.368	37.242	0
	High	VPQVSTPTLVEVSR	1	1	1	P02768		0	744738	0	0.002667	2.66669	2	1511.84	-4.94535	756.421	30.3887	0
	High	YIcENQDSISSK	1	1	1	P02768	C3(Carbamidomethyl)	0	1.24967e+06	0	0.00337	3.19572	2	1443.64	-3.00102	722.323	19.6462	0
	High	YLYEIAR	1	1	1	P02768		0	433393	0.002	0.07623	1.91564	2	927.487	-6.58663	464.247	27.6194	0
P50402	Emerin OS=Homo sapiens GN=EMD PE=1 SV=1 - [EMD_HUMAN]	46.1273	49.21	1	13	13	17	8.39071e+06	254	28.9759	5.50342
	A2	Sequence	# PSMs	# Proteins	# Protein Groups	Protein Group Accessions	Modifications	ΔCn	Area	q-Value	PEP	XCorr	Charge	MH+ [Da]	ΔM [ppm]	m/z [Da]	RT [min]	# Missed Cleavages
	High	APGAGLGQDR	1	1	1	P50402		0	6.31578e+06	0.004	0.1255	2.50205	2	941.478	-2.54349	471.242	15.3009	0
	High	DSAYQSITHYRPVSASR	2	1	1	P50402		0	5.04445e+06	0	0.0344	1.82146	4	1937.94	-2.59778	485.241	26.6125	0
	High	ERPMYGR	1	1	1	P50402		0	200640	0.005	0.151	2.23721	2	908.439	-1.70155	454.723	13.1281	0
	High	GDADMYDLPK	1	1	1	P50402		0	439663	0	0.02817	2.38865	2	1124.49	-3.53236	562.748	26.9211	0
	High	GDADMYDLPKKEDALLYQSK	2	1	1	P50402		0	266213	0	0.01165	3.40609	3	2300.11	-1.61211	767.374	30.905	2
	High	GYNDDYYEESYFTTR	1	1	1	P50402		0	4.33289e+06	0	0.0003855	4.79488	2	1922.76	-4.6446	961.885	31.9301	0
	High	IFEYETQR	1	1	1	P50402		0	1.67104e+06	0	0.05688	2.35728	2	1085.52	-5.11627	543.264	24.2368	0
	High	KEDALLYQSK	2	1	1	P50402		0	2.64104e+06	0	0.008277	3.68546	2	1194.63	-4.08654	597.819	20.7557	1
	High	KIFEYETQR	1	1	1	P50402		0	1.41934e+06	0	0.01215	2.86563	2	1213.62	-3.06691	607.312	22.5028	1
	High	LSPPSSSAASSYSFSDLNSTR	1	1	1	P50402		0	656091	0	3.073e-05	4.02681	2	2161	-2.94162	1081	30.8401	0
	High	RYNIPHGPVVGSTR	1	1	1	P50402		0	2.28582e+06	0	0.03657	3.11474	3	1552.83	-3.31302	518.281	23.0713	1
	High	TYGEPESAGPSR	1	1	1	P50402		0	1.38119e+07	0	0.02437	2.1668	2	1250.56	-2.30621	625.785	17.0946	0
	High	YNIPHGPVVGSTR	2	1	1	P50402		0	1.80455e+06	0	0.01117	3.25683	2	1396.73	-5.69473	698.866	25.5312	0
P07900	Heat shock protein HSP 90-alpha OS=Homo sapiens GN=HSP90AA1 PE=1 SV=5 - [HS90A_HUMAN]	44.1789	18.44	7	9	14	15	883470	732	84.6067	5.021
	A2	Sequence	# PSMs	# Proteins	# Protein Groups	Protein Group Accessions	Modifications	ΔCn	Area	q-Value	PEP	XCorr	Charge	MH+ [Da]	ΔM [ppm]	m/z [Da]	RT [min]	# Missed Cleavages
	High	ADLINNLGTIAK	1	4	2	P07900;P08238		0	815155	0	0.00147	3.9359	2	1242.7	-1.9996	621.855	32.5325	0
	High	AQALRDNSTmGYmAAK	1	1	1	P07900	M10(Oxidation); M13(Oxidation)	0	153970	0	0.02149	3.0434	3	1759.81	-2.77205	587.273	17.2792	1
	High	AQALRDNSTMGYMAAK	1	1	1	P07900		0	261684	0	0.02472	3.49416	3	1727.81	-4.08184	576.609	23.5538	1
	High	DNSTMGYMAAK	1	1	1	P07900		0	452068	0	0.00656	3.18887	2	1188.5	-3.54629	594.753	22.5675	0
	High	DNSTMGYMAAKK	1	1	1	P07900		0	135504	0	0.05909	2.48499	2	1316.59	-3.66431	658.8	20.0011	1
	High	DQVANSAFVER	1	1	1	P07900		0	1.22741e+06	0	0.009411	3.42459	2	1235.6	-3.31143	618.302	23.1967	0
	High	EGLELPEDEEEKKK	1	4	2	P07900;P08238		0	394022	0	0.009947	3.10193	2	1672.82	-2.40629	836.915	22.7314	2
	High	GVVDSEDLPLNISR	1	3	2	P07900;P08238		0	324076	0	0.004025	3.72345	2	1513.78	-2.29038	757.395	32.6593	0
	High	HIYYITGETK	1	2	1	P07900		0	607845	0	0.0108	2.98054	2	1224.62	-4.01105	612.814	23.0318	0
	High	HIYYITGETKDQVANSAFVER	1	1	1	P07900		0	356437	0	0.0007246	4.41753	3	2441.2	-3.58039	814.405	29.133	1
	High	KHLEINPDHSIIETLR	1	1	1	P07900		0	131326	0	0.000298	2.48546	4	1915.03	-4.38144	479.513	29.3757	1
	High	LGIHEDSQNR	1	1	1	P07900		0	107523	0	0.03354	2.6229	2	1168.57	-1.12089	584.788	15.0859	0
	High	TLVSVTK	1	2	1	P07900		0	455459	0.004	0.1402	1.54052	2	747.458	-3.59843	374.233	19.1287	0
	High	VILHLKEDQTEYLEER	1	4	2	P07900;P08238		0	299319	0	0.001632	2.97768	3	2015.04	-3.24278	672.351	28.786	1
	High	YIDQEELNK	1	4	2	P07900;P08238		0	171146	0	0.04252	2.29752	2	1151.55	-4.57764	576.28	21.0113	0
Q7L5D6	Golgi to ER traffic protein 4 homolog OS=Homo sapiens GN=GET4 PE=1 SV=1 - [GET4_HUMAN]	44.0506	19.57	1	6	6	12	1.47816e+06	327	36.481	5.41455
	A2	Sequence	# PSMs	# Proteins	# Protein Groups	Protein Group Accessions	Modifications	ΔCn	Area	q-Value	PEP	XCorr	Charge	MH+ [Da]	ΔM [ppm]	m/z [Da]	RT [min]	# Missed Cleavages
	High	AEVEVADELLENLAK	1	1	1	Q7L5D6		0	380301	0	0.0006823	5.42793	2	1642.85	-2.78586	821.928	40.992	0
	High	ASVEKGDYYEAHQmYR	2	1	1	Q7L5D6	M14(Oxidation)	0	602600	0	0.0007199	3.97583	2	1962.86	-1.34087	981.935	19.7674	1
	High	ASVEKGDYYEAHQMYR	4	1	1	Q7L5D6		0	1.81883e+06	0	0.0001455	5.08316	2	1946.86	-4.15189	973.935	22.3411	1
	High	DPMYNEYLDR	1	1	1	Q7L5D6		0	545565	0	0.0254	3.20465	2	1315.56	-3.76316	658.282	29.5395	0
	High	GDYYEAHQMYR	1	1	1	Q7L5D6		0	371638	0	0.01489	3.48619	2	1432.59	-5.47645	716.797	22.2343	0
	High	IGQLFFGVPPK	1	1	1	Q7L5D6		0	682195	0	0.006246	2.85041	2	1202.69	-1.91714	601.849	35.6765	0
	High	VFSLmDPNSPER	1	1	1	Q7L5D6	M5(Oxidation)	0	1.03768e+06	0	0.06226	2.85945	2	1407.65	-2.40687	704.331	27.9643	0
	High	VFSLMDPNSPER	1	1	1	Q7L5D6		0	1.93346e+06	0	0.00647	3.781	2	1391.66	-3.19383	696.333	31.7541	0
P13647	Keratin, type II cytoskeletal 5 OS=Homo sapiens GN=KRT5 PE=1 SV=3 - [K2C5_HUMAN]	42.7078	17.63	11	5	13	16	1.29673e+06	590	62.34	7.73779
	A2	Sequence	# PSMs	# Proteins	# Protein Groups	Protein Group Accessions	Modifications	ΔCn	Area	q-Value	PEP	XCorr	Charge	MH+ [Da]	ΔM [ppm]	m/z [Da]	RT [min]	# Missed Cleavages
	High	AQYEEIANR	1	1	1	P13647		0	607669	0	0.006014	2.78678	2	1093.52	-3.48982	547.265	19.9867	0
	High	FASFIDK	1	18	3	P02538;P13647;P35908		0	278749	0.009	0.2014	2.18157	2	827.426	-4.16126	414.217	27.8105	0
	High	FASFIDKVR	2	17	3	P02538;P13647;P35908		0	922138	0	0.02091	2.48233	2	1082.6	-2.99684	541.802	28.7421	1
	High	ISISTSGGSFR	1	1	1	P13647		0	780898	0	0.002998	2.83141	2	1111.57	-2.96054	556.289	26.3309	0
	High	KLLEGEEcR	1	10	3	P02538;P13647;P35908	C8(Carbamidomethyl)	0	134043	0.004	0.1246	2.38386	2	1133.56	-4.5741	567.282	16.7096	1
	High	NKYEDEINK	2	7	3	P02538;P04264;P13647		0	261890	0	0.05999	2.78488	3	1152.55	-4.72707	384.854	17.2262	1
	High	NKYEDEINKR	2	6	3	P02538;P04264;P13647		0	2.18715e+06	0	0.01062	2.91471	3	1308.65	-3.63851	436.888	17.5112	2
	High	NLDLDSIIAEVK	1	7	3	P02538;P13647;P35908		0	710876	0	0.001665	4.06561	2	1329.72	-5.02614	665.363	40.5006	0
	High	SFSTASAITPSVSR	1	1	1	P13647		0	295233	0	0.000495	4.15122	2	1410.72	-2.63396	705.863	26.8952	0
	High	SLYNLGGSKR	1	1	1	P13647		0	294914	0	0.03166	2.91672	2	1094.59	-3.8455	547.799	21.9763	1
	High	WTLLQEQGTK	1	4	2	P02538;P13647		0	374411	0	0.006244	3.16478	2	1203.63	-3.22285	602.32	30.3561	0
	High	YEDEINK	1	12	4	P02538;P13647;P35908;P04264		0	278447	0.002	0.07689	1.73151	2	910.413	-2.69432	455.71	15.594	0
	High	YEELQQTAGR	1	1	1	P13647		0	360543	0	0.006125	3.42846	2	1194.57	-2.94881	597.789	19.0616	0
P06753	Tropomyosin alpha-3 chain OS=Homo sapiens GN=TPM3 PE=1 SV=2 - [TPM3_HUMAN]	41.4524	37.54	4	11	11	16	2.14387e+06	285	32.9298	4.71631
	A2	Sequence	# PSMs	# Proteins	# Protein Groups	Protein Group Accessions	Modifications	ΔCn	Area	q-Value	PEP	XCorr	Charge	MH+ [Da]	ΔM [ppm]	m/z [Da]	RT [min]	# Missed Cleavages
	High	AADAEAEVASLNR	1	1	1	P06753		0	878700	0	0.0206	3.47773	2	1316.64	-3.76226	658.823	23.3268	0
	High	AADAEAEVASLNRR	1	1	1	P06753		0	905879	0.009	0.2055	1.25193	3	1472.74	-4.41907	491.584	22.2649	1
	High	ALKDEEKMELQEIQLK	2	1	1	P06753		0	487793	0	5.546e-05	4.63185	3	1945.02	-6.65221	649.011	30.3379	2
	High	HIAEEADR	1	2	1	P06753		0	246842	0.001	0.0656	2.08524	2	940.447	-1.40705	470.727	9.20318	0
	High	HIAEEADRKYEEVAR	3	2	1	P06753		0	4.09414e+06	0	0.02167	3.49951	2	1815.89	-3.76242	908.449	20.272	2
	High	IQLVEEELDRAQER	1	4	1	P06753		0	1.43158e+06	0	0.005944	3.37845	2	1727.89	-4.07423	864.446	30.374	1
	High	KLVIIEGDLERTEER	1	1	1	P06753		0	227212	0.002	0.08262	1.76575	3	1799.98	-2.65105	600.665	28.2795	2
	High	KYEEVAR	1	4	1	P06753		0	183897	0.004	0.1235	2.21428	2	894.466	-2.16921	447.737	10.9788	1
	High	LATALQKLEEAEKAADESER	1	4	1	P06753		0	465315	0	8.407e-05	4.84635	3	2202.12	-3.45466	734.711	32.4819	2
	High	LEEAEKAADESER	2	4	1	P06753		0	137970	0	0.006477	3.7218	2	1476.68	-0.343723	738.844	15.9296	1
	High	YSQKEDKYEEEIK	2	1	1	P06753		0	525106	0	0.004425	4.29449	2	1688.8	-3.53124	844.901	19.0798	2
P08238	Heat shock protein HSP 90-beta OS=Homo sapiens GN=HSP90AB1 PE=1 SV=4 - [HS90B_HUMAN]	40.4451	20.44	7	6	11	12	788364	724	83.2121	5.03369
	A2	Sequence	# PSMs	# Proteins	# Protein Groups	Protein Group Accessions	Modifications	ΔCn	Area	q-Value	PEP	XCorr	Charge	MH+ [Da]	ΔM [ppm]	m/z [Da]	RT [min]	# Missed Cleavages
	High	ADLINNLGTIAK	1	4	2	P07900;P08238		0	815155	0	0.00147	3.9359	2	1242.7	-1.9996	621.855	32.5325	0
	High	AQALRDNSTMGYMMAK	1	2	1	P08238		0	176082	0	0.01258	2.7561	3	1787.82	-4.50398	596.61	26.8286	1
	High	EGLELPEDEEEKKK	1	4	2	P07900;P08238		0	394022	0	0.009947	3.10193	2	1672.82	-2.40629	836.915	22.7314	2
	High	ELISNASDALDK	1	2	1	P08238		0	107341	0	0.01385	2.96106	2	1275.64	-0.863988	638.324	26.6568	0
	High	EQVANSAFVER	1	2	1	P08238		0	1.02676e+06	0	0.02718	2.40949	2	1249.61	-2.02437	625.311	22.8268	0
	High	GVVDSEDLPLNISR	1	3	2	P07900;P08238		0	324076	0	0.004025	3.72345	2	1513.78	-2.29038	757.395	32.6593	0
	High	HLEINPDHPIVETLR	1	1	1	P08238		0	229371	0	0.0001762	4.02353	2	1782.95	-2.27432	891.977	29.4457	0
	High	IDIIPNPQER	1	2	1	P08238		0	491250	0	0.02163	2.81172	2	1194.64	-4.20503	597.825	29.3131	0
	High	VILHLKEDQTEYLEER	1	4	2	P07900;P08238		0	299319	0	0.001632	2.97768	3	2015.04	-3.24278	672.351	28.786	1
	High	YHTSQSGDEmTSLSEYVSR	1	1	1	P08238	M10(Oxidation)	0	523179	0	0.001028	4.5585	3	2192.93	-3.1025	731.649	26.627	0
	High	YHTSQSGDEMTSLSEYVSR	1	1	1	P08238		0	203803	0	0.0002062	4.88824	2	2176.94	-1.83817	1088.97	30.662	0
	High	YIDQEELNK	1	4	2	P07900;P08238		0	171146	0	0.04252	2.29752	2	1151.55	-4.57764	576.28	21.0113	0
Q9UPY3	Endoribonuclease Dicer OS=Homo sapiens GN=DICER1 PE=1 SV=3 - [DICER_HUMAN]	39.5865	3.54	1	7	7	12	1.73651e+06	1922	218.542	5.68115
	A2	Sequence	# PSMs	# Proteins	# Protein Groups	Protein Group Accessions	Modifications	ΔCn	Area	q-Value	PEP	XCorr	Charge	MH+ [Da]	ΔM [ppm]	m/z [Da]	RT [min]	# Missed Cleavages
	High	ELLEmEPETAK	1	1	1	Q9UPY3	M5(Oxidation)	0	599686	0	0.01023	3.14319	2	1305.62	-2.82106	653.314	22.77	0
	High	ELLEMEPETAK	1	1	1	Q9UPY3		0	821454	0	0.004831	2.79601	2	1289.63	-3.20214	645.316	28.2242	0
	High	FSANVPR	1	1	1	Q9UPY3		0	1.64621e+06	0	0.0475	2.19886	2	790.418	-2.79308	395.713	20.8097	0
	High	NEmQGmDSELR	1	1	1	Q9UPY3	M3(Oxidation); M6(Oxidation)	0	193136	0	0.02785	2.80144	2	1341.54	-2.42556	671.273	14.5747	0
	High	NEMQGMDSELR	1	1	1	Q9UPY3		0	286060	0	0.005073	2.82456	2	1309.55	-1.20893	655.278	25.1027	0
	High	NLSVScAAASVASSR	1	1	1	Q9UPY3	C6(Carbamidomethyl)	0	360781	0	0.0001934	4.65732	2	1479.72	-3.29429	740.362	27.9924	0
	High	RSEEDEEKEEDIEVPK	3	1	1	Q9UPY3		0	2.25379e+06	0	9.515e-05	4.89879	3	1960.89	-1.71334	654.303	21.174	2
	High	SEEDEEKEEDIEVPK	2	1	1	Q9UPY3		0	1.30954e+06	0	0.001278	4.11258	2	1804.79	-2.97855	902.9	22.6214	1
	High	VTVEVVGK	1	1	1	Q9UPY3		0	346499	0.004	0.1209	1.81504	2	830.494	-5.68874	415.75	20.7734	0
P46821	Microtubule-associated protein 1B OS=Homo sapiens GN=MAP1B PE=1 SV=2 - [MAP1B_HUMAN]	37.82	3.28	2	10	10	14	9.87198e+06	2468	270.468	4.80518
	A2	Sequence	# PSMs	# Proteins	# Protein Groups	Protein Group Accessions	Modifications	ΔCn	Area	q-Value	PEP	XCorr	Charge	MH+ [Da]	ΔM [ppm]	m/z [Da]	RT [min]	# Missed Cleavages
	High	AAKPTTTPEVK	2	1	1	P46821		0	9.15452e+06	0	0.03879	2.46794	3	1142.63	-8.16007	381.549	12.6327	0
	High	AVLDALLEGK	1	2	1	P46821		0	2.91172e+06	0	0.00101	3.33678	2	1028.59	-3.69929	514.801	35.3018	0
	High	EWYQETHEK	1	1	1	P46821		0	542140	0	0.06289	2.83004	2	1249.54	-3.34862	625.276	19.9795	0
	High	NVDVEFFK	1	1	1	P46821		0	262985	0	0.04392	2.18788	2	997.496	-3.08181	499.252	32.5396	0
	High	NVDVEFFKR	1	1	1	P46821		0	2.49354e+06	0	0.03243	2.63541	2	1153.6	-2.81029	577.302	29.6442	1
	High	SKPLAASPKPAGLK	1	1	1	P46821		0	551780	0.002	0.1013	2.98491	2	1364.82	-4.10979	682.914	17.4466	0
	High	SKPLAASPKPAGLKESSDK	1	1	1	P46821		0	1.48131e+06	0	0.002274	1.68667	3	1911.05	-4.09366	637.687	16.272	1
	High	SKPLAASPKPAGLKESSDKVSR	3	1	1	P46821		0	935050	0	0.01603	2.65749	3	2253.25	-4.59672	751.753	17.5941	2
	High	SSYYVVSGNDPAAEEPSR	2	1	1	P46821		0	1.75497e+07	0	2.075e-05	5.22329	2	1927.86	-2.29111	964.435	25.9563	0
	High	VRSSYYVVSGNDPAAEEPSR	1	1	1	P46821		0	773728	0	7.717e-06	6.09143	3	2183.02	-5.7688	728.346	24.658	1
Q9BQA1	Methylosome protein 50 OS=Homo sapiens GN=WDR77 PE=1 SV=1 - [MEP50_HUMAN]	37.0748	31.29	1	9	9	11	1.06746e+06	342	36.7011	5.17334
	A2	Sequence	# PSMs	# Proteins	# Protein Groups	Protein Group Accessions	Modifications	ΔCn	Area	q-Value	PEP	XCorr	Charge	MH+ [Da]	ΔM [ppm]	m/z [Da]	RT [min]	# Missed Cleavages
	High	AHAAQVTcVAASPHK	2	1	1	Q9BQA1	C8(Carbamidomethyl)	0	311620	0	0.004054	3.74077	3	1547.77	-4.04291	516.594	14.9364	0
	High	DSVFLScSEDNR	1	1	1	Q9BQA1	C7(Carbamidomethyl)	0	345249	0.001	0.06745	2.63808	2	1428.6	-4.0445	714.804	26.5295	0
	High	FcKYEHDDIVSTVSVLSSGTQAVSGSK	1	1	1	Q9BQA1	C2(Carbamidomethyl)	0	323923	0	0.003488	3.68095	3	2901.39	-2.50213	967.8	33.4162	1
	High	KETPPPLVPPAAR	1	1	1	Q9BQA1		0	754323	0.001	0.06724	3.23378	2	1372.79	-3.60491	686.899	23.9519	1
	High	SDGALLLGASSLSGR	1	1	1	Q9BQA1		0	1.81001e+06	0	0.0003972	4.58203	2	1403.75	-2.00888	702.377	32.7664	0
	High	SQAHRDFVR	1	1	1	Q9BQA1		0	488026	0.003	0.1183	1.52463	3	1115.57	-2.39079	372.527	12.1542	1
	High	VWDLAQQVVLSSYR	1	1	1	Q9BQA1		0	195887	0	6.357e-05	4.5811	2	1663.87	-3.95852	832.44	38.928	0
	High	YEHDDIVSTVSVLSSGTQAVSGSK	1	1	1	Q9BQA1		0	345856	0	0.003163	3.91607	3	2466.2	-1.40387	822.737	33.9593	0
	High	YRSDGALLLGASSLSGR	2	1	1	Q9BQA1		0	638060	0	0.0009763	3.56098	2	1722.91	-3.76883	861.957	31.7004	1
Q13310	Polyadenylate-binding protein 4 OS=Homo sapiens GN=PABPC4 PE=1 SV=1 - [PABP4_HUMAN]	36.8082	15.53	2	3	9	12	2.19266e+06	644	70.7381	9.26123
	A2	Sequence	# PSMs	# Proteins	# Protein Groups	Protein Group Accessions	Modifications	ΔCn	Area	q-Value	PEP	XCorr	Charge	MH+ [Da]	ΔM [ppm]	m/z [Da]	RT [min]	# Missed Cleavages
	High	AKEFTNVYIK	2	2	2	P11940;Q13310		0	1.63098e+06	0	0.007071	3.66586	3	1212.66	-2.62934	404.891	25.0149	1
	High	ALDTmNFDVIK	1	2	2	P11940;Q13310	M5(Oxidation)	0	755100	0	0.03096	3.15076	2	1282.63	-4.77659	641.818	31.1049	0
	High	ALDTMNFDVIK	1	2	2	P11940;Q13310		0	1.69795e+06	0	0.00789	3.1754	2	1266.64	-2.97268	633.822	34.5544	0
	High	ALYDTFSAFGNILScK	2	2	2	P11940;Q13310	C15(Carbamidomethyl)	0	63970.3	0	0.00931	3.94779	2	1806.87	-1.25526	903.939	41.9392	0
	High	AVTEMNGR	1	4	2	P11940;Q13310		0	87333.3	0.009	0.1977	1.78243	2	877.413	-8.15821	439.21	12.7107	0
	High	KAHLTNQYMQR	1	1	1	Q13310		0	91198.5	0.002	0.109	2.14669	2	1389.7	-2.20123	695.355	17.1556	1
	High	KFEQLKQER	1	1	1	Q13310		0	240061	0.002	0.1091	2.18058	3	1205.66	-2.39662	402.558	15.0685	2
	High	NLDKSIDNK	1	3	2	P11940;Q13310		0	405097	0.002	0.08571	2.70461	2	1046.54	-3.55302	523.776	13.2219	1
	High	SGVGNVFIK	1	2	1	Q13310		0	301368	0	0.0231	2.3843	2	920.517	-3.41982	460.762	27.8177	0
	High	SLGYAYVNFQQPADAER	1	2	2	P11940;Q13310		0	3.24906e+06	0	0.0001058	5.68006	2	1928.91	-2.42421	964.958	32.418	0
Q16543	Hsp90 co-chaperone Cdc37 OS=Homo sapiens GN=CDC37 PE=1 SV=1 - [CDC37_HUMAN]	36.3667	23.81	1	9	9	13	2.11677e+06	378	44.44	5.24951
	A2	Sequence	# PSMs	# Proteins	# Protein Groups	Protein Group Accessions	Modifications	ΔCn	Area	q-Value	PEP	XCorr	Charge	MH+ [Da]	ΔM [ppm]	m/z [Da]	RT [min]	# Missed Cleavages
	High	AMKEYEEEER	1	1	1	Q16543		0	543676	0	0.01818	2.82668	2	1313.57	-1.26495	657.287	16.0463	1
	High	ASEAKEGEEAGPGDPLLEAVPK	2	1	1	Q16543		0	2.85336e+06	0	0.001073	5.03514	2	2194.08	-2.70306	1097.54	31.0247	1
	High	HFGMLR	1	1	1	Q16543		0	509277	0.003	0.1122	1.85762	2	760.39	-3.06433	380.699	22.8481	0
	High	HKTFVEKYEK	1	1	1	Q16543		0	373077	0.007	0.1782	2.7666	3	1308.69	-3.09802	436.902	16.5559	2
	High	LGPGGLDPVEVYESLPEELQK	1	1	1	Q16543		0	34188.2	0.007	0.1766	1.34994	2	2269.15	-2.46207	1135.08	41.7228	0
	High	SMVNTKPEKTEEDSEEVR	1	1	1	Q16543		0	103073	0	0.002921	3.2308	3	2107.97	-3.71325	703.329	18.06	1
	High	SmVNTKPEKTEEDSEEVREQK	2	1	1	Q16543	M2(Oxidation)	0	1.47387e+06	0	0.00134	3.08439	3	2509.17	-1.01322	837.061	15.2405	2
	High	SMVNTKPEKTEEDSEEVREQK	2	1	1	Q16543		0	1.75956e+06	0	0.0001097	4.90172	3	2493.17	-3.25514	831.728	17.5979	2
	High	TEEDSEEVREQK	1	1	1	Q16543		0	399288	0	0.005494	3.47187	2	1478.66	-2.3259	739.832	11.8665	1
	High	TFVEKYEK	1	1	1	Q16543		0	1.73739e+06	0.002	0.09633	2.22346	2	1043.54	-3.04354	522.272	19.5403	1
P22626	Heterogeneous nuclear ribonucleoproteins A2/B1 OS=Homo sapiens GN=HNRNPA2B1 PE=1 SV=2 - [ROA2_HUMAN]	35.8367	30.03	1	7	8	11	853092	353	37.4067	8.95361
	A2	Sequence	# PSMs	# Proteins	# Protein Groups	Protein Group Accessions	Modifications	ΔCn	Area	q-Value	PEP	XCorr	Charge	MH+ [Da]	ΔM [ppm]	m/z [Da]	RT [min]	# Missed Cleavages
	High	ALSRQEMQEVQSSR	2	1	1	P22626		0	127062	0	0.02082	4.04068	2	1648.81	-0.767524	824.907	21.0251	1
	High	GGGGNFGPGPGSNFR	1	1	1	P22626		0	1.53739e+06	0	0.01164	3.27794	2	1377.63	-2.62713	689.317	25.0044	0
	High	GGGGNFGPGPGSNFRGGSDGYGSGR	1	1	1	P22626		0	318524	0	0.004854	2.41581	3	2270.98	-5.09659	757.665	24.6693	1
	High	GGNFGFGDSR	1	1	1	P22626		0	518165	0	0.02269	3.04075	2	1013.44	-3.67497	507.224	24.8375	0
	High	LFIGGLSFETTEESLR	1	1	1	P22626		0	85335.7	0	0.0003208	4.06081	2	1798.92	-3.36647	899.962	39.6032	0
	High	LFVGGIKEDTEEHHLR	2	3	2	P22626;P09651		0	503721	0	0.009239	3.3237	3	1879.95	-6.04493	627.323	24.5449	1
	High	NMGGPYGGGNYGPGGSGGSGGYGGR	1	1	1	P22626		0	283679	0	0.002521	4.28375	2	2189.9	-2.40523	1095.45	25.1547	0
	High	QEmQEVQSSR	1	1	1	P22626	M3(Oxidation)	0	210166	0.002	0.08929	2.43251	2	1237.55	-2.18558	619.276	9.45177	0
	High	QEMQEVQSSR	1	1	1	P22626		0	448096	0	0.01876	2.16877	2	1221.55	-5.37765	611.277	14.8787	0
P02538	Keratin, type II cytoskeletal 6A OS=Homo sapiens GN=KRT6A PE=1 SV=3 - [K2C6A_HUMAN]	35.2515	15.6	13	2	11	14	2.83235e+06	564	60.0083	8.00146
	A2	Sequence	# PSMs	# Proteins	# Protein Groups	Protein Group Accessions	Modifications	ΔCn	Area	q-Value	PEP	XCorr	Charge	MH+ [Da]	ΔM [ppm]	m/z [Da]	RT [min]	# Missed Cleavages
	High	ADTLTDEINFLR	1	3	1	P02538		0	99552.3	0	0.03567	2.71976	2	1407.71	-0.886989	704.359	37.3211	0
	High	AIGGGLSSVGGGSSTIK	1	2	1	P02538		0	429547	0	0.04318	2.92721	2	1447.76	-9.26599	724.385	25.9783	0
	High	AQYEEIAQR	1	6	2	P02538;P35908		0	5.38775e+06	0	0.009181	3.01137	2	1107.54	-1.15366	554.274	20.1983	0
	High	FASFIDK	1	18	3	P02538;P13647;P35908		0	278749	0.009	0.2014	2.18157	2	827.426	-4.16126	414.217	27.8105	0
	High	FASFIDKVR	2	17	3	P02538;P13647;P35908		0	922138	0	0.02091	2.48233	2	1082.6	-2.99684	541.802	28.7421	1
	High	KLLEGEEcR	1	10	3	P02538;P13647;P35908	C8(Carbamidomethyl)	0	134043	0.004	0.1246	2.38386	2	1133.56	-4.5741	567.282	16.7096	1
	High	NKYEDEINK	2	7	3	P02538;P04264;P13647		0	261890	0	0.05999	2.78488	3	1152.55	-4.72707	384.854	17.2262	1
	High	NKYEDEINKR	2	6	3	P02538;P04264;P13647		0	2.18715e+06	0	0.01062	2.91471	3	1308.65	-3.63851	436.888	17.5112	2
	High	NLDLDSIIAEVK	1	7	3	P02538;P13647;P35908		0	710876	0	0.001665	4.06561	2	1329.72	-5.02614	665.363	40.5006	0
	High	WTLLQEQGTK	1	4	2	P02538;P13647		0	374411	0	0.006244	3.16478	2	1203.63	-3.22285	602.32	30.3561	0
	High	YEDEINK	1	12	4	P02538;P13647;P35908;P04264		0	278447	0.002	0.07689	1.73151	2	910.413	-2.69432	455.71	15.594	0
I3L521	Uncharacterized protein (Fragment) OS=Homo sapiens PE=4 SV=1 - [I3L521_HUMAN]	33.7768	39.86	1	2	4	8	2.52359e+06	148	16.5365	9.43701
	A2	Sequence	# PSMs	# Proteins	# Protein Groups	Protein Group Accessions	Modifications	ΔCn	Area	q-Value	PEP	XCorr	Charge	MH+ [Da]	ΔM [ppm]	m/z [Da]	RT [min]	# Missed Cleavages
	High	SFSSPENFQR	1	2	2	I3L521;Q9Y580		0	3.46559e+06	0	0.02352	3.09018	2	1198.54	-5.10717	599.775	24.4595	0
	High	SGSSHAPQDVSLSYPQHHVGNSSPTSTSPSSR	3	1	1	I3L521		0	2.51875e+06	0	0.0004255	4.66715	4	3278.5	-2.91438	820.38	22.0301	0
	High	SGSSHAPQDVSLSYPQHHVGNSSPTSTSPSSRYER	1	1	1	I3L521		0	317351	0	0.0008064	3.8928	5	3726.71	-0.506221	746.148	22.4745	1
	High	TmDNmTSSAQIIQR	1	2	2	I3L521;Q9Y580	M2(Oxidation); M5(Oxidation)	0	1.07146e+06	0	0.0003017	4.54799	2	1627.74	-3.755	814.371	20.3769	0
	High	TMDNmTSSAQIIQR	1	2	2	I3L521;Q9Y580	M5(Oxidation)	0	542335	0	0.001215	4.24208	2	1611.74	-2.63015	806.375	22.4597	0
	High	TMDNMTSSAQIIQR	1	2	2	I3L521;Q9Y580		0	1.58642e+06	0	0.0002759	5.02375	2	1595.75	-2.85972	798.377	26.9456	0
P54105	Methylosome subunit pICln OS=Homo sapiens GN=CLNS1A PE=1 SV=1 - [ICLN_HUMAN]	33.4201	26.58	1	3	3	7	489520	237	26.1989	4.10693
	A2	Sequence	# PSMs	# Proteins	# Protein Groups	Protein Group Accessions	Modifications	ΔCn	Area	q-Value	PEP	XCorr	Charge	MH+ [Da]	ΔM [ppm]	m/z [Da]	RT [min]	# Missed Cleavages
	High	GLGTGTLYIAESR	1	1	1	P54105		0	323494	0	0.00166	4.02665	2	1337.7	-4.58593	669.354	30.5317	0
	High	LEGmLSQSVSSQYNmAGVR	2	1	1	P54105	M4(Oxidation); M15(Oxidation)	0	796193	0	2.178e-05	5.14284	3	2088.96	-2.01318	696.993	26.8837	0
	High	LEGmLSQSVSSQYNMAGVR	1	1	1	P54105	M4(Oxidation)	0	805066	0	0.0001849	5.57399	2	2072.97	-3.70971	1036.99	29.5092	0
	High	LEGMLSQSVSSQYNMAGVR	1	1	1	P54105		0	697103	0	0.0001666	6.2945	2	2056.98	-1.93782	1028.99	32.3766	0
	High	TEDSIRDYEDGmEVDTTPTVAGQFEDADVDH	1	1	1	P54105	M12(Oxidation)	0	340002	0	0.007308	3.28598	3	3473.44	-1.33865	1158.48	31.7721	1
	High	TEDSIRDYEDGMEVDTTPTVAGQFEDADVDH	1	1	1	P54105		0	303473	0.002	0.09514	4.2416	3	3457.44	-2.00353	1153.15	33.7998	1
Q13151	Heterogeneous nuclear ribonucleoprotein A0 OS=Homo sapiens GN=HNRNPA0 PE=1 SV=1 - [ROA0_HUMAN]	32.5919	28.85	1	9	9	11	2.06712e+06	305	30.8218	9.29053
	A2	Sequence	# PSMs	# Proteins	# Protein Groups	Protein Group Accessions	Modifications	ΔCn	Area	q-Value	PEP	XCorr	Charge	MH+ [Da]	ΔM [ppm]	m/z [Da]	RT [min]	# Missed Cleavages
	High	AEIIADKQSGK	1	1	1	Q13151		0	481587	0	0.05305	2.87967	2	1159.63	-4.44694	580.317	13.2818	1
	High	AVPKEDIYSGGGGGGSR	2	1	1	Q13151		0	3.98162e+06	0	0.002639	3.43745	3	1606.78	-2.91478	536.264	19.6664	1
	High	EDIYSGGGGGGSR	1	1	1	Q13151		0	813711	0	0.002127	3.16106	2	1211.53	-2.25561	606.267	16.8374	0
	High	FHPIQGHR	1	1	1	Q13151		0	750271	0.007	0.1806	2.0802	2	991.519	-3.08796	496.263	12.9868	0
	High	GFGFVYFQNHDAADK	1	1	1	Q13151		0	282751	0.002	0.09665	1.59176	3	1715.77	-5.52964	572.595	33.6027	0
	High	GFGFVYFQNHDAADKAAVVK	1	1	1	Q13151		0	494908	0	0.00131	3.28533	3	2184.08	-2.78806	728.699	32.6739	1
	High	KAVPKEDIYSGGGGGGSR	2	1	1	Q13151		0	1.02148e+06	0	0.001887	4.13348	3	1734.87	-1.78444	578.963	16.9817	2
	High	LFIGGLNVQTSESGLR	1	1	1	Q13151		0	659625	0	0.0001024	4.84567	2	1690.91	-2.70793	845.958	35.7459	0
	High	SGGGGGGGGSSWGGR	1	1	1	Q13151		0	1.19827e+06	0	0.001292	3.17038	2	1192.5	-3.47243	596.756	14.6607	0
Q6UXN9	WD repeat-containing protein 82 OS=Homo sapiens GN=WDR82 PE=1 SV=1 - [WDR82_HUMAN]	31.9025	24.92	1	7	7	10	449645	313	35.0565	7.69385
	A2	Sequence	# PSMs	# Proteins	# Protein Groups	Protein Group Accessions	Modifications	ΔCn	Area	q-Value	PEP	XCorr	Charge	MH+ [Da]	ΔM [ppm]	m/z [Da]	RT [min]	# Missed Cleavages
	High	LTDSVLR	1	1	1	Q6UXN9		0	159381	0.002	0.1108	1.90274	2	803.458	-4.8313	402.233	21.7693	0
	High	mKLTDSVLR	1	1	1	Q6UXN9	M1(Oxidation)	0	233763	0	0.03269	2.69153	2	1078.59	-2.36687	539.799	22.3482	1
	High	MKLTDSVLR	1	1	1	Q6UXN9		0	319550	0	0.03733	2.59813	2	1062.59	-2.82253	531.801	26.3238	1
	High	SFDKGPFATFK	1	1	1	Q6UXN9		0	483005	0	0.01819	2.84657	2	1244.63	-3.94903	622.817	30.2181	1
	High	VVALSmSPVDDTFISGSLDK	1	1	1	Q6UXN9	M6(Oxidation)	0	389386	0	0.0002	4.67166	2	2097.04	-2.9518	1049.02	35.7716	0
	High	VVALSMSPVDDTFISGSLDK	1	1	1	Q6UXN9		0	296519	0	7.688e-06	4.92391	2	2081.04	-1.66384	1041.03	38.4775	0
	High	YGVDLIR	1	1	1	Q6UXN9		0	236031	0	0.04906	2.47586	2	835.464	-3.78641	418.236	28.9412	0
	High	YLSLHDNKYIR	1	1	1	Q6UXN9		0	315926	0	0.003727	2.12595	3	1421.75	-3.34611	474.588	25.0954	1
	High	YTHAANTVVYSSNKIDDTIR	2	1	1	Q6UXN9		0	476543	0	6.375e-05	4.53691	3	2268.12	-1.36264	756.712	25.6809	1
Q9Y580	RNA-binding protein 7 OS=Homo sapiens GN=RBM7 PE=1 SV=1 - [RBM7_HUMAN]	31.8862	31.95	1	4	6	9	2.05433e+06	266	30.4847	9.56885
	A2	Sequence	# PSMs	# Proteins	# Protein Groups	Protein Group Accessions	Modifications	ΔCn	Area	q-Value	PEP	XCorr	Charge	MH+ [Da]	ΔM [ppm]	m/z [Da]	RT [min]	# Missed Cleavages
	High	mNSYPYLADR	1	1	1	Q9Y580	M1(Oxidation)	0	319237	0	0.02545	2.23641	2	1245.55	-3.09917	623.28	26.2623	0
	High	MNSYPYLADR	1	1	1	Q9Y580		0	483883	0	0.002045	2.85296	2	1229.56	-4.59457	615.282	27.7469	0
	High	QAVMNSALR	1	1	1	Q9Y580		0	1.04719e+06	0.002	0.09273	2.50199	2	989.516	-4.16339	495.261	20.7036	0
	High	SFSSPENFQR	1	2	2	I3L521;Q9Y580		0	3.46559e+06	0	0.02352	3.09018	2	1198.54	-5.10717	599.775	24.4595	0
	High	SGSSHAPQDVSLSYPQHHVGNSSPTSTSPSR	1	1	1	Q9Y580		0	414076	0	0.01426	4.09023	4	3191.46	-5.3504	798.62	22.1694	0
	High	TmDNmTSSAQIIQR	1	2	2	I3L521;Q9Y580	M2(Oxidation); M5(Oxidation)	0	1.07146e+06	0	0.0003017	4.54799	2	1627.74	-3.755	814.371	20.3769	0
	High	TMDNmTSSAQIIQR	1	2	2	I3L521;Q9Y580	M5(Oxidation)	0	542335	0	0.001215	4.24208	2	1611.74	-2.63015	806.375	22.4597	0
	High	TMDNMTSSAQIIQR	1	2	2	I3L521;Q9Y580		0	1.58642e+06	0	0.0002759	5.02375	2	1595.75	-2.85972	798.377	26.9456	0
	High	YTDHGSDHHYR	1	1	1	Q9Y580		0	1.11098e+06	0	0.000767	3.30065	3	1387.58	-1.63839	463.197	9.10338	0
P04637	Cellular tumor antigen p53 OS=Homo sapiens GN=TP53 PE=1 SV=4 - [P53_HUMAN]	31.8748	21.37	1	9	9	10	1.01433e+06	393	43.6254	6.78564
	A2	Sequence	# PSMs	# Proteins	# Protein Groups	Protein Group Accessions	Modifications	ΔCn	Area	q-Value	PEP	XCorr	Charge	MH+ [Da]	ΔM [ppm]	m/z [Da]	RT [min]	# Missed Cleavages
	High	cSDSDGLAPPQHLIR	2	1	1	P04637	C1(Carbamidomethyl)	0	1.15077e+06	0	0.0001024	3.67742	3	1665.8	-1.96629	555.938	26.6675	0
	High	ELNEALELKDAQAGKEPGGSR	1	1	1	P04637		0	436458	0	0.0007877	4.73336	3	2212.11	-6.60509	738.04	25.2688	2
	High	LGFLHSGTAK	1	1	1	P04637		0	986051	0	0.01725	3.26648	2	1030.56	-4.27443	515.785	23.229	0
	High	LMFKTEGPDSD	1	1	1	P04637		0	207497	0.004	0.1398	2.20026	2	1239.55	-3.38973	620.28	26.3562	1
	High	NSFEVR	1	1	1	P04637		0	336786	0.006	0.1554	1.9495	2	751.37	-3.92932	376.189	18.7679	0
	High	RTEEENLR	1	1	1	P04637		0	906157	0	0.01663	3.8036	2	1046.52	-2.15001	523.764	11.2548	1
	High	RTEEENLRK	1	1	1	P04637		0	376151	0	0.02369	3.31132	3	1174.62	-1.71855	392.21	9.11801	2
	High	SVTcTYSPALNK	1	1	1	P04637	C4(Carbamidomethyl)	0	385903	0	0.01231	3.34357	2	1340.65	-4.17238	670.827	22.7812	0
	High	TEEENLRK	1	1	1	P04637		0	411991	0.002	0.1063	2.26673	2	1018.51	-3.1223	509.76	9.93952	1
Q86YZ3	Hornerin OS=Homo sapiens GN=HRNR PE=1 SV=2 - [HORN_HUMAN]	31.7716	11.86	1	9	9	11	590533	2850	282.228	10.0376
	A2	Sequence	# PSMs	# Proteins	# Protein Groups	Protein Group Accessions	Modifications	ΔCn	Area	q-Value	PEP	XCorr	Charge	MH+ [Da]	ΔM [ppm]	m/z [Da]	RT [min]	# Missed Cleavages
	High	GPYESGSGHSSGLGHQESR	1	1	1	Q86YZ3		0	142508	0	0.05787	2.15411	3	1928.84	-3.15479	643.619	14.5922	0
	High	GPYESGSGHSSGLGHR	2	1	1	Q86YZ3		0	663385	0	0.0005923	4.45953	2	1584.71	-1.92441	792.86	13.8365	0
	High	GSGSGQSPSSGQHGTGFGR	2	1	1	Q86YZ3		0	247224	0	0.02265	2.90757	3	1747.77	-2.34843	583.262	14.8255	0
	High	GSGSGQSPSYGR	1	1	1	Q86YZ3		0	272839	0	0.003787	3.60787	2	1139.51	-1.4061	570.257	11.9854	0
	High	HGSSSGSSSHYGQHGSGSR	1	1	1	Q86YZ3		0	104208	0.009	0.1889	2.56512	4	1858.78	-0.017573	465.451	5.44697	0
	High	HGSSSGSSSSYGQHGSGSR	1	1	1	Q86YZ3		0	481333	0	0.001638	3.64779	3	1808.75	-1.04314	603.589	6.44907	0
	High	QSLGHGQHGSGSGQSPSPSR	1	1	1	Q86YZ3		0	626882	0	0.0006681	3.27345	3	1947.9	-1.91949	649.971	10.6063	0
	High	SSSRGPYESGSGHSSGLGHQESR	1	1	1	Q86YZ3		0	115345	0	0.06107	1.62914	4	2346.04	-2.23758	587.266	14.1941	1
	High	YGQQGSGSGQSPSR	1	1	1	Q86YZ3		0	233065	0	0.002742	3.76298	2	1395.62	-0.166221	698.316	10.7753	0
P11177	Pyruvate dehydrogenase E1 component subunit beta, mitochondrial OS=Homo sapiens GN=PDHB PE=1 SV=3 - [ODPB_HUMAN]	30.9602	19.78	1	5	5	9	416392	359	39.208	6.65381
	A2	Sequence	# PSMs	# Proteins	# Protein Groups	Protein Group Accessions	Modifications	ΔCn	Area	q-Value	PEP	XCorr	Charge	MH+ [Da]	ΔM [ppm]	m/z [Da]	RT [min]	# Missed Cleavages
	High	DAINQGMDEELERDEK	1	1	1	P11177		0	181622	0.009	0.2038	1.55698	3	1891.83	-3.6588	631.281	27.1133	1
	High	ILEDNSIPQVK	1	1	1	P11177		0	260481	0	0.006456	2.8535	2	1255.68	-4.31304	628.346	26.9992	0
	High	ImEGPAFNFLDAPAVR	1	1	1	P11177	M2(Oxidation)	0	138275	0	0.001132	4.57551	2	1763.87	-3.62062	882.44	37.9861	0
	High	IMEGPAFNFLDAPAVR	1	1	1	P11177		0	210366	0	0.001089	3.99165	2	1747.88	0.700272	874.446	39.6728	0
	High	TYYmSGGLQPVPIVFR	1	1	1	P11177	M4(Oxidation)	0	225402	0	0.001999	4.04901	2	1843.94	-2.37054	922.472	36.8863	0
	High	TYYMSGGLQPVPIVFR	2	1	1	P11177		0	174927	0	0.001752	4.48951	2	1827.94	-4.1714	914.473	38.7468	0
	High	VTGADVPmPYAK	1	1	1	P11177	M8(Oxidation)	0	171862	0	0.03233	3.43832	2	1264.62	-1.79537	632.815	23.075	0
	High	VTGADVPMPYAK	1	1	1	P11177		0	763294	0	0.007529	3.08683	2	1248.62	-4.52216	624.815	27.2473	0
Q02878	60S ribosomal protein L6 OS=Homo sapiens GN=RPL6 PE=1 SV=3 - [RL6_HUMAN]	30.8924	34.72	1	9	9	11	1.41254e+06	288	32.7076	10.5796
	A2	Sequence	# PSMs	# Proteins	# Protein Groups	Protein Group Accessions	Modifications	ΔCn	Area	q-Value	PEP	XCorr	Charge	MH+ [Da]	ΔM [ppm]	m/z [Da]	RT [min]	# Missed Cleavages
	High	ASITPGTILIILTGR	2	1	1	Q02878		0	36045.9	0.001	0.06837	2.04288	2	1525.92	-5.49316	763.465	47.614	0
	High	AVDSQILPK	1	1	1	Q02878		0	1.27013e+06	0	0.02616	2.56237	2	970.552	-4.60209	485.78	24.0887	0
	High	HLTDAYFK	1	1	1	Q02878		0	890802	0.004	0.1435	2.51714	2	994.496	-2.91184	497.752	23.8407	0
	High	HLTDAYFKK	1	1	1	Q02878		0	361171	0	0.01345	3.52227	3	1122.59	-3.67833	374.868	20.8238	1
	High	HQEGEIFDTEKEKYEITEQR	1	1	1	Q02878		0	793273	0	0.0001485	5.63946	3	2509.18	-2.67295	837.064	26.7416	2
	High	KPFSQHVR	1	1	1	Q02878		0	446450	0	0.04903	2.26084	2	998.551	-2.11344	499.779	11.1285	0
	High	QLASGLLLVTGPLVLNR	2	1	1	Q02878		0	43322.8	0	0.05532	2.41738	2	1764.07	-4.43149	882.537	42.4504	0
	High	VLATVTKPVGGDK	1	1	1	Q02878		0	630185	0	0.004099	3.46991	2	1284.75	-3.90063	642.877	19.1013	0
	High	YYPTEDVPR	1	1	1	Q02878		0	2.07668e+06	0	0.0612	2.07385	2	1139.53	-2.25005	570.271	23.8725	0
Q9UNQ2	Probable dimethyladenosine transferase OS=Homo sapiens GN=DIMT1 PE=1 SV=1 - [DIM1_HUMAN]	30.3867	35.46	1	10	10	11	763259	313	35.2141	9.99365
	A2	Sequence	# PSMs	# Proteins	# Protein Groups	Protein Group Accessions	Modifications	ΔCn	Area	q-Value	PEP	XCorr	Charge	MH+ [Da]	ΔM [ppm]	m/z [Da]	RT [min]	# Missed Cleavages
	High	LLHGFNAEGIHFS	2	1	1	Q9UNQ2		0	287258	0	0.02717	3.09268	3	1441.72	-2.71437	481.244	32.9074	0
	High	LQVLVGDVLK	1	1	1	Q9UNQ2		0	266813	0	0.01136	2.80578	2	1083.67	-2.80469	542.341	34.136	0
	High	LVAELHK	1	1	1	Q9UNQ2		0	72866.7	0.008	0.1874	1.89626	2	809.484	-5.47657	405.245	17.2194	0
	High	LVAKPGDKLYcR	1	1	1	Q9UNQ2	C11(Carbamidomethyl)	0	118738	0	0.03251	2.76076	3	1419.77	-2.21479	473.93	19.7014	1
	High	NNFRPPPKVESSVVR	1	1	1	Q9UNQ2		0	428073	0	4.569e-05	4.33955	3	1725.93	-5.55962	575.982	22.2759	1
	High	NPLIINSIIDK	1	1	1	Q9UNQ2		0	188526	0	0.004669	3.00108	2	1239.73	-2.86422	620.367	35.2783	0
	High	NPPPPINFQEWDGLVR	1	1	1	Q9UNQ2		0	183814	0.003	0.1149	1.99407	2	1878.94	-4.83244	939.974	39.4289	0
	High	SmDIDDFIR	1	1	1	Q9UNQ2	M2(Oxidation)	0	255712	0	0.0444	2.44066	2	1127.5	-2.8012	564.254	31.073	0
	High	VQGTPVASK	1	1	1	Q9UNQ2		0	1.57445e+06	0.004	0.1316	2.38835	2	886.498	-1.29249	443.753	11.4307	0
	High	VVAcELDPR	1	1	1	Q9UNQ2	C4(Carbamidomethyl)	0	189235	0	0.02591	2.71758	2	1058.53	-4.62274	529.766	22.3593	0
O14744	Protein arginine N-methyltransferase 5 OS=Homo sapiens GN=PRMT5 PE=1 SV=4 - [ANM5_HUMAN]	30.1555	19.31	1	10	10	10	1.20771e+06	637	72.6376	6.29053
	A2	Sequence	# PSMs	# Proteins	# Protein Groups	Protein Group Accessions	Modifications	ΔCn	Area	q-Value	PEP	XCorr	Charge	MH+ [Da]	ΔM [ppm]	m/z [Da]	RT [min]	# Missed Cleavages
	High	AAILPTSIFLTNK	1	1	1	O14744		0	483720	0	0.002912	2.80908	2	1388.81	-2.35472	694.909	38.474	0
	High	AAILPTSIFLTNKK	1	1	1	O14744		0	146557	0	0.02448	2.46328	2	1516.91	-2.47731	758.957	35.5643	1
	High	DDGVSIPGEYTSFLAPISSSK	1	1	1	O14744		0	271651	0	0.02111	2.22957	2	2170.05	-1.29841	1085.53	39.2066	0
	High	DLNcVPEIADTLGAVAK	1	1	1	O14744	C4(Carbamidomethyl)	0	176267	0	0.006076	3.72162	2	1785.9	-2.20202	893.454	38.6446	0
	High	DRDPEAQFEMPYVVR	1	1	1	O14744		0	219317	0	0.001031	3.57278	3	1851.86	-3.83475	617.959	33.4751	1
	High	EKDRDPEAQFEMPYVVR	1	1	1	O14744		0	426897	0	0.0003175	4.58768	3	2109	-2.06335	703.672	31.4888	2
	High	GPLVNASLR	1	1	1	O14744		0	2.7125e+06	0	0.0197	2.85532	2	926.537	-4.98986	463.772	24.6345	0
	High	IKLYAVEK	1	1	1	O14744		0	337714	0	0.06031	2.45772	2	963.584	-3.4759	482.296	23.4668	1
	High	KGFPVLSK	1	1	1	O14744		0	311787	0.006	0.1599	2.33445	2	875.532	-3.55713	438.27	23.8156	1
	High	VPLVAPEDLRDDIIENAPTTHTEEYSGEEK	1	1	1	O14744		0	294245	0.001	0.07308	3.12397	4	3367.61	-1.50246	842.659	34.9488	1
Q86V81	THO complex subunit 4 OS=Homo sapiens GN=ALYREF PE=1 SV=3 - [THOC4_HUMAN]	30.1165	29.18	1	6	6	10	3.15053e+06	257	26.8716	11.1509
	A2	Sequence	# PSMs	# Proteins	# Protein Groups	Protein Group Accessions	Modifications	ΔCn	Area	q-Value	PEP	XCorr	Charge	MH+ [Da]	ΔM [ppm]	m/z [Da]	RT [min]	# Missed Cleavages
	High	AAVHYDR	1	1	1	Q86V81		0	1.32773e+06	0.004	0.1247	1.91342	2	831.409	-2.18684	416.208	10.3302	0
	High	NRPAPYSRPK	1	1	1	Q86V81		0	5.84205e+06	0	0.003951	3.03439	3	1185.65	-0.347251	395.888	11.0171	0
	High	QQLSAEELDAQLDAYNAR	1	1	1	Q86V81		0	0	0	0.0001692	5.15843	2	2034.97	-3.45237	1017.99	33.3866	0
	High	QQLSAEELDAQLDAYNARmDTS	3	1	1	Q86V81	M19(Oxidation)	0	283524	0	0.005882	4.04151	2	2485.11	-1.29831	1243.06	33.4859	1
	High	QYNGVPLDGRPMNIQLVTSQIDAQR	2	1	1	Q86V81		0	167984	0	0.004243	3.48416	3	2813.43	-2.09573	938.482	36.258	0
	High	SLGTADVHFER	2	1	1	Q86V81		0	2.2818e+06	0	0.003466	3.31074	2	1231.6	-5.46459	616.304	24.7195	0
P04406	Glyceraldehyde-3-phosphate dehydrogenase OS=Homo sapiens GN=GAPDH PE=1 SV=3 - [G3P_HUMAN]	26.1949	22.09	1	3	3	7	596240	335	36.0304	8.45557
	A2	Sequence	# PSMs	# Proteins	# Protein Groups	Protein Group Accessions	Modifications	ΔCn	Area	q-Value	PEP	XCorr	Charge	MH+ [Da]	ΔM [ppm]	m/z [Da]	RT [min]	# Missed Cleavages
	High	GALQNIIPASTGAAK	1	1	1	P04406		0	758744	0	0.02171	2.98468	2	1411.78	-3.87566	706.396	30.3235	0
	High	GILGYTEHQVVSSDFNSDTHSSTFDAGAGIALNDHFVK	1	1	1	P04406		0	882036	0	0.01615	3.90683	4	4036.89	-0.124208	1009.98	35.8309	0
	High	WGDAGAEYVVESTGVFTTmEK	3	1	1	P04406	M19(Oxidation)	0	147939	0	0.002953	4.79579	3	2293.03	-1.50069	765.015	37.2124	0
	High	WGDAGAEYVVESTGVFTTMEK	2	1	1	P04406		0	62387.4	0	0.001204	4.34214	2	2277.05	3.2307	1139.03	39.6475	0
P31943	Heterogeneous nuclear ribonucleoprotein H OS=Homo sapiens GN=HNRNPH1 PE=1 SV=4 - [HNRH1_HUMAN]	26.1761	17.59	1	1	5	7	701516	449	49.1984	6.30322
	A2	Sequence	# PSMs	# Proteins	# Protein Groups	Protein Group Accessions	Modifications	ΔCn	Area	q-Value	PEP	XCorr	Charge	MH+ [Da]	ΔM [ppm]	m/z [Da]	RT [min]	# Missed Cleavages
	High	ATENDIYNFFSPLNPVR	2	2	2	P31943;P52597		0	373367	0	0.0001398	5.05368	2	1996.97	-4.16938	998.988	41.6112	0
	High	HTGPNSPDTANDGFVR	1	2	2	P31943;P55795		0	467684	0	0.004675	3.37152	2	1684.76	-1.78625	842.886	20.8383	0
	High	STGEAFVQFASQEIAEK	1	2	2	P31943;P55795		0	360730	0	2.992e-05	5.25452	2	1841.89	-0.277117	921.449	37.3027	0
	High	VHIEIGPDGR	2	3	3	P31943;P52597;P55795		0	1.2635e+06	0	0.02305	3.26205	2	1092.58	-2.9542	546.792	23.532	0
	High	YGDGGSTFQSTTGHcVHMR	1	1	1	P31943	C15(Carbamidomethyl)	0	260591	0	0.000482	3.14883	3	2097.88	-4.73012	699.964	22.012	0
Q16629	Serine/arginine-rich splicing factor 7 OS=Homo sapiens GN=SRSF7 PE=1 SV=1 - [SRSF7_HUMAN]	26.1608	30.67	2	9	9	10	2.78105e+06	238	27.35	11.8247
	A2	Sequence	# PSMs	# Proteins	# Protein Groups	Protein Group Accessions	Modifications	ΔCn	Area	q-Value	PEP	XCorr	Charge	MH+ [Da]	ΔM [ppm]	m/z [Da]	RT [min]	# Missed Cleavages
	High	AFSYYGPLR	1	1	1	Q16629		0	2.44196e+06	0	0.0548	2.54813	2	1073.54	-2.20877	537.273	30.9237	0
	High	NPPGFAFVEFEDPR	1	2	1	Q16629		0	210768	0	0.004527	3.53649	2	1621.76	-1.98621	811.384	38.0541	0
	High	NPPGFAFVEFEDPRDAEDAVR	1	1	1	Q16629		0	1.54547e+06	0	0.001881	2.67948	3	2378.1	-2.05692	793.372	37.3511	1
	High	RPFDPNDR	1	1	1	Q16629		0	579951	0.002	0.08828	2.30176	2	1016.49	-3.22175	508.747	16.0222	0
	High	RPFDPNDRcYEcGEK	1	1	1	Q16629	C9(Carbamidomethyl); C12(Carbamidomethyl)	0	734276	0	0.03369	2.25192	3	1942.81	-3.87832	648.275	20.4013	1
	High	VELSTGMPR	1	1	1	Q16629		0	302520	0	0.04341	1.97029	2	989.504	-4.9041	495.255	24.2037	0
	High	VRVELSTGmPR	1	1	1	Q16629	M9(Oxidation)	0	289394	0.001	0.06949	2.5862	2	1260.67	-1.88509	630.839	21.2777	1
	High	VYVGNLGTGAGK	1	1	1	Q16629		0	575343	0	0.003886	3.39714	2	1135.61	-3.9843	568.307	23.3471	0
	High	VYVGNLGTGAGKGELER	2	1	1	Q16629		0	4.35571e+06	0	7.079e-05	4.88935	2	1719.89	-5.25096	860.45	25.6661	1
P62195	26S protease regulatory subunit 8 OS=Homo sapiens GN=PSMC5 PE=1 SV=1 - [PRS8_HUMAN]	25.8326	21.67	3	7	7	8	774565	406	45.5971	7.54736
	A2	Sequence	# PSMs	# Proteins	# Protein Groups	Protein Group Accessions	Modifications	ΔCn	Area	q-Value	PEP	XCorr	Charge	MH+ [Da]	ΔM [ppm]	m/z [Da]	RT [min]	# Missed Cleavages
	High	EHAPSIIFMDEIDSIGSSR	1	1	1	P62195		0	57950.1	0.006	0.1631	2.55396	3	2103.99	-4.39476	702.002	39.1117	0
	High	FIGEGAR	1	1	1	P62195		0	159223	0.009	0.1946	1.40094	2	749.391	-3.93709	375.199	18.1788	0
	High	GVLLYGPPGTGK	1	3	1	P62195		0	578589	0	0.001983	3.38117	2	1158.65	-4.22313	579.827	29.1707	0
	High	LEGGSGGDSEVQR	1	1	1	P62195		0	1.34582e+06	0	0.002276	3.87033	2	1290.59	-4.56541	645.797	13.7514	0
	High	TmLELLNQLDGFEATK	2	1	1	P62195	M2(Oxidation)	0	77601.1	0	0.0002389	4.88852	2	1838.92	-1.63587	919.962	39.1991	0
	High	VALRNDSYTLHK	1	1	1	P62195		0	333290	0	0.003986	3.41473	3	1416.75	-4.22034	472.923	20.4587	1
	High	VSGSELVQK	1	1	1	P62195		0	399286	0	0.01212	3.01418	2	946.515	-5.35002	473.761	17.9305	0
P62714	Serine/threonine-protein phosphatase 2A catalytic subunit beta isoform OS=Homo sapiens GN=PPP2CB PE=1 SV=1 - [PP2AB_HUMAN]	25.3466	22.65	2	5	6	7	882247	309	35.5523	5.42725
	A2	Sequence	# PSMs	# Proteins	# Protein Groups	Protein Group Accessions	Modifications	ΔCn	Area	q-Value	PEP	XCorr	Charge	MH+ [Da]	ΔM [ppm]	m/z [Da]	RT [min]	# Missed Cleavages
	High	GGWGISPR	1	2	1	P62714		0	165926	0.006	0.1758	2.20509	2	829.428	-3.82067	415.218	25.7358	0
	High	NVVTIFSAPNYcYR	1	2	1	P62714	C12(Carbamidomethyl)	0	188056	0	0.001138	3.3437	2	1703.81	-3.6262	852.411	35.5139	0
	High	QITQVYGFYDEcLR	1	3	2	P62714;P60510	C12(Carbamidomethyl)	0	254092	0	0.002229	3.3368	2	1791.83	-1.91398	896.42	34.6205	0
	High	RGEPHVTR	1	1	1	P62714		0	802907	0	0.04962	2.8303	2	951.512	-0.0450661	476.26	8.30555	1
	High	SPDTNYLFmGDYVDR	1	2	1	P62714	M9(Oxidation)	0	327067	0	9.997e-05	4.47511	2	1808.78	-1.65713	904.892	32.976	0
	High	SPDTNYLFMGDYVDR	1	2	1	P62714		0	605711	0	6.708e-05	5.16747	2	1792.78	-0.831431	896.895	36.3229	0
	High	YSFLQFDPAPR	1	2	1	P62714		0	1.23812e+06	0	0.002152	3.98816	2	1340.66	-2.6656	670.834	36.5582	0
Q53HL2	Borealin OS=Homo sapiens GN=CDCA8 PE=1 SV=2 - [BOREA_HUMAN]	25.263	25.71	1	6	6	8	746729	280	31.3038	9.86182
	A2	Sequence	# PSMs	# Proteins	# Protein Groups	Protein Group Accessions	Modifications	ΔCn	Area	q-Value	PEP	XCorr	Charge	MH+ [Da]	ΔM [ppm]	m/z [Da]	RT [min]	# Missed Cleavages
	High	ANTVTPAVGRLEVSMVKPTPGLTPR	1	1	1	Q53HL2		0	241110	0.007	0.1821	3.16006	3	2591.42	-3.85425	864.479	32.1938	1
	High	EVDNLYNIEILR	1	1	1	Q53HL2		0	218299	0	0.004634	2.96704	2	1490.78	-1.16756	745.895	36.6325	0
	High	HSIAQLDPEALGNIKK	2	1	1	Q53HL2		0	630346	0	3.229e-05	3.67954	3	1733.95	-3.89472	578.654	28.8032	1
	High	LEVSmVKPTPGLTPR	1	1	1	Q53HL2	M5(Oxidation)	0	294376	0	0.00585	2.82868	3	1640.9	-3.279	547.638	25.7321	0
	High	LEVSMVKPTPGLTPR	1	1	1	Q53HL2		0	221616	0	0.005474	2.90242	2	1624.91	-1.62444	812.957	28.8359	0
	High	LLASDLQR	1	1	1	Q53HL2		0	1.31547e+06	0	0.0254	2.82848	2	915.523	-3.51787	458.265	23.2257	0
	High	LTAEAIQTPLK	1	1	1	Q53HL2		0	243781	0.001	0.06894	3.38309	2	1184.68	-3.54316	592.846	27.821	0
P67809	Nuclease-sensitive element-binding protein 1 OS=Homo sapiens GN=YBX1 PE=1 SV=3 - [YBOX1_HUMAN]	24.8974	28.4	1	4	4	7	1.83475e+06	324	35.9027	9.87646
	A2	Sequence	# PSMs	# Proteins	# Protein Groups	Protein Group Accessions	Modifications	ΔCn	Area	q-Value	PEP	XCorr	Charge	MH+ [Da]	ΔM [ppm]	m/z [Da]	RT [min]	# Missed Cleavages
	High	EDGNEEDKENQGDETQGQQPPQRR	2	1	1	P67809		0	110206	0	0.01379	3.13423	4	2784.2	-2.39286	696.805	13.3746	2
	High	NYQQNYQNSESGEKNEGSESAPEGQAQQR	2	1	1	P67809		0	4.2512e+06	0	0.0005757	4.35518	3	3257.38	-5.46395	1086.46	18.3948	1
	High	RPQYSNPPVQGEVmEGADNQGAGEQGRPVR	1	1	1	P67809	M14(Oxidation)	0	909865	0	0.001284	2.68255	4	3239.51	-4.22817	810.633	22.2868	0
	High	RPQYSNPPVQGEVMEGADNQGAGEQGRPVR	1	1	1	P67809		0	844539	0	0.01681	5.35225	3	3223.51	-4.9704	1075.18	24.4354	0
	High	YAADRNHYR	1	1	1	P67809		0	343184	0	0.003192	2.01748	3	1165.55	-0.448554	389.188	11.19	1
Q96CT7	Coiled-coil domain-containing protein 124 OS=Homo sapiens GN=CCDC124 PE=1 SV=1 - [CC124_HUMAN]	24.0891	30.04	1	7	7	8	861255	223	25.8196	9.53955
	A2	Sequence	# PSMs	# Proteins	# Protein Groups	Protein Group Accessions	Modifications	ΔCn	Area	q-Value	PEP	XCorr	Charge	MH+ [Da]	ΔM [ppm]	m/z [Da]	RT [min]	# Missed Cleavages
	High	AAFTAFEEAQLPR	1	1	1	Q96CT7		0	625486	0	0.0008388	4.12196	2	1450.73	-3.44285	725.867	34.1991	0
	High	DHQLREAPDTAEK	1	1	1	Q96CT7		0	79298.8	0.002	0.1058	3.01212	2	1509.73	-2.09275	755.367	14.433	1
	High	LKQENPNMR	2	1	1	Q96CT7		0	455935	0	0.01945	2.69289	2	1129.57	-3.04061	565.291	12.1966	1
	High	LLEEEDSKLK	1	1	1	Q96CT7		0	306119	0	0.02526	2.84573	2	1203.64	-2.53143	602.326	20.9501	1
	High	LLEEEDSKLKGGK	1	1	1	Q96CT7		0	421664	0	0.03082	2.42418	3	1445.78	-5.9803	482.597	19.1642	2
	High	SPDNPMNQR	1	1	1	Q96CT7		0	395996	0.002	0.07754	3.07801	2	1058.46	-9.10141	529.733	16.642	0
	High	VLEEGSVEAR	1	1	1	Q96CT7		0	1.50234e+06	0	0.002582	3.7147	2	1088.55	-4.27616	544.78	19.1185	0
P02533	Keratin, type I cytoskeletal 14 OS=Homo sapiens GN=KRT14 PE=1 SV=4 - [K1C14_HUMAN]	23.9405	11.23	15	2	7	9	4.19401e+06	472	51.5294	5.16064
	A2	Sequence	# PSMs	# Proteins	# Protein Groups	Protein Group Accessions	Modifications	ΔCn	Area	q-Value	PEP	XCorr	Charge	MH+ [Da]	ΔM [ppm]	m/z [Da]	RT [min]	# Missed Cleavages
	High	APSTYGGGLSVSSSR	1	1	1	P02533		0	529092	0	0.00151	3.44183	2	1425.69	-2.02286	713.351	23.1172	0
	High	EVATNSELVQSGK	1	2	1	P02533		0	369821	0	0.006499	3.63905	2	1361.69	-3.61514	681.347	19.7264	0
	High	LAADDFR	1	17	2	P02533;P13645		0	4.70776e+06	0	0.01658	2.56008	2	807.397	-3.10877	404.202	22.446	0
	High	LASYLDK	1	8	3	P02533;P13645;P35527		0	1.4011e+06	0.002	0.07769	2.20401	2	809.438	-2.96064	405.223	21.4275	0
	High	LASYLDKVR	2	7	2	P02533;P13645		0	1.66826e+06	0	0.03605	3.05582	2	1064.6	-7.22415	532.805	24.2398	1
	High	VTmQNLNDR	1	7	2	P02533;P13645	M3(Oxidation)	0	2.02353e+06	0	0.03903	3.1927	2	1106.52	-6.84865	553.763	13.5702	0
	High	VTMQNLNDR	1	7	2	P02533;P13645		0	6.20602e+06	0	0.0356	2.8769	2	1090.53	-3.10475	545.767	20.7006	0
	High	VTmQNLNDRLASYLDKVR	1	3	2	P02533;P13645	M3(Oxidation)	0	299370	0	0.00225	2.97016	3	2152.11	-4.25	718.041	33.8036	2
Q9NPF4	Probable tRNA N6-adenosine threonylcarbamoyltransferase OS=Homo sapiens GN=OSGEP PE=1 SV=1 - [OSGEP_HUMAN]	23.8833	19.1	1	6	6	7	1.3471e+06	335	36.4033	6.354
	A2	Sequence	# PSMs	# Proteins	# Protein Groups	Protein Group Accessions	Modifications	ΔCn	Area	q-Value	PEP	XCorr	Charge	MH+ [Da]	ΔM [ppm]	m/z [Da]	RT [min]	# Missed Cleavages
	High	AGHRTPLSDSGVTQR	1	1	1	Q9NPF4		0	318603	0	0.02415	4.37943	3	1581.8	-3.21719	527.94	17.0909	1
	High	IGVGVVR	1	1	1	Q9NPF4		0	139933	0.001	0.06911	1.82438	2	699.449	-3.33286	350.228	21.9226	0
	High	ISNDPSPGYNIEQmAK	1	1	1	Q9NPF4	M14(Oxidation)	0	857763	0	0.003875	3.37578	2	1779.81	-6.47033	890.409	24.3644	0
	High	ISNDPSPGYNIEQMAK	1	1	1	Q9NPF4		0	1.08666e+06	0	0.0001589	4.31757	2	1763.82	-4.08293	882.414	29.291	0
	High	LVELPYTVK	1	1	1	Q9NPF4		0	281411	0	0.03052	2.28661	2	1061.62	-3.07463	531.314	31.2582	0
	High	TPLSDSGVTQR	1	1	1	Q9NPF4		0	1.68058e+06	0	0.001786	3.36227	2	1160.59	-2.96014	580.797	19.723	0
	High	TYVTPPGTGFLPGDTAR	1	1	1	Q9NPF4		0	1.27404e+06	0	0.0004574	4.33724	2	1749.88	-2.3938	875.442	32.358	0
P06748	Nucleophosmin OS=Homo sapiens GN=NPM1 PE=1 SV=2 - [NPM_HUMAN]	23.7486	19.73	1	2	2	8	1.32014e+06	294	32.5548	4.77979
	A2	Sequence	# PSMs	# Proteins	# Protein Groups	Protein Group Accessions	Modifications	ΔCn	Area	q-Value	PEP	XCorr	Charge	MH+ [Da]	ΔM [ppm]	m/z [Da]	RT [min]	# Missed Cleavages
	High	LAADEDDDDDDEEDDDEDDDDDDFDDEEAEEKAPVKK	3	1	1	P06748		0	2.58145e+06	0	3.118e-05	5.4095	4	4246.53	-5.2627	1062.39	24.2928	2
	High	mSVQPTVSLGGFEITPPVVLR	3	1	1	P06748	M1(Oxidation)	0	58824	0	0.04831	2.49666	2	2243.2	-6.87428	1122.1	41.3586	0
	High	MSVQPTVSLGGFEITPPVVLR	2	1	1	P06748		0	54210.4	0.001	0.06607	2.27334	2	2227.21	-2.52009	1114.11	42.174	0
P46736	Lys-63-specific deubiquitinase BRCC36 OS=Homo sapiens GN=BRCC3 PE=1 SV=2 - [BRCC3_HUMAN]	23.1894	19.3	1	6	6	9	574587	316	36.0491	5.92236
	A2	Sequence	# PSMs	# Proteins	# Protein Groups	Protein Group Accessions	Modifications	ΔCn	Area	q-Value	PEP	XCorr	Charge	MH+ [Da]	ΔM [ppm]	m/z [Da]	RT [min]	# Missed Cleavages
	High	DRVEISPEQLSAASTEAER	2	1	1	P46736		0	453065	0	0.02213	3.38222	2	2088.02	-2.29821	1044.51	29.3682	1
	High	FAYTGTEMR	1	1	1	P46736		0	634641	0.002	0.0984	2.34739	2	1075.48	-5.25163	538.245	24.432	0
	High	IHSLTHLDSVTK	2	1	1	P46736		0	515954	0	0.002672	3.63681	2	1350.73	-2.19478	675.871	21.5169	0
	High	TVAEKVDAVR	2	1	1	P46736		0	232328	0	0.02399	3.22397	2	1087.6	-6.52635	544.305	17.4536	1
	High	VcLESAVELPK	1	1	1	P46736	C2(Carbamidomethyl)	0	21277.6	0.002	0.09487	1.5625	2	1244.65	-3.13853	622.829	31.1474	0
	High	VEISPEQLSAASTEAER	1	1	1	P46736		0	573166	0	3.159e-05	4.9935	2	1816.89	-3.23581	908.947	30.1211	0
P17612	cAMP-dependent protein kinase catalytic subunit alpha OS=Homo sapiens GN=PRKACA PE=1 SV=2 - [KAPCA_HUMAN]	23.0972	24.5	3	8	8	8	980450	351	40.564	8.79248
	A2	Sequence	# PSMs	# Proteins	# Protein Groups	Protein Group Accessions	Modifications	ΔCn	Area	q-Value	PEP	XCorr	Charge	MH+ [Da]	ΔM [ppm]	m/z [Da]	RT [min]	# Missed Cleavages
	High	DLKPENLLIDQQGYIQVTDFGFAK	1	2	1	P17612		0	0	0	9.392e-05	4.46775	3	2752.41	-4.49997	918.141	41.1837	0
	High	FSEPHAR	1	2	1	P17612		0	726609	0.006	0.1758	1.87659	2	843.409	-2.23994	422.208	13.9114	0
	High	ILQAVNFPFLVK	1	1	1	P17612		0	112865	0	0.02499	3.26637	2	1388.82	-3.93768	694.916	40.9445	0
	High	KVEAPFIPK	1	3	1	P17612		0	1.69804e+06	0	0.05115	2.34864	2	1028.61	-3.45334	514.809	25.9529	1
	High	LKQIEHTLNEK	1	2	1	P17612		0	114345	0	0.04027	2.26947	3	1352.75	-4.50585	451.587	17.4108	1
	High	NLLQVDLTK	1	2	1	P17612		0	156499	0	0.009697	2.38898	2	1043.61	-2.49146	522.307	31.697	0
	High	NLLQVDLTKR	1	2	1	P17612		0	516705	0	0.02945	2.89897	2	1199.71	-2.81595	600.357	29.5324	1
	High	WFATTDWIAIYQR	1	2	1	P17612		0	59044.1	0	0.002391	3.58042	2	1670.83	-4.04473	835.917	41.6333	0
P60510	Serine/threonine-protein phosphatase 4 catalytic subunit OS=Homo sapiens GN=PPP4C PE=1 SV=1 - [PP4C_HUMAN]	22.7543	19.22	1	4	5	7	485175	307	35.0574	5.05908
	A2	Sequence	# PSMs	# Proteins	# Protein Groups	Protein Group Accessions	Modifications	ΔCn	Area	q-Value	PEP	XCorr	Charge	MH+ [Da]	ΔM [ppm]	m/z [Da]	RT [min]	# Missed Cleavages
	High	AREILVEESNVQR	2	1	1	P60510		0	198114	0	0.001379	4.06705	2	1542.82	-3.2358	771.913	22.9545	1
	High	DFIIFEAAPQETR	1	1	1	P60510		0	152450	0.009	0.199	2.90478	2	1536.77	-1.76483	768.887	37.3704	0
	High	EILVEESNVQR	1	1	1	P60510		0	1.00332e+06	0	0.005132	3.80974	2	1315.68	-3.47321	658.344	24.4212	0
	High	QITQVYGFYDEcLR	1	3	2	P62714;P60510	C12(Carbamidomethyl)	0	254092	0	0.002229	3.3368	2	1791.83	-1.91398	896.42	34.6205	0
	High	VGGDVPETNYLFMGDFVDR	2	1	1	P60510		0	75727.9	0	0.009987	3.61622	2	2130.97	-3.74277	1065.99	40.2736	0
Q14331	Protein FRG1 OS=Homo sapiens GN=FRG1 PE=1 SV=1 - [FRG1_HUMAN]	22.4175	26.74	1	7	7	7	1.09185e+06	258	29.1541	9.01221
	A2	Sequence	# PSMs	# Proteins	# Protein Groups	Protein Group Accessions	Modifications	ΔCn	Area	q-Value	PEP	XCorr	Charge	MH+ [Da]	ΔM [ppm]	m/z [Da]	RT [min]	# Missed Cleavages
	High	cNEAGDIEAK	1	1	1	Q14331	C1(Carbamidomethyl)	0	571047	0	0.02108	2.9133	2	1106.47	-3.6463	553.741	15.0047	0
	High	EVDEGPSPPEQFTAVK	1	1	1	Q14331		0	1.9525e+06	0	0.004973	4.59349	2	1729.82	-3.01175	865.415	27.8762	0
	High	MALLASNScFIR	1	1	1	Q14331	C9(Carbamidomethyl)	0	150482	0	0.001588	3.80095	2	1382.69	-3.37881	691.847	33.9889	0
	High	SDAIGPR	1	1	1	Q14331		0	201272	0.006	0.1604	2.0271	2	715.371	-3.88507	358.189	12.6506	0
	High	TAGEEEMIK	1	1	1	Q14331		0	133269	0	0.03079	2.13045	2	1007.47	-2.14937	504.238	19.2648	0
	High	TAGEEEMIKIR	1	1	1	Q14331		0	183613	0	0.02346	3.07534	2	1276.65	-3.13775	638.83	24.9592	1
	High	YLGINSDGLVVGR	1	1	1	Q14331		0	752004	0	0.0002583	3.8769	2	1362.73	-2.99633	681.87	33.3831	0
Q9Y2Z0	Protein SGT1 homolog OS=Homo sapiens GN=SUGT1 PE=1 SV=3 - [SGT1_HUMAN]	21.9979	24.38	1	6	6	7	715489	365	40.9985	5.16064
	A2	Sequence	# PSMs	# Proteins	# Protein Groups	Protein Group Accessions	Modifications	ΔCn	Area	q-Value	PEP	XCorr	Charge	MH+ [Da]	ΔM [ppm]	m/z [Da]	RT [min]	# Missed Cleavages
	High	ALEQKPDDAQYYcQR	2	1	1	Q9Y2Z0	C13(Carbamidomethyl)	0	303458	0	0.007546	3.46046	2	1884.85	-2.07537	942.929	21.3923	0
	High	LEGQGDVPTPK	1	1	1	Q9Y2Z0		0	820230	0	0.01289	3.22758	2	1140.59	-3.26873	570.797	20.1513	0
	High	LFQQIYSDGSDEVKR	1	1	1	Q9Y2Z0		0	385076	0	0.003055	2.6404	3	1784.87	-4.36499	595.629	28.3541	1
	High	NLYPSSSPYTR	1	1	1	Q9Y2Z0		0	941160	0	0.022	2.24883	2	1284.62	-1.83468	642.813	24.8261	0
	High	NYAAALETFTEGQKLDIETGFHR	1	1	1	Q9Y2Z0		0	83710.7	0	0.001017	4.0592	3	2611.27	-1.48387	871.096	37.3775	1
	High	SLELNPNNSTAmLR	1	1	1	Q9Y2Z0	M12(Oxidation)	0	98107.3	0	0.004828	3.13339	2	1575.77	-3.8071	788.39	27.5842	0
P05388	60S acidic ribosomal protein P0 OS=Homo sapiens GN=RPLP0 PE=1 SV=1 - [RLA0_HUMAN]	21.5606	31.86	2	6	6	7	1.35145e+06	317	34.2518	5.97314
	A2	Sequence	# PSMs	# Proteins	# Protein Groups	Protein Group Accessions	Modifications	ΔCn	Area	q-Value	PEP	XCorr	Charge	MH+ [Da]	ΔM [ppm]	m/z [Da]	RT [min]	# Missed Cleavages
	High	AFLADPSAFVAAAPVAAATTAAPAAAAAPAK	1	1	1	P05388		0	517681	0	0.03122	4.48752	3	2752.46	-3.39535	918.157	38.8545	0
	High	AGAIAPcEVTVPAQNTGLGPEK	1	2	1	P05388	C7(Carbamidomethyl)	0	213477	0	0.004234	4.05407	3	2180.09	-4.72986	727.369	29.5614	0
	High	cFIVGADNVGSK	1	2	1	P05388	C1(Carbamidomethyl)	0	77734.6	0.004	0.1381	2.33668	2	1266.61	-5.76013	633.807	27.1394	0
	High	GHLENNPALEK	2	2	1	P05388		0	3.02977e+06	0	0.0211	3.03408	2	1221.62	-2.7318	611.313	16.8444	0
	High	GTIEILSDVQLIK	1	2	1	P05388		0	99598.5	0	0.006888	3.43056	2	1428.82	-4.97838	714.916	38.8916	0
	High	TSFFQALGITTK	1	2	1	P05388		0	506914	0	0.0002374	4.21765	2	1313.71	-1.78282	657.357	39.2924	0
Q6ZN17	Protein lin-28 homolog B OS=Homo sapiens GN=LIN28B PE=1 SV=1 - [LN28B_HUMAN]	21.3703	42.4	1	8	8	8	517497	250	27.0663	8.90967
	A2	Sequence	# PSMs	# Proteins	# Protein Groups	Protein Group Accessions	Modifications	ΔCn	Area	q-Value	PEP	XCorr	Charge	MH+ [Da]	ΔM [ppm]	m/z [Da]	RT [min]	# Missed Cleavages
	High	EGSPLDIPVDVFVHQSK	1	1	1	Q6ZN17		0	107385	0	0.01234	2.19594	2	1866.96	-1.857	933.982	38.245	0
	High	EVGGGHGcTSPPFPQEAR	1	1	1	Q6ZN17	C8(Carbamidomethyl)	0	304025	0.002	0.1005	2.06527	3	1882.85	-1.31444	628.287	23.1277	0
	High	LFMEGFR	1	1	1	Q6ZN17		0	161425	0.001	0.06992	2.19189	2	899.441	-4.13576	450.224	32.6302	0
	High	NVAQPPASSQGR	1	1	1	Q6ZN17		0	186886	0	0.02597	2.14506	2	1211.6	-8.91794	606.305	13.7479	0
	High	QEAESQPcTSTLPR	1	1	1	Q6ZN17	C8(Carbamidomethyl)	0	364565	0	0.009328	3.47838	2	1603.73	-2.68938	802.371	20.6018	0
	High	SLKEGEPVEFTFKK	1	1	1	Q6ZN17		0	199143	0	0.004537	4.34216	3	1638.87	-3.28821	546.961	27.512	2
	High	SSIAPEEQSK	1	1	1	Q6ZN17		0	786743	0	0.05348	2.41498	2	1075.52	-6.79355	538.263	13.5423	0
	High	VTGPGGSPcLGSER	1	1	1	Q6ZN17	C9(Carbamidomethyl)	0	401182	0.002	0.09834	2.53666	2	1373.64	-2.83684	687.326	21.0076	0
P11021	78 kDa glucose-regulated protein OS=Homo sapiens GN=HSPA5 PE=1 SV=2 - [GRP78_HUMAN]	20.4712	8.56	1	2	4	5	1.9878e+06	654	72.2884	5.16064
	A2	Sequence	# PSMs	# Proteins	# Protein Groups	Protein Group Accessions	Modifications	ΔCn	Area	q-Value	PEP	XCorr	Charge	MH+ [Da]	ΔM [ppm]	m/z [Da]	RT [min]	# Missed Cleavages
	High	IINEPTAAAIAYGLDK	2	4	2	P11021;P11142		0	1.68337e+06	0	0.0003304	4.85696	3	1659.89	-1.8346	553.969	34.8932	0
	High	MKETAEAYLGKK	1	1	1	P11021		0	0	0	0.02267	2.91208	3	1368.71	-3.29213	456.91	20.069	2
	High	SQIFSTASDNQPTVTIK	1	1	1	P11021		0	304105	0	0.001045	4.54479	2	1836.93	-3.1047	918.968	29.5652	0
	High	VEIIANDQGNR	1	7	3	P0DMV8;P11021;P11142		0	3.97593e+06	0	0.0007335	3.43672	2	1228.62	-3.0816	614.816	20.6362	0
Q9NXK8	F-box/LRR-repeat protein 12 OS=Homo sapiens GN=FBXL12 PE=1 SV=1 - [FXL12_HUMAN]	19.7999	24.54	1	5	5	5	313507	326	37.0016	8.79248
	A2	Sequence	# PSMs	# Proteins	# Protein Groups	Protein Group Accessions	Modifications	ΔCn	Area	q-Value	PEP	XCorr	Charge	MH+ [Da]	ΔM [ppm]	m/z [Da]	RT [min]	# Missed Cleavages
	High	HVDLTLYTMRPK	1	1	1	Q9NXK8		0	392877	0	0.001338	3.18059	3	1473.79	-2.21436	491.933	28.8105	0
	High	MGGYLFSGSQAPQLSPALLR	1	1	1	Q9NXK8		0	183575	0	0.002757	3.76969	2	2093.09	0.0416783	1047.05	39.1734	0
	High	VLELQGLGWEGQEAEK	1	1	1	Q9NXK8		0	300042	0	5.65e-05	5.06608	2	1785.9	-2.97852	893.452	35.1463	0
	High	VPAFRDEHLQGLTR	1	1	1	Q9NXK8		0	186346	0	0.003839	2.58443	3	1638.87	-2.3172	546.961	26.8395	1
	High	VTETGLDAGLQELSYLQR	1	1	1	Q9NXK8		0	247603	0	6.301e-06	5.19915	2	1993.02	-0.61854	997.015	39.166	0
Q15014	Mortality factor 4-like protein 2 OS=Homo sapiens GN=MORF4L2 PE=1 SV=1 - [MO4L2_HUMAN]	19.579	21.18	1	6	6	8	569903	288	32.2878	9.71533
	A2	Sequence	# PSMs	# Proteins	# Protein Groups	Protein Group Accessions	Modifications	ΔCn	Area	q-Value	PEP	XCorr	Charge	MH+ [Da]	ΔM [ppm]	m/z [Da]	RT [min]	# Missed Cleavages
	High	ADPTVESEEAFKNR	1	1	1	Q15014		0	216563	0	0.01211	3.22295	2	1592.75	-2.75704	796.879	23.4489	1
	High	ARADPTVESEEAFKNR	1	1	1	Q15014		0	0	0	0.0285	4.98577	3	1819.9	2.24397	607.304	21.9725	2
	High	GQQSAEEENFKKPTR	3	1	1	Q15014		0	981918	0	0.02064	3.00934	2	1748.85	-2.53141	874.93	16.0885	1
	High	SAENPPSGSVR	1	1	1	Q15014		0	428405	0	0.03768	2.95844	2	1100.53	-4.66104	550.768	13.3604	0
	High	SAENPPSGSVRK	1	1	1	Q15014		0	299387	0.006	0.1636	2.39017	2	1228.62	-2.98224	614.816	10.9323	1
	High	TPGNGDGGSTSEAPQPPR	1	1	1	Q15014		0	122608	0	0.02088	3.01228	2	1724.78	-2.56321	862.893	18.0889	0
Q96B26	Exosome complex component RRP43 OS=Homo sapiens GN=EXOSC8 PE=1 SV=1 - [EXOS8_HUMAN]	19.4656	26.81	1	8	8	8	1.85825e+06	276	30.0203	5.30029
	A2	Sequence	# PSMs	# Proteins	# Protein Groups	Protein Group Accessions	Modifications	ΔCn	Area	q-Value	PEP	XCorr	Charge	MH+ [Da]	ΔM [ppm]	m/z [Da]	RT [min]	# Missed Cleavages
	High	AEFAAPSTDAPDK	1	1	1	Q96B26		0	955999	0	0.002896	2.9483	2	1319.61	-3.85756	660.307	22.3192	0
	High	KLmDEVIK	1	1	1	Q96B26	M3(Oxidation)	0	483119	0	0.06384	2.99763	2	991.546	-3.51203	496.277	18.5122	1
	High	LGNTTVIcGVK	1	1	1	Q96B26	C8(Carbamidomethyl)	0	1.04698e+06	0.007	0.1798	2.66707	2	1161.62	-6.40081	581.315	24.2179	0
	High	LQDcMSR	1	1	1	Q96B26	C4(Carbamidomethyl)	0	451656	0.004	0.1444	1.7599	2	909.388	-3.86425	455.198	14.8576	0
	High	SYLNIR	1	1	1	Q96B26		0	770344	0.004	0.1406	1.64966	2	765.421	-6.11351	383.214	25.5416	0
	High	TTTVNIGSISTADGSALVK	1	1	1	Q96B26		0	2.36347e+06	0	0.0001159	5.01527	2	1834.97	-3.51255	917.988	32.1047	0
	High	TVEPLEYYR	1	1	1	Q96B26		0	577755	0	0.03231	2.42771	2	1169.58	-4.13506	585.293	29.2985	0
	High	TVEPLEYYRR	1	1	1	Q96B26		0	2.16431e+06	0.002	0.1046	0.970721	3	1325.68	-2.28858	442.565	26.7284	1
P52597	Heterogeneous nuclear ribonucleoprotein F OS=Homo sapiens GN=HNRNPF PE=1 SV=3 - [HNRPF_HUMAN]	19.2238	10.6	1	1	3	5	613212	415	45.6429	5.57959
	A2	Sequence	# PSMs	# Proteins	# Protein Groups	Protein Group Accessions	Modifications	ΔCn	Area	q-Value	PEP	XCorr	Charge	MH+ [Da]	ΔM [ppm]	m/z [Da]	RT [min]	# Missed Cleavages
	High	ATENDIYNFFSPLNPVR	2	2	2	P31943;P52597		0	373367	0	0.0001398	5.05368	2	1996.97	-4.16938	998.988	41.6112	0
	High	ITGEAFVQFASQELAEK	1	1	1	P52597		0	202770	0	7.624e-05	4.82254	2	1867.94	-4.28	934.471	40.6423	0
	High	VHIEIGPDGR	2	3	3	P31943;P52597;P55795		0	1.2635e+06	0	0.02305	3.26205	2	1092.58	-2.9542	546.792	23.532	0
Q9UNP9	Peptidyl-prolyl cis-trans isomerase E OS=Homo sapiens GN=PPIE PE=1 SV=1 - [PPIE_HUMAN]	17.4029	17.94	1	4	4	6	868688	301	33.4096	5.60498
	A2	Sequence	# PSMs	# Proteins	# Protein Groups	Protein Group Accessions	Modifications	ΔCn	Area	q-Value	PEP	XCorr	Charge	MH+ [Da]	ΔM [ppm]	m/z [Da]	RT [min]	# Missed Cleavages
	High	IQMLLR	1	1	1	Q9UNP9		0	130735	0.006	0.1565	1.44589	2	773.468	-2.9053	387.238	28.8253	0
	High	SDVVPMTAENFR	1	1	1	Q9UNP9		0	461393	0	0.005423	2.62757	2	1365.64	-4.30901	683.324	29.5022	0
	High	SNPQVYMDIK	1	1	1	Q9UNP9		0	358538	0	0.06187	2.96534	2	1194.58	-4.23848	597.792	27.7129	0
	High	TLEENKEEEGSEPPKAETQEGEPIAK	3	1	1	Q9UNP9		0	1.78613e+06	0	0.0006321	4.55631	3	2869.35	-1.87348	957.123	19.9448	2
P55795	Heterogeneous nuclear ribonucleoprotein H2 OS=Homo sapiens GN=HNRNPH2 PE=1 SV=1 - [HNRH2_HUMAN]	17.2519	13.36	1	1	4	5	697304	449	49.2323	6.30322
	A2	Sequence	# PSMs	# Proteins	# Protein Groups	Protein Group Accessions	Modifications	ΔCn	Area	q-Value	PEP	XCorr	Charge	MH+ [Da]	ΔM [ppm]	m/z [Da]	RT [min]	# Missed Cleavages
	High	ATENDIYNFFSPLNPmR	1	1	1	P55795	M16(Oxidation)	0	67391.7	0.004	0.1419	2.76304	2	2044.94	-3.75061	1022.97	40.412	0
	High	HTGPNSPDTANDGFVR	1	2	2	P31943;P55795		0	467684	0	0.004675	3.37152	2	1684.76	-1.78625	842.886	20.8383	0
	High	STGEAFVQFASQEIAEK	1	2	2	P31943;P55795		0	360730	0	2.992e-05	5.25452	2	1841.89	-0.277117	921.449	37.3027	0
	High	VHIEIGPDGR	2	3	3	P31943;P52597;P55795		0	1.2635e+06	0	0.02305	3.26205	2	1092.58	-2.9542	546.792	23.532	0
P62879	Guanine nucleotide-binding protein G(I)/G(S)/G(T) subunit beta-2 OS=Homo sapiens GN=GNB2 PE=1 SV=3 - [GBB2_HUMAN]	17.1262	21.18	2	2	6	6	1.46366e+06	340	37.3071	5.99854
	A2	Sequence	# PSMs	# Proteins	# Protein Groups	Protein Group Accessions	Modifications	ΔCn	Area	q-Value	PEP	XCorr	Charge	MH+ [Da]	ΔM [ppm]	m/z [Da]	RT [min]	# Missed Cleavages
	High	AGVLAGHDNR	1	3	3	P62873;P62879;Q9HAV0		0	1.95805e+06	0	0.009131	2.92139	2	1009.51	-5.84351	505.259	12.5095	0
	High	ELPGHTGYLSccR	1	2	2	P62879;Q9HAV0	C11(Carbamidomethyl); C12(Carbamidomethyl)	0	526786	0	0.02754	2.42407	2	1549.69	-1.97771	775.346	23.1897	0
	High	KAcGDSTLTQITAGLDPVGR	1	1	1	P62879	C3(Carbamidomethyl)	0	277011	0	0.003571	3.68039	3	2060.04	-1.96649	687.352	33.967	1
	High	LLVSASQDGK	1	4	3	P62873;P62879;Q9HAV0		0	1.58958e+06	0	0.006316	2.68202	2	1017.56	-2.4677	509.281	19.6634	0
	High	TFVSGAcDASIK	1	1	1	P62879	C7(Carbamidomethyl)	0	843369	0	0.00228	3.25046	2	1255.59	-3.57553	628.301	23.9878	0
	High	VHAIPLR	1	3	2	P62873;P62879		0	552312	0.003	0.1172	2.16783	2	805.502	-2.88091	403.255	19.6076	0
Q7Z7A3	Cytoplasmic tRNA 2-thiolation protein 1 OS=Homo sapiens GN=CTU1 PE=1 SV=1 - [CTU1_HUMAN]	17.058	18.68	1	5	5	5	557047	348	36.4269	9.20264
	A2	Sequence	# PSMs	# Proteins	# Protein Groups	Protein Group Accessions	Modifications	ΔCn	Area	q-Value	PEP	XCorr	Charge	MH+ [Da]	ΔM [ppm]	m/z [Da]	RT [min]	# Missed Cleavages
	High	DSTVLAHVLR	1	1	1	Q7Z7A3		0	168932	0	0.06306	2.43423	2	1110.62	-3.7341	555.815	29.5469	0
	High	GGGLGSPGEGGALPR	1	1	1	Q7Z7A3		0	890609	0	0.005551	3.12474	2	1281.65	-4.16784	641.328	23.8622	0
	High	GLDEEATPGTPGDPARPPASK	1	1	1	Q7Z7A3		0	352036	0	0.02418	2.83552	2	2063	-1.73312	1032	22.0654	0
	High	LEAARPSAVLDLVHSAER	1	1	1	Q7Z7A3		0	188176	0	0.001413	5.00723	3	1934.04	-3.24842	645.351	33.1654	0
	High	RGLDEEATPGTPGDPARPPASK	1	1	1	Q7Z7A3		0	428496	0	0.005406	3.65629	3	2219.1	-2.43552	740.371	20.8894	1
Q9UKD2	mRNA turnover protein 4 homolog OS=Homo sapiens GN=MRTO4 PE=1 SV=2 - [MRT4_HUMAN]	16.8436	6.69	1	2	2	5	609240	239	27.5429	8.29443
	A2	Sequence	# PSMs	# Proteins	# Protein Groups	Protein Group Accessions	Modifications	ΔCn	Area	q-Value	PEP	XCorr	Charge	MH+ [Da]	ΔM [ppm]	m/z [Da]	RT [min]	# Missed Cleavages
	High	SPSDEYKDNLHQVSK	3	1	1	Q9UKD2		0	678113	0	0.01092	3.93506	2	1746.82	-2.85254	873.916	19.3837	1
	High	SPSDEYKDNLHQVSKR	2	1	1	Q9UKD2		0	540367	0	0.0002756	4.64583	3	1902.93	-1.81573	634.981	18.8176	2
Q15633	RISC-loading complex subunit TARBP2 OS=Homo sapiens GN=TARBP2 PE=1 SV=3 - [TRBP2_HUMAN]	16.7247	14.48	1	4	4	5	648297	366	39.0147	6.53662
	A2	Sequence	# PSMs	# Proteins	# Protein Groups	Protein Group Accessions	Modifications	ΔCn	Area	q-Value	PEP	XCorr	Charge	MH+ [Da]	ΔM [ppm]	m/z [Da]	RT [min]	# Missed Cleavages
	High	DGNEVEPDDDHFSIGVGSR	2	1	1	Q15633		0	900313	0	0.0003425	4.24211	2	2044.88	-0.679321	1022.95	28.8179	0
	High	FIEIGSGTSK	1	1	1	Q15633		0	614225	0	0.0307	2.80693	2	1038.54	-3.38251	519.775	24.884	0
	High	LPEYTVTQESGPAHR	1	1	1	Q15633		0	430352	0	0.001302	3.89095	2	1684.83	-1.71169	842.917	23.4311	0
	High	VHTVPLDARDGNEVEPDDDHFSIGVGSR	1	1	1	Q15633		0	376483	0	0.01583	3.38459	3	3033.42	-2.6921	1011.81	29.148	1
P29401	Transketolase OS=Homo sapiens GN=TKT PE=1 SV=3 - [TKT_HUMAN]	16.4596	11.72	1	3	3	7	180595	623	67.8347	7.66455
	A2	Sequence	# PSMs	# Proteins	# Protein Groups	Protein Group Accessions	Modifications	ΔCn	Area	q-Value	PEP	XCorr	Charge	MH+ [Da]	ΔM [ppm]	m/z [Da]	RT [min]	# Missed Cleavages
	High	FIEcYIAEQNMVSIAVGcATR	1	1	1	P29401	C4(Carbamidomethyl); C18(Carbamidomethyl)	0	170750	0.002	0.1038	2.66231	3	2432.13	-5.7082	811.38	40.5114	0
	High	SKDDQVTVIGAGVTLHEALAAAELLK	2	1	1	P29401		0	341104	0	0.04561	3.00213	3	2649.45	2.25183	883.822	42.9625	1
	High	VYcLLGDGELSEGSVWEAmAFASIYK	1	1	1	P29401	C3(Carbamidomethyl); M19(Oxidation)	0	8669.31	0.006	0.1751	1.70988	3	2911.35	-1.90429	971.121	44.3322	0
	High	VYcLLGDGELSEGSVWEAMAFASIYK	3	1	1	P29401	C3(Carbamidomethyl)	0	29931.1	0	0.008533	3.20196	3	2895.36	-1.0571	965.79	48.0675	0
P00338	L-lactate dehydrogenase A chain OS=Homo sapiens GN=LDHA PE=1 SV=2 - [LDHA_HUMAN]	16.1858	14.16	4	4	4	5	2.50591e+06	332	36.6654	8.26514
	A2	Sequence	# PSMs	# Proteins	# Protein Groups	Protein Group Accessions	Modifications	ΔCn	Area	q-Value	PEP	XCorr	Charge	MH+ [Da]	ΔM [ppm]	m/z [Da]	RT [min]	# Missed Cleavages
	High	IVSGKDYNVTANSK	2	1	1	P00338		0	1.47379e+06	0	0.0005461	4.74576	2	1495.77	-4.29675	748.388	18.2498	1
	High	QVVESAYEVIK	1	1	1	P00338		0	588147	0	0.03041	2.70574	2	1264.68	-2.50879	632.841	28.6744	0
	High	VIGSGcNLDSAR	1	4	1	P00338	C6(Carbamidomethyl)	0	1.75937e+06	0	0.001955	3.14672	2	1248.6	-2.76151	624.802	20.5879	0
	High	VTLTSEEEAR	1	1	1	P00338		0	4.28457e+06	0	0.01341	3.11284	2	1134.56	-5.05069	567.783	19.8102	0
P82979	SAP domain-containing ribonucleoprotein OS=Homo sapiens GN=SARNP PE=1 SV=3 - [SARNP_HUMAN]	15.2766	27.14	2	5	5	5	510845	210	23.6564	6.41748
	A2	Sequence	# PSMs	# Proteins	# Protein Groups	Protein Group Accessions	Modifications	ΔCn	Area	q-Value	PEP	XCorr	Charge	MH+ [Da]	ΔM [ppm]	m/z [Da]	RT [min]	# Missed Cleavages
	High	FGISSVPTK	1	2	1	P82979		0	297714	0	0.03124	2.5421	2	935.517	-2.9363	468.262	26.0439	0
	High	FGIVTSSAGTGTTEDTEAK	1	2	1	P82979		0	436519	0	0.000192	4.35448	2	1871.88	-2.72334	936.445	26.2547	0
	High	FGLNVSSISR	1	2	1	P82979		0	334250	0	0.006184	2.51844	2	1079.58	-3.30976	540.294	30.9372	0
	High	GIKQDLIHR	1	2	1	P82979		0	110787	0	0.01513	2.87015	3	1079.63	-6.04734	360.547	19.829	1
	High	ITSEIPQTER	1	2	1	P82979		0	761767	0	0.0573	2.99138	2	1173.61	-4.29162	587.307	20.7665	0
Q9H6R7	WD repeat and coiled-coil-containing protein OS=Homo sapiens GN=WDCP PE=1 SV=1 - [WDCP_HUMAN]	15.2385	6.24	1	4	4	5	735755	721	79.0855	6.69775
	A2	Sequence	# PSMs	# Proteins	# Protein Groups	Protein Group Accessions	Modifications	ΔCn	Area	q-Value	PEP	XCorr	Charge	MH+ [Da]	ΔM [ppm]	m/z [Da]	RT [min]	# Missed Cleavages
	High	ADINTQGR	1	1	1	Q9H6R7		0	805092	0.002	0.08344	2.46707	2	874.435	-2.68737	437.721	10.7003	0
	High	DmTPYALPVIGEVR	1	1	1	Q9H6R7	M2(Oxidation)	0	832014	0	0.002888	3.44227	2	1576.8	-2.34382	788.904	36.5618	0
	High	DMTPYALPVIGEVR	1	1	1	Q9H6R7		0	1.13422e+06	0	0.002774	3.49421	2	1560.81	-2.34096	780.906	38.4221	0
	High	NLQSEKETYQLSK	1	1	1	Q9H6R7		0	199634	0	0.01089	3.49713	2	1567.79	-2.30972	784.4	21.263	1
	High	WLTSQTcEIR	1	1	1	Q9H6R7	C7(Carbamidomethyl)	0	267957	0	0.02241	2.33781	2	1293.62	-3.48166	647.314	27.7683	0
Q16795	NADH dehydrogenase [ubiquinone] 1 alpha subcomplex subunit 9, mitochondrial OS=Homo sapiens GN=NDUFA9 PE=1 SV=2 - [NDUA9_HUMAN]	15.2379	13.26	2	4	4	5	246132	377	42.4826	9.80322
	A2	Sequence	# PSMs	# Proteins	# Protein Groups	Protein Group Accessions	Modifications	ΔCn	Area	q-Value	PEP	XCorr	Charge	MH+ [Da]	ΔM [ppm]	m/z [Da]	RT [min]	# Missed Cleavages
	High	GIVNAVKDPDANGK	1	2	1	Q16795		0	181523	0	0.01565	3.70269	2	1397.73	-3.28321	699.371	20.6163	1
	High	MGSQVIIPYR	1	1	1	Q16795		0	104811	0	0.01567	2.29552	2	1163.62	-3.35543	582.314	29.5726	0
	High	TVKQPVYVVDVSK	1	1	1	Q16795		0	452064	0	0.02441	2.75559	2	1461.82	-5.83646	731.415	25.2058	1
	High	VFEISPFEPWITR	2	2	1	Q16795		0	52760.3	0	0.001334	3.49606	2	1620.84	-2.88823	810.922	42.4431	0
P07910	Heterogeneous nuclear ribonucleoproteins C1/C2 OS=Homo sapiens GN=HNRNPC PE=1 SV=4 - [HNRPC_HUMAN]	15.1925	16.34	5	4	4	4	338862	306	33.6495	5.08447
	A2	Sequence	# PSMs	# Proteins	# Protein Groups	Protein Group Accessions	Modifications	ΔCn	Area	q-Value	PEP	XCorr	Charge	MH+ [Da]	ΔM [ppm]	m/z [Da]	RT [min]	# Missed Cleavages
	High	GFAFVQYVNER	1	1	1	P07910		0	180350	0	0.003169	4.31164	2	1329.66	0.976496	665.334	34.8272	0
	High	LKGDDLQAIKK	1	1	1	P07910		0	398409	0	0.03382	2.6982	3	1228.72	-2.84319	410.246	18.59	2
	High	mIAGQVLDINLAAEPK	1	1	1	P07910	M1(Oxidation)	0	220489	0	5.91e-05	4.67314	2	1698.91	-2.5106	849.956	34.5729	0
	High	VFIGNLNTLVVK	1	5	1	P07910		0	397686	0	0.002109	3.50951	2	1316.79	-3.30885	658.898	36.233	0
Q9BXW7	Cat eye syndrome critical region protein 5 OS=Homo sapiens GN=CECR5 PE=1 SV=1 - [CECR5_HUMAN]	15.1697	14.89	1	4	4	5	551616	423	46.2918	8.1333
	A2	Sequence	# PSMs	# Proteins	# Protein Groups	Protein Group Accessions	Modifications	ΔCn	Area	q-Value	PEP	XCorr	Charge	MH+ [Da]	ΔM [ppm]	m/z [Da]	RT [min]	# Missed Cleavages
	High	ATHDGAPELGAGGTR	2	1	1	Q9BXW7		0	786482	0	0.005876	3.57678	3	1409.67	-5.24488	470.561	17.4606	0
	High	MLVSGQGPVMENAQGLGFR	1	1	1	Q9BXW7		0	224127	0	0.06312	2.63711	2	1990.97	-5.16981	995.99	34.467	0
	High	NPQSTEPVLGGGEPPFHGHR	1	1	1	Q9BXW7		0	340703	0	0.01562	3.39602	3	2113.01	-3.51456	705.009	24.9083	0
	High	NVVTVDELR	1	1	1	Q9BXW7		0	527664	0	0.01616	2.68763	2	1044.57	-2.84713	522.786	26.4386	0
Q96S55	ATPase WRNIP1 OS=Homo sapiens GN=WRNIP1 PE=1 SV=2 - [WRIP1_HUMAN]	15.0433	8.72	1	5	5	5	229084	665	72.0878	6.1001
	A2	Sequence	# PSMs	# Proteins	# Protein Groups	Protein Group Accessions	Modifications	ΔCn	Area	q-Value	PEP	XCorr	Charge	MH+ [Da]	ΔM [ppm]	m/z [Da]	RT [min]	# Missed Cleavages
	High	AGEEHYNcISALHK	1	1	1	Q96S55	C8(Carbamidomethyl)	0	122497	0.001	0.0663	3.55944	3	1628.74	-3.17603	543.586	21.4488	0
	High	GSDQNASLYWLAR	1	1	1	Q96S55		0	178179	0	0.01003	2.91264	2	1480.72	-1.09076	740.862	34.5765	0
	High	MLEGGEDPLYVAR	1	1	1	Q96S55		0	334286	0	0.02134	3.39217	2	1449.7	-3.23428	725.353	30.9478	0
	High	SGQSYSPSR	1	1	1	Q96S55		0	168346	0.004	0.1446	2.62598	2	968.442	-1.57295	484.724	11.9413	0
	High	TNDVRDVIK	1	1	1	Q96S55		0	174787	0.004	0.133	2.55312	2	1059.58	-2.14929	530.292	20.0479	1
Q13868	Exosome complex component RRP4 OS=Homo sapiens GN=EXOSC2 PE=1 SV=2 - [EXOS2_HUMAN]	14.8481	16.72	1	4	4	5	672601	293	32.7681	7.50342
	A2	Sequence	# PSMs	# Proteins	# Protein Groups	Protein Group Accessions	Modifications	ΔCn	Area	q-Value	PEP	XCorr	Charge	MH+ [Da]	ΔM [ppm]	m/z [Da]	RT [min]	# Missed Cleavages
	High	HLVVPGDTITTDTGFmR	1	1	1	Q13868	M16(Oxidation)	0	91681	0.004	0.1416	2.38544	3	1875.92	-2.62486	625.979	30.1138	0
	High	HLVVPGDTITTDTGFMR	1	1	1	Q13868		0	163148	0	0.00813	2.38401	3	1859.93	-0.327769	620.649	32.8104	0
	High	ITEVQQKR	1	1	1	Q13868		0	538533	0	0.03483	2.4252	2	1001.57	-1.7894	501.29	9.23231	1
	High	LGQGVLVQVSPSLVK	1	1	1	Q13868		0	883862	0	0.002324	4.27389	2	1523.91	-3.56153	762.459	33.698	0
	High	SAEDELAMR	1	1	1	Q13868		0	595409	0	0.00512	3.37951	2	1021.46	-3.27627	511.233	22.9299	0
P50990	T-complex protein 1 subunit theta OS=Homo sapiens GN=CCT8 PE=1 SV=4 - [TCPQ_HUMAN]	14.3234	12.23	1	5	5	6	742557	548	59.5825	5.60498
	A2	Sequence	# PSMs	# Proteins	# Protein Groups	Protein Group Accessions	Modifications	ΔCn	Area	q-Value	PEP	XCorr	Charge	MH+ [Da]	ΔM [ppm]	m/z [Da]	RT [min]	# Missed Cleavages
	High	AIADTGANVVVTGGK	1	1	1	P50990		0	1.16729e+06	0	0.001608	4.34205	2	1372.74	-4.58012	686.872	24.0776	0
	High	ALAENSGVKANEVISK	2	1	1	P50990		0	228241	0	0.00352	4.39223	2	1629.88	-1.67743	815.443	21.6218	1
	High	AVDDGVNTFK	1	1	1	P50990		0	277478	0	0.005776	3.12465	2	1065.52	-2.75474	533.263	22.3705	0
	High	GSTDNLMDDIER	1	1	1	P50990		0	189069	0	0.009847	2.46444	2	1365.59	-2.0713	683.3	30.7093	0
	High	LVPGGGATEIELAK	1	1	1	P50990		0	782906	0	0.04283	0.733778	2	1354.75	-2.61546	677.881	28.7996	0
Q969Y2	tRNA modification GTPase GTPBP3, mitochondrial OS=Homo sapiens GN=GTPBP3 PE=1 SV=2 - [GTPB3_HUMAN]	14.1811	11.38	1	4	4	4	415448	492	52.0262	6.48096
	A2	Sequence	# PSMs	# Proteins	# Protein Groups	Protein Group Accessions	Modifications	ΔCn	Area	q-Value	PEP	XCorr	Charge	MH+ [Da]	ΔM [ppm]	m/z [Da]	RT [min]	# Missed Cleavages
	High	KPVSIVSPEPGTTR	1	1	1	Q969Y2		0	230890	0	0.005987	3.47962	2	1467.81	-2.45632	734.41	21.6893	0
	High	SSGAPAPGSGATIFALSSGQGR	1	1	1	Q969Y2		0	566598	0	3.248e-05	5.50197	2	1975.98	-1.03874	988.494	32.5501	0
	High	SSLVNLLSR	1	1	1	Q969Y2		0	253513	0	0.04366	2.4752	2	988.577	-2.04902	494.792	33.7812	0
	High	TSGPASGHALR	1	1	1	Q969Y2		0	426232	0	0.01098	2.72426	2	1053.54	-2.55343	527.274	12.3579	0
Q9BU76	Multiple myeloma tumor-associated protein 2 OS=Homo sapiens GN=MMTAG2 PE=1 SV=1 - [MMTA2_HUMAN]	14.1068	15.59	1	3	3	4	501593	263	29.3939	10.0229
	A2	Sequence	# PSMs	# Proteins	# Protein Groups	Protein Group Accessions	Modifications	ΔCn	Area	q-Value	PEP	XCorr	Charge	MH+ [Da]	ΔM [ppm]	m/z [Da]	RT [min]	# Missed Cleavages
	High	EAEREALLAALGYK	2	1	1	Q9BU76		0	111258	0	0.01321	3.55794	3	1533.83	-0.754884	511.947	34.9045	1
	High	LLGLGSASGSVGR	1	1	1	Q9BU76		0	600069	0	0.0001827	4.12014	2	1173.65	-4.3192	587.33	29.0445	0
	High	VESGGPGTSAASAR	1	1	1	Q9BU76		0	793453	0	0.0001511	3.23658	2	1246.6	-2.01529	623.804	13.0484	0
O75792	Ribonuclease H2 subunit A OS=Homo sapiens GN=RNASEH2A PE=1 SV=2 - [RNH2A_HUMAN]	13.8803	18.73	1	5	5	6	656170	299	33.3739	5.24951
	A2	Sequence	# PSMs	# Proteins	# Protein Groups	Protein Group Accessions	Modifications	ΔCn	Area	q-Value	PEP	XCorr	Charge	MH+ [Da]	ΔM [ppm]	m/z [Da]	RT [min]	# Missed Cleavages
	High	ITSYFLNEGSQARPR	2	1	1	O75792		0	619314	0	0.03415	1.49256	3	1738.88	-3.85594	580.298	28.0214	0
	High	LQDLDTDYGSGYPNDPK	1	1	1	O75792		0	1.03263e+06	0	0.0002791	4.78647	2	1897.84	-4.09067	949.422	27.0454	0
	High	LQDLDTDYGSGYPNDPKTK	1	1	1	O75792		0	75854.8	0	0.02608	2.56463	3	2126.98	-3.11618	709.665	25.4514	1
	High	LQQSFPGIEVTVK	1	1	1	O75792		0	283979	0	0.001489	3.72126	2	1445.8	-1.90522	723.402	32.8643	0
	High	TLLESERER	1	1	1	O75792		0	316568	0.009	0.1897	0.999668	3	1132.59	-5.16815	378.201	18.193	1
O60884	DnaJ homolog subfamily A member 2 OS=Homo sapiens GN=DNAJA2 PE=1 SV=1 - [DNJA2_HUMAN]	13.8229	11.17	1	5	5	8	659392	412	45.7166	6.48096
	A2	Sequence	# PSMs	# Proteins	# Protein Groups	Protein Group Accessions	Modifications	ΔCn	Area	q-Value	PEP	XCorr	Charge	MH+ [Da]	ΔM [ppm]	m/z [Da]	RT [min]	# Missed Cleavages
	High	DGNDLHmTYK	1	1	1	O60884	M7(Oxidation)	0	207893	0.002	0.1075	2.69888	2	1209.52	-2.78529	605.262	14.8997	0
	High	DGNDLHMTYK	2	1	1	O60884		0	966362	0	0.04451	3.00609	2	1193.52	-1.45786	597.266	21.2379	0
	High	ELYDRYGEQGLR	1	1	1	O60884		0	377383	0	0.03948	1.53011	3	1498.72	-5.46516	500.245	24.9122	1
	High	ILEVHVDK	1	1	1	O60884		0	180092	0.001	0.07311	2.0085	2	952.543	-3.13982	476.775	21.829	0
	High	ILEVHVDKGMK	2	1	1	O60884		0	335303	0	0.05152	1.56605	3	1268.7	-4.42727	423.571	22.3948	1
	High	NVLcSAcSGQGGK	1	1	1	O60884	C4(Carbamidomethyl); C7(Carbamidomethyl)	0	634431	0	0.002638	3.19986	2	1337.59	-5.40968	669.297	18.0061	0
Q9UG56	Phosphatidylserine decarboxylase proenzyme, mitochondrial OS=Homo sapiens GN=PISD PE=2 SV=4 - [PISD_HUMAN]	13.7427	12.47	1	4	4	4	427504	409	46.642	9.42236
	A2	Sequence	# PSMs	# Proteins	# Protein Groups	Protein Group Accessions	Modifications	ΔCn	Area	q-Value	PEP	XCorr	Charge	MH+ [Da]	ΔM [ppm]	m/z [Da]	RT [min]	# Missed Cleavages
	High	EAAVEDLHHYR	1	1	1	Q9UG56		0	193515	0	0.01684	3.21377	2	1339.64	-2.83799	670.321	19.687	0
	High	GSYNDFSFVTHTNR	1	1	1	Q9UG56		0	538112	0	0.005402	3.78966	2	1644.74	-2.74086	822.871	29.7194	0
	High	GVTYSLESFLGPR	1	1	1	Q9UG56		0	134752	0	0.0022	4.13189	2	1425.73	-3.39603	713.37	38.6085	0
	High	IYFDRDLHTNSPR	1	1	1	Q9UG56		0	550885	0	0.0173	2.60741	3	1633.8	-5.51711	545.271	24.5862	1
P38646	Stress-70 protein, mitochondrial OS=Homo sapiens GN=HSPA9 PE=1 SV=2 - [GRP75_HUMAN]	13.5119	8.84	1	5	5	5	285527	679	73.6348	6.16357
	A2	Sequence	# PSMs	# Proteins	# Protein Groups	Protein Group Accessions	Modifications	ΔCn	Area	q-Value	PEP	XCorr	Charge	MH+ [Da]	ΔM [ppm]	m/z [Da]	RT [min]	# Missed Cleavages
	High	DAGQISGLNVLR	1	1	1	P38646		0	204996	0	0.004923	2.7884	2	1242.68	-3.66676	621.841	31.7687	0
	High	KDSETGENIR	1	1	1	P38646		0	248259	0	0.02448	2.56836	2	1148.55	-1.28799	574.78	10.4058	1
	High	MKETAENYLGHTAK	1	1	1	P38646		0	171934	0	0.01413	2.92164	3	1592.76	-6.28733	531.593	20.4162	1
	High	NAVITVPAYFNDSQR	1	1	1	P38646		0	280604	0	0.01694	2.80465	2	1694.85	-2.48679	847.926	33.6394	0
	High	VLENAEGAR	1	1	1	P38646		0	327718	0.002	0.08007	2.42886	2	958.49	-5.7357	479.749	14.3666	0
Q9HAV0	Guanine nucleotide-binding protein subunit beta-4 OS=Homo sapiens GN=GNB4 PE=1 SV=3 - [GBB4_HUMAN]	13.4686	15.29	1	2	5	5	1.36361e+06	340	37.543	5.99854
	A2	Sequence	# PSMs	# Proteins	# Protein Groups	Protein Group Accessions	Modifications	ΔCn	Area	q-Value	PEP	XCorr	Charge	MH+ [Da]	ΔM [ppm]	m/z [Da]	RT [min]	# Missed Cleavages
	High	AGVLAGHDNR	1	3	3	P62873;P62879;Q9HAV0		0	1.95805e+06	0	0.009131	2.92139	2	1009.51	-5.84351	505.259	12.5095	0
	High	ELPGHTGYLSccR	1	2	2	P62879;Q9HAV0	C11(Carbamidomethyl); C12(Carbamidomethyl)	0	526786	0	0.02754	2.42407	2	1549.69	-1.97771	775.346	23.1897	0
	High	LLVSASQDGK	1	4	3	P62873;P62879;Q9HAV0		0	1.58958e+06	0	0.006316	2.68202	2	1017.56	-2.4677	509.281	19.6634	0
	High	NQIQDAR	1	1	1	Q9HAV0		0	295001	0	0.05229	2.40081	2	844.426	-1.75803	422.716	10.4627	0
	High	TFVSGAcDASSK	1	1	1	Q9HAV0	C7(Carbamidomethyl)	0	543216	0	0.002209	3.04035	2	1229.54	-4.61317	615.274	18.5793	0
P62873	Guanine nucleotide-binding protein G(I)/G(S)/G(T) subunit beta-1 OS=Homo sapiens GN=GNB1 PE=1 SV=3 - [GBB1_HUMAN]	13.1152	15.29	2	2	5	5	1.45098e+06	340	37.353	5.99854
	A2	Sequence	# PSMs	# Proteins	# Protein Groups	Protein Group Accessions	Modifications	ΔCn	Area	q-Value	PEP	XCorr	Charge	MH+ [Da]	ΔM [ppm]	m/z [Da]	RT [min]	# Missed Cleavages
	High	AGVLAGHDNR	1	3	3	P62873;P62879;Q9HAV0		0	1.95805e+06	0	0.009131	2.92139	2	1009.51	-5.84351	505.259	12.5095	0
	High	ELAGHTGYLSccR	1	1	1	P62873	C11(Carbamidomethyl); C12(Carbamidomethyl)	0	93258.6	0.002	0.1075	2.6142	3	1523.67	-2.92523	508.561	22.0762	0
	High	LFVSGAcDASAK	1	1	1	P62873	C7(Carbamidomethyl)	0	805314	0	0.002169	2.72977	2	1225.58	-2.81572	613.296	23.1716	0
	High	LLVSASQDGK	1	4	3	P62873;P62879;Q9HAV0		0	1.58958e+06	0	0.006316	2.68202	2	1017.56	-2.4677	509.281	19.6634	0
	High	VHAIPLR	1	3	2	P62873;P62879		0	552312	0.003	0.1172	2.16783	2	805.502	-2.88091	403.255	19.6076	0
P31942	Heterogeneous nuclear ribonucleoprotein H3 OS=Homo sapiens GN=HNRNPH3 PE=1 SV=2 - [HNRH3_HUMAN]	13.0346	11.56	1	3	3	4	203313	346	36.9031	6.87354
	A2	Sequence	# PSMs	# Proteins	# Protein Groups	Protein Group Accessions	Modifications	ΔCn	Area	q-Value	PEP	XCorr	Charge	MH+ [Da]	ΔM [ppm]	m/z [Da]	RT [min]	# Missed Cleavages
	High	ATENDIANFFSPLNPIR	1	1	1	P31942		0	56696.8	0	0.003743	3.50393	2	1918.96	-1.25839	959.985	41.7749	0
	High	DGmDNQGGYGSVGR	1	1	1	P31942	M3(Oxidation)	0	200091	0	0.006921	3.25592	2	1428.57	-4.64796	714.791	17.4143	0
	High	DGMDNQGGYGSVGR	1	1	1	P31942		0	389656	0	0.001581	4.06305	2	1412.58	-3.7203	706.794	20.5497	0
	High	EIAENALGK	1	1	1	P31942		0	163585	0.002	0.1018	2.21175	2	944.502	-3.47152	472.754	20.0117	0
P40926	Malate dehydrogenase, mitochondrial OS=Homo sapiens GN=MDH2 PE=1 SV=3 - [MDHM_HUMAN]	13.0154	16.86	1	3	3	4	124523	338	35.4807	8.67529
	A2	Sequence	# PSMs	# Proteins	# Protein Groups	Protein Group Accessions	Modifications	ΔCn	Area	q-Value	PEP	XCorr	Charge	MH+ [Da]	ΔM [ppm]	m/z [Da]	RT [min]	# Missed Cleavages
	High	AGAGSATLSmAYAGAR	1	1	1	P40926	M10(Oxidation)	0	144296	0	0.06529	3.12117	2	1470.7	-3.00654	735.852	24.0472	0
	High	AGAGSATLSMAYAGAR	1	1	1	P40926		0	264416	0	0.0003931	4.18915	2	1454.7	-1.24856	727.856	27.8872	0
	High	LTLYDIAHTPGVAADLSHIETK	1	1	1	P40926		0	63140.9	0	0.03718	3.22637	3	2365.24	-1.98234	789.083	37.5254	0
	High	VAVLGASGGIGQPLSLLLK	1	1	1	P40926		0	46012.1	0	0.02516	2.47873	2	1793.09	-2.56138	897.046	42.6402	0
Q8N567	Zinc finger CCHC domain-containing protein 9 OS=Homo sapiens GN=ZCCHC9 PE=1 SV=2 - [ZCHC9_HUMAN]	12.8832	12.92	1	3	3	4	581956	271	30.4572	9.17334
	A2	Sequence	# PSMs	# Proteins	# Protein Groups	Protein Group Accessions	Modifications	ΔCn	Area	q-Value	PEP	XCorr	Charge	MH+ [Da]	ΔM [ppm]	m/z [Da]	RT [min]	# Missed Cleavages
	High	GSFEGTSQNLPK	1	1	1	Q8N567		0	1.15928e+06	0	0.008593	3.65343	2	1264.61	-2.69678	632.81	22.5204	0
	High	LSLKNDAPQAK	2	1	1	Q8N567		0	440413	0	0.007622	3.86021	2	1184.66	-2.30376	592.834	18.7108	1
	High	VDPALGEFPFAK	1	1	1	Q8N567		0	146175	0	0.002532	3.12381	2	1290.67	-1.73507	645.839	35.9284	0
P60842	Eukaryotic initiation factor 4A-I OS=Homo sapiens GN=EIF4A1 PE=1 SV=1 - [IF4A1_HUMAN]	12.6372	9.11	2	3	3	3	388879	406	46.1246	5.47803
	A2	Sequence	# PSMs	# Proteins	# Protein Groups	Protein Group Accessions	Modifications	ΔCn	Area	q-Value	PEP	XCorr	Charge	MH+ [Da]	ΔM [ppm]	m/z [Da]	RT [min]	# Missed Cleavages
	High	KGVAINMVTEEDKR	1	1	1	P60842		0	561215	0	0.000168	4.49372	3	1589.83	-2.16446	530.614	22.9017	2
	High	MFVLDEADEMLSR	1	2	1	P60842		0	129162	0	8.653e-05	4.77964	2	1555.71	-3.69365	778.357	39.4326	0
	High	VLITTDLLAR	1	2	1	P60842		0	476260	0	0.001871	3.36385	2	1114.68	-3.12042	557.843	34.5116	0
Q9BQ75	Protein CMSS1 OS=Homo sapiens GN=CMSS1 PE=1 SV=2 - [CMS1_HUMAN]	12.2874	15.41	1	4	4	5	743761	279	31.864	9.18799
	A2	Sequence	# PSMs	# Proteins	# Protein Groups	Protein Group Accessions	Modifications	ΔCn	Area	q-Value	PEP	XCorr	Charge	MH+ [Da]	ΔM [ppm]	m/z [Da]	RT [min]	# Missed Cleavages
	High	LMKDYYSSR	2	1	1	Q9BQ75		0	402122	0	0.01243	2.36958	3	1162.55	-3.27729	388.189	19.9413	1
	High	QGGLNLSPLK	1	1	1	Q9BQ75		0	46711.3	0	0.03238	2.04233	2	1026.59	-3.43414	513.799	29.2218	0
	High	SEPKPGLPEDLQK	1	1	1	Q9BQ75		0	1.56869e+06	0	0.02252	3.06764	2	1437.75	-3.64449	719.38	23.5957	0
	High	VVHLGVGTPGR	1	1	1	Q9BQ75		0	260470	0	0.005593	2.57877	2	1091.63	-1.05743	546.319	22.1557	0
Q00839	Heterogeneous nuclear ribonucleoprotein U OS=Homo sapiens GN=HNRNPU PE=1 SV=6 - [HNRPU_HUMAN]	12.2644	3.76	1	2	2	3	396228	825	90.528	5.99854
	A2	Sequence	# PSMs	# Proteins	# Protein Groups	Protein Group Accessions	Modifications	ΔCn	Area	q-Value	PEP	XCorr	Charge	MH+ [Da]	ΔM [ppm]	m/z [Da]	RT [min]	# Missed Cleavages
	High	KAEVEGKDLPEHAVLK	2	1	1	Q00839		0	302249	0	0.0001934	3.81403	4	1762.97	-0.00111247	441.498	21.2739	2
	High	NFILDQTNVSAAAQR	1	1	1	Q00839		0	490207	0	0.0001342	5.00967	2	1647.84	-2.79255	824.424	31.0174	0
Q13347	Eukaryotic translation initiation factor 3 subunit I OS=Homo sapiens GN=EIF3I PE=1 SV=1 - [EIF3I_HUMAN]	12.1971	10.46	1	3	3	4	368600	325	36.4786	5.64307
	A2	Sequence	# PSMs	# Proteins	# Protein Groups	Protein Group Accessions	Modifications	ΔCn	Area	q-Value	PEP	XCorr	Charge	MH+ [Da]	ΔM [ppm]	m/z [Da]	RT [min]	# Missed Cleavages
	High	SGEVLVNVKEHSR	2	1	1	Q13347		0	498370	0	0.01041	3.63058	2	1453.77	-1.78181	727.39	19.5155	1
	High	SITQIKYNR	1	1	1	Q13347		0	185438	0	0.04232	3.11487	2	1122.62	-4.3288	561.815	20.1267	1
	High	SYSSGGEDGYVR	1	1	1	Q13347		0	421993	0	0.0008478	3.25991	2	1276.54	-2.73893	638.774	19.4865	0
Q9GZS3	WD repeat-containing protein 61 OS=Homo sapiens GN=WDR61 PE=1 SV=1 - [WDR61_HUMAN]	12.1555	20	1	4	4	5	442856	305	33.5598	5.46533
	A2	Sequence	# PSMs	# Proteins	# Protein Groups	Protein Group Accessions	Modifications	ΔCn	Area	q-Value	PEP	XCorr	Charge	MH+ [Da]	ΔM [ppm]	m/z [Da]	RT [min]	# Missed Cleavages
	High	ENSETVVTGSLDDLVK	1	1	1	Q9GZS3		0	682673	0	0.0002365	3.89496	2	1705.84	-4.77261	853.424	34.418	0
	High	LLHTLEGHAmPIR	1	1	1	Q9GZS3	M10(Oxidation)	0	233612	0	0.0167	2.70122	3	1503.8	-3.89174	501.94	22.6508	0
	High	SLTFSPDSQLLVTASDDGYIK	1	1	1	Q9GZS3		0	54507.1	0	0.03744	1.39411	2	2257.12	-3.54221	1129.06	38.4626	0
	High	VNIFGVESGKK	2	1	1	Q9GZS3		0	412281	0	0.005278	2.83205	3	1177.65	-5.03995	393.222	27.2298	1
P62917	60S ribosomal protein L8 OS=Homo sapiens GN=RPL8 PE=1 SV=2 - [RL8_HUMAN]	12.1554	9.73	1	3	3	5	389868	257	28.0073	11.0337
	A2	Sequence	# PSMs	# Proteins	# Protein Groups	Protein Group Accessions	Modifications	ΔCn	Area	q-Value	PEP	XCorr	Charge	MH+ [Da]	ΔM [ppm]	m/z [Da]	RT [min]	# Missed Cleavages
	High	ASGNYATVISHNPETK	2	1	1	P62917		0	683810	0	0.0009173	5.04337	2	1688.82	-2.5969	844.913	22.7663	0
	High	ASGNYATVISHNPETKK	2	1	1	P62917		0	306882	0.006	0.1623	2.83429	2	1816.92	-0.868159	908.962	20.9719	1
	High	KVGLIAAR	1	1	1	P62917		0	178913	0	0.03532	2.0239	2	827.544	-2.37359	414.276	18.8287	1
A0A075B6S2	Immunoglobulin kappa variable 2D-29 OS=Homo sapiens GN=IGKV2D-29 PE=3 SV=1 - [KVD29_HUMAN]	12.0638	16.67	6	2	2	3	1.26611e+07	120	13.1347	7.12256
	A2	Sequence	# PSMs	# Proteins	# Protein Groups	Protein Group Accessions	Modifications	ΔCn	Area	q-Value	PEP	XCorr	Charge	MH+ [Da]	ΔM [ppm]	m/z [Da]	RT [min]	# Missed Cleavages
	High	FSGSGSGTDFTLK	1	6	1	A0A075B6S2		0	1.92542e+07	0	0.00149	3.92747	2	1303.61	-5.64037	652.308	27.3616	0
	High	FSGVPDRFSGSGSGTDFTLK	2	2	1	A0A075B6S2		0	6.06802e+06	0	0.00234	4.85666	2	2061.98	-3.01573	1031.49	31.6346	1
P78371	T-complex protein 1 subunit beta OS=Homo sapiens GN=CCT2 PE=1 SV=4 - [TCPB_HUMAN]	12.0309	8.79	1	4	4	4	164496	535	57.4521	6.45557
	A2	Sequence	# PSMs	# Proteins	# Protein Groups	Protein Group Accessions	Modifications	ΔCn	Area	q-Value	PEP	XCorr	Charge	MH+ [Da]	ΔM [ppm]	m/z [Da]	RT [min]	# Missed Cleavages
	High	AAHSEGNTTAGLDMR	1	1	1	P78371		0	128075	0	0.06182	3.07243	3	1530.69	-4.07595	510.902	19.5867	0
	High	IGVNQPK	1	1	1	P78371		0	241748	0.002	0.1101	2.13929	2	755.439	-2.29493	378.223	14.0958	0
	High	TPGKEAVAMESYAK	1	1	1	P78371		0	123665	0	0.005124	3.72022	2	1481.73	-2.72876	741.367	23.0824	1
	High	VAEIEHAEKEK	1	1	1	P78371		0	119076	0.002	0.07854	3.09895	2	1282.66	-3.86714	641.833	12.7609	1
Q13011	Delta(3,5)-Delta(2,4)-dienoyl-CoA isomerase, mitochondrial OS=Homo sapiens GN=ECH1 PE=1 SV=2 - [ECH1_HUMAN]	11.7447	8.54	1	2	2	3	151124	328	35.7934	8.00146
	A2	Sequence	# PSMs	# Proteins	# Protein Groups	Protein Group Accessions	Modifications	ΔCn	Area	q-Value	PEP	XCorr	Charge	MH+ [Da]	ΔM [ppm]	m/z [Da]	RT [min]	# Missed Cleavages
	High	SVQATTENKELK	1	1	1	Q13011		0	197571	0	0.02182	3.66577	2	1347.71	-2.2777	674.358	14.5853	1
	High	VIGNQSLVNELAFTAR	2	1	1	Q13011		0	104676	0	0.002031	4.08135	2	1731.94	-0.705355	866.472	36.647	0
	A2	Sequence	# PSMs	# Proteins	# Protein Groups	Protein Group Accessions	Modifications	ΔCn	Area	q-Value	PEP	XCorr	Charge	MH+ [Da]	ΔM [ppm]	m/z [Da]	RT [min]	# Missed Cleavages
	High	GLALSNSDVIR	1	1	1	Q9Y5K5		0	466323	0	0.002951	3.86915	2	1144.63	-3.72705	572.818	28.2725	0
	High	IAELQR	1	3	1	Q9Y5K5		0	276137	0.008	0.1874	1.74497	2	729.423	-3.68133	365.215	16.9051	0
	High	NQMLIEEEVQK	1	1	1	Q9Y5K5		0	257246	0	0.006326	3.50666	2	1360.67	-3.12477	680.84	27.8245	0
	High	TLAEHQQLIPLVEK	1	1	1	Q9Y5K5		0	229797	0.003	0.1117	2.59973	3	1618.91	-3.73018	540.308	30.5353	0
O14893	Gem-associated protein 2 OS=Homo sapiens GN=GEMIN2 PE=1 SV=1 - [GEMI2_HUMAN]	11.6717	8.57	1	2	2	3	2.8762e+06	280	31.5651	5.57959
	A2	Sequence	# PSMs	# Proteins	# Protein Groups	Protein Group Accessions	Modifications	ΔCn	Area	q-Value	PEP	XCorr	Charge	MH+ [Da]	ΔM [ppm]	m/z [Da]	RT [min]	# Missed Cleavages
	High	SQQLDSNVTmPK	1	1	1	O14893	M10(Oxidation)	0	1.65561e+06	0	0.002107	3.93798	2	1363.65	-2.59382	682.328	18.8392	0
	High	SQQLDSNVTMPK	1	1	1	O14893		0	3.7138e+06	0	0.002541	4.21271	2	1347.65	-2.5029	674.331	23.8371	0
	High	YFDQRDLADEPS	1	1	1	O14893		0	2.03861e+06	0.004	0.1373	3.521	2	1455.64	-2.26549	728.321	26.4965	1
P62995	Transformer-2 protein homolog beta OS=Homo sapiens GN=TRA2B PE=1 SV=1 - [TRA2B_HUMAN]	11.6581	10.42	1	2	2	3	290182	288	33.6456	11.2534
	A2	Sequence	# PSMs	# Proteins	# Protein Groups	Protein Group Accessions	Modifications	ΔCn	Area	q-Value	PEP	XCorr	Charge	MH+ [Da]	ΔM [ppm]	m/z [Da]	RT [min]	# Missed Cleavages
	High	GFAFVYFENVDDAK	2	1	1	P62995		0	180949	0	0.0005489	4.06094	2	1621.75	-2.57635	811.378	38.9888	0
	High	YGPIADVSIVYDQQSR	1	1	1	P62995		0	399416	0	0.0001529	4.20104	2	1810.89	-1.57307	905.951	33.8367	0
Q99623	Prohibitin-2 OS=Homo sapiens GN=PHB2 PE=1 SV=2 - [PHB2_HUMAN]	11.442	13.38	1	4	4	4	311127	299	33.2759	9.83252
	A2	Sequence	# PSMs	# Proteins	# Protein Groups	Protein Group Accessions	Modifications	ΔCn	Area	q-Value	PEP	XCorr	Charge	MH+ [Da]	ΔM [ppm]	m/z [Da]	RT [min]	# Missed Cleavages
	High	EYTAAVEAK	1	1	1	Q99623		0	111232	0.007	0.1774	1.70301	2	981.484	-4.63768	491.246	17.4681	0
	High	FNASQLITQR	1	1	1	Q99623		0	189275	0	0.008006	3.248	2	1177.63	-4.30897	589.317	30.2741	0
	High	IVQAEGEAEAAK	1	1	1	Q99623		0	480370	0	0.002595	3.62677	2	1215.62	-3.11434	608.313	17.0255	0
	High	QVAQQEAQR	1	1	1	Q99623		0	263736	0	0.03592	2.86424	2	1057.54	-1.88615	529.272	8.87397	0
Q8N954	G patch domain-containing protein 11 OS=Homo sapiens GN=GPATCH11 PE=1 SV=3 - [GPT11_HUMAN]	11.3911	14.29	1	3	3	4	306907	259	30.18	5.23682
	A2	Sequence	# PSMs	# Proteins	# Protein Groups	Protein Group Accessions	Modifications	ΔCn	Area	q-Value	PEP	XCorr	Charge	MH+ [Da]	ΔM [ppm]	m/z [Da]	RT [min]	# Missed Cleavages
	High	NQAEEKAAEQFR	1	1	1	Q8N954		0	184250	0	0.01319	2.82262	2	1420.68	-2.94616	710.842	20.6617	1
	High	SGGGIVEPIPLNIK	1	1	1	Q8N954		0	480754	0	0.005173	3.02947	2	1393.8	-3.27067	697.404	34.508	0
	High	SGIGHEASLKR	2	1	1	Q8N954		0	255717	0	0.02683	2.49499	3	1154.63	-2.28354	385.547	14.2999	1
Q92522	Histone H1x OS=Homo sapiens GN=H1FX PE=1 SV=1 - [H1X_HUMAN]	11.3154	17.37	1	3	3	3	502686	213	22.4735	10.7554
	A2	Sequence	# PSMs	# Proteins	# Protein Groups	Protein Group Accessions	Modifications	ΔCn	Area	q-Value	PEP	XCorr	Charge	MH+ [Da]	ΔM [ppm]	m/z [Da]	RT [min]	# Missed Cleavages
	High	ALVQNDTLLQVK	1	1	1	Q92522		0	446252	0	0.0035	3.70445	2	1341.77	-3.43631	671.388	30.6986	0
	High	GAPAAATAPAPTAHK	1	1	1	Q92522		0	850666	0	0.001635	4.31576	2	1331.7	-2.8331	666.355	14.7587	0
	High	YSQLVVETIR	1	1	1	Q92522		0	211139	0	0.00546	3.29518	2	1207.66	-4.76142	604.335	29.8116	0
O14654	Insulin receptor substrate 4 OS=Homo sapiens GN=IRS4 PE=1 SV=1 - [IRS4_HUMAN]	11.2355	3.5	1	3	3	4	328224	1257	133.685	8.44092
	A2	Sequence	# PSMs	# Proteins	# Protein Groups	Protein Group Accessions	Modifications	ΔCn	Area	q-Value	PEP	XCorr	Charge	MH+ [Da]	ΔM [ppm]	m/z [Da]	RT [min]	# Missed Cleavages
	High	AAVSAFPTDSLER	1	1	1	O14654		0	175504	0.007	0.1799	2.32494	2	1363.68	-4.25345	682.343	29.3611	0
	High	GAQDVAGGSNPGAHNPSANLAR	2	1	1	O14654		0	455173	0	0.00122	3.40595	2	2060.98	-3.61101	1030.99	20.3121	0
	High	LLQEEEQER	1	1	1	O14654		0	353996	0	0.008453	3.05992	2	1173.57	-3.87309	587.289	18.186	0
P68104	Elongation factor 1-alpha 1 OS=Homo sapiens GN=EEF1A1 PE=1 SV=1 - [EF1A1_HUMAN]	11.2342	11.47	3	4	4	4	450711	462	50.1091	9.01221
	A2	Sequence	# PSMs	# Proteins	# Protein Groups	Protein Group Accessions	Modifications	ΔCn	Area	q-Value	PEP	XCorr	Charge	MH+ [Da]	ΔM [ppm]	m/z [Da]	RT [min]	# Missed Cleavages
	High	IGGIGTVPVGR	1	3	1	P68104		0	943840	0	0.002721	3.49534	2	1025.61	-3.32698	513.307	26.4892	0
	High	LPLQDVYK	1	3	1	P68104		0	197053	0.006	0.1717	1.94612	2	975.546	-4.79634	488.277	28.2349	0
	High	STTTGHLIYK	1	3	1	P68104		0	149075	0.003	0.1118	2.8838	2	1120.6	-3.76114	560.801	19.1049	0
	High	VETGVLKPGmVVTFAPVNVTTEVK	1	2	1	P68104	M10(Oxidation)	0	211241	0.006	0.1586	2.90899	3	2531.38	0.934882	844.465	35.0148	0
P08865	40S ribosomal protein SA OS=Homo sapiens GN=RPSA PE=1 SV=4 - [RSSA_HUMAN]	11.233	12.88	1	3	3	3	292163	295	32.8334	4.86865
	A2	Sequence	# PSMs	# Proteins	# Protein Groups	Protein Group Accessions	Modifications	ΔCn	Area	q-Value	PEP	XCorr	Charge	MH+ [Da]	ΔM [ppm]	m/z [Da]	RT [min]	# Missed Cleavages
	High	AIVAIENPADVSVISSR	1	1	1	P08865		0	192086	0	0.0003923	4.76099	2	1740.94	-2.657	870.976	33.669	0
	High	FAAATGATPIAGR	1	1	1	P08865		0	478054	0	0.0004054	3.78687	2	1203.65	-1.92893	602.327	23.3873	0
	High	LLVVTDPR	1	1	1	P08865		0	206348	0	0.03381	2.68516	2	912.548	-3.63824	456.778	26.0405	0
Q9NRX1	RNA-binding protein PNO1 OS=Homo sapiens GN=PNO1 PE=1 SV=1 - [PNO1_HUMAN]	10.8574	14.29	1	3	3	3	485790	252	27.9069	9.72998
	A2	Sequence	# PSMs	# Proteins	# Protein Groups	Protein Group Accessions	Modifications	ΔCn	Area	q-Value	PEP	XCorr	Charge	MH+ [Da]	ΔM [ppm]	m/z [Da]	RT [min]	# Missed Cleavages
	High	AEEGFTQVTR	1	1	1	Q9NRX1		0	178900	0	0.008988	2.98553	2	1137.55	-4.95112	569.278	22.0585	0
	High	MDTEEARPAK	1	1	1	Q9NRX1		0	156005	0	0.03772	2.60772	2	1147.54	-3.05347	574.273	11.6482	0
	High	QAEQLSAAGEGGDAGR	1	1	1	Q9NRX1		0	1.12247e+06	0	5.51e-05	5.26417	2	1516.69	-3.02757	758.851	18.1269	0
Q15365	Poly(rC)-binding protein 1 OS=Homo sapiens GN=PCBP1 PE=1 SV=2 - [PCBP1_HUMAN]	10.7051	11.52	3	2	2	3	236086	356	37.4739	7.09326
	A2	Sequence	# PSMs	# Proteins	# Protein Groups	Protein Group Accessions	Modifications	ΔCn	Area	q-Value	PEP	XCorr	Charge	MH+ [Da]	ΔM [ppm]	m/z [Da]	RT [min]	# Missed Cleavages
	High	ESTGAQVQVAGDMLPNSTER	1	3	1	Q15365		0	390305	0	0.0001728	5.63339	2	2089.97	-3.5045	1045.49	29.0231	0
	High	QVTITGSAASISLAQYLINAR	2	1	1	Q15365		0	81867.4	0	0.0302	3.07185	3	2177.19	-2.63623	726.4	42.0363	0
P04075	Fructose-bisphosphate aldolase A OS=Homo sapiens GN=ALDOA PE=1 SV=2 - [ALDOA_HUMAN]	10.6993	10.71	1	2	2	3	254829	364	39.3953	8.08936
	A2	Sequence	# PSMs	# Proteins	# Protein Groups	Protein Group Accessions	Modifications	ΔCn	Area	q-Value	PEP	XCorr	Charge	MH+ [Da]	ΔM [ppm]	m/z [Da]	RT [min]	# Missed Cleavages
	High	AAQEEYVKR	1	1	1	P04075		0	0	0.002	0.09568	2.82502	2	1093.56	-4.1714	547.283	13.3638	1
	High	TVPPAVTGITFLSGGQSEEEASINLNAINK	2	1	1	P04075		0	254829	0	0.002171	4.19255	3	3057.57	-2.94179	1019.86	39.7021	0
Q14257	Reticulocalbin-2 OS=Homo sapiens GN=RCN2 PE=1 SV=1 - [RCN2_HUMAN]	10.688	8.83	1	3	3	5	735587	317	36.8536	4.39893
	A2	Sequence	# PSMs	# Proteins	# Protein Groups	Protein Group Accessions	Modifications	ΔCn	Area	q-Value	PEP	XCorr	Charge	MH+ [Da]	ΔM [ppm]	m/z [Da]	RT [min]	# Missed Cleavages
	High	HYAMQEAK	2	1	1	Q14257		0	1.2388e+06	0	0.04407	2.56549	2	977.445	-6.16756	489.226	12.2603	0
	High	VIDFDENTALDDAEEESFR	1	1	1	Q14257		0	351306	0	0.009839	3.82902	2	2214.97	-0.269452	1107.99	36.185	0
	High	VIDFDENTALDDAEEESFRK	2	1	1	Q14257		0	616660	0	0.01183	2.17995	3	2343.06	-2.813	781.69	33.9778	1
	A2	Sequence	# PSMs	# Proteins	# Protein Groups	Protein Group Accessions	Modifications	ΔCn	Area	q-Value	PEP	XCorr	Charge	MH+ [Da]	ΔM [ppm]	m/z [Da]	RT [min]	# Missed Cleavages
	High	cPLcQESNFTR	1	1	1	Q8WVD3	C1(Carbamidomethyl); C4(Carbamidomethyl)	0	476908	0	0.001206	3.89139	2	1411.61	-2.19645	706.307	23.6608	0
	High	NFVSHLNQR	1	1	1	Q8WVD3		0	516696	0	0.0243	2.64061	2	1114.57	-0.445614	557.791	21.2812	0
	High	SETSTSDNTETYQENTSSSGHPTFK	1	1	1	Q8WVD3		0	2.09049e+06	0	0.0004366	3.92673	3	2735.15	-1.01398	912.389	21.1768	0
Q9P013	Spliceosome-associated protein CWC15 homolog OS=Homo sapiens GN=CWC15 PE=1 SV=2 - [CWC15_HUMAN]	10.4066	13.97	1	4	4	4	184013	229	26.6083	5.70654
	A2	Sequence	# PSMs	# Proteins	# Protein Groups	Protein Group Accessions	Modifications	ΔCn	Area	q-Value	PEP	XCorr	Charge	MH+ [Da]	ΔM [ppm]	m/z [Da]	RT [min]	# Missed Cleavages
	High	FVNDTLR	1	1	1	Q9P013		0	124580	0.009	0.1968	1.70615	2	864.455	-3.09072	432.731	21.3852	0
	High	GKGEGDLSQLSK	1	1	1	Q9P013		0	143280	0.002	0.1039	2.91218	3	1218.63	-3.91513	406.881	19.1573	1
	High	QTTQDAPEEVR	1	1	1	Q9P013		0	210035	0	0.04519	2.87548	2	1273.6	-2.84791	637.303	15.9905	0
	High	QTTQDAPEEVRNR	1	1	1	Q9P013		0	198724	0.002	0.09504	2.91283	3	1543.75	-0.425494	515.253	15.3043	1
P08758	Annexin A5 OS=Homo sapiens GN=ANXA5 PE=1 SV=2 - [ANXA5_HUMAN]	9.47944	7.81	1	2	2	4	84482.7	320	35.9144	5.04639
	A2	Sequence	# PSMs	# Proteins	# Protein Groups	Protein Group Accessions	Modifications	ΔCn	Area	q-Value	PEP	XCorr	Charge	MH+ [Da]	ΔM [ppm]	m/z [Da]	RT [min]	# Missed Cleavages
	High	GLGTDEESILTLLTSR	3	1	1	P08758		0	17209.8	0	0.03129	2.48303	2	1704.9	0.235654	852.955	43.9798	0
	High	VLTEIIASR	1	1	1	P08758		0	151755	0	0.0274	2.34588	2	1001.59	-4.36225	501.301	28.2383	0
P36873	Serine/threonine-protein phosphatase PP1-gamma catalytic subunit OS=Homo sapiens GN=PPP1CC PE=1 SV=1 - [PP1G_HUMAN]	9.30448	6.19	2	1	2	3	470450	323	36.9597	6.53662
	A2	Sequence	# PSMs	# Proteins	# Protein Groups	Protein Group Accessions	Modifications	ΔCn	Area	q-Value	PEP	XCorr	Charge	MH+ [Da]	ΔM [ppm]	m/z [Da]	RT [min]	# Missed Cleavages
	High	GNHEcASINR	2	3	2	P62140;P36873	C5(Carbamidomethyl)	0	274615	0	0.01742	3.21316	3	1157.51	-0.671173	386.508	10.8564	0
	High	NVQLQENEIR	1	1	1	P36873		0	666284	0	0.003705	3.34754	2	1242.64	-4.63067	621.823	23.3159	0
	A2	Sequence	# PSMs	# Proteins	# Protein Groups	Protein Group Accessions	Modifications	ΔCn	Area	q-Value	PEP	XCorr	Charge	MH+ [Da]	ΔM [ppm]	m/z [Da]	RT [min]	# Missed Cleavages
	High	ASNNDLNVATNFLLQH	1	1	1	Q8NBM4		0	95063.8	0	0.002907	3.40436	2	1770.88	-0.13819	885.942	38.1853	0
	High	MFTSTGSSGLYK	1	1	1	Q8NBM4		0	148445	0.006	0.1624	2.51718	2	1278.6	-1.86883	639.804	26.4146	0
	High	QSEPAAPPLEVSEEQVAR	1	1	1	Q8NBM4		0	495505	0	0.0003405	3.35858	2	1936.96	-1.54047	968.983	28.8141	0
P63244	Receptor of activated protein C kinase 1 OS=Homo sapiens GN=RACK1 PE=1 SV=3 - [RACK1_HUMAN]	9.27625	9.15	1	3	3	3	261253	317	35.0546	7.69385
	A2	Sequence	# PSMs	# Proteins	# Protein Groups	Protein Group Accessions	Modifications	ΔCn	Area	q-Value	PEP	XCorr	Charge	MH+ [Da]	ΔM [ppm]	m/z [Da]	RT [min]	# Missed Cleavages
	High	DETNYGIPQR	1	1	1	P63244		0	303874	0	0.02007	3.12607	2	1192.56	-3.23992	596.781	23.0128	0
	High	IIVDELKQEVISTSSK	1	1	1	P63244		0	216799	0	0.00112	2.8549	3	1788.99	-4.23378	597.001	32.3202	1
	High	LTRDETNYGIPQR	1	1	1	P63244		0	263085	0.002	0.1049	3.29527	2	1562.79	-3.54022	781.897	22.4857	1
P62140	Serine/threonine-protein phosphatase PP1-beta catalytic subunit OS=Homo sapiens GN=PPP1CB PE=1 SV=3 - [PP1B_HUMAN]	9.21821	6.12	2	1	2	3	198613	327	37.1626	6.18896
	A2	Sequence	# PSMs	# Proteins	# Protein Groups	Protein Group Accessions	Modifications	ΔCn	Area	q-Value	PEP	XCorr	Charge	MH+ [Da]	ΔM [ppm]	m/z [Da]	RT [min]	# Missed Cleavages
	High	GNHEcASINR	2	3	2	P62140;P36873	C5(Carbamidomethyl)	0	274615	0	0.01742	3.21316	3	1157.51	-0.671173	386.508	10.8564	0
	High	IVQMTEAEVR	1	1	1	P62140		0	122610	0	0.01506	3.26128	2	1175.61	-3.3372	588.306	23.9843	0
Q6P1J9	Parafibromin OS=Homo sapiens GN=CDC73 PE=1 SV=1 - [CDC73_HUMAN]	9.08227	6.59	1	3	3	3	191265	531	60.5391	9.61279
	A2	Sequence	# PSMs	# Proteins	# Protein Groups	Protein Group Accessions	Modifications	ΔCn	Area	q-Value	PEP	XCorr	Charge	MH+ [Da]	ΔM [ppm]	m/z [Da]	RT [min]	# Missed Cleavages
	High	AADEVLAEAK	1	1	1	Q6P1J9		0	152852	0	0.04324	2.56543	2	1016.52	-2.58657	508.765	21.9477	0
	High	LEGHKEGIVQTEQIR	1	1	1	Q6P1J9		0	277390	0	0.02025	3.30045	3	1736.92	-4.92018	579.645	20.4842	1
	High	SAPLEIGLQR	1	1	1	Q6P1J9		0	143552	0	0.01073	3.2164	2	1083.61	-3.01486	542.31	29.0619	0
Q9ULW3	Activator of basal transcription 1 OS=Homo sapiens GN=ABT1 PE=1 SV=1 - [ABT1_HUMAN]	8.83385	12.5	1	3	3	3	188192	272	31.06	9.87646
	A2	Sequence	# PSMs	# Proteins	# Protein Groups	Protein Group Accessions	Modifications	ΔCn	Area	q-Value	PEP	XCorr	Charge	MH+ [Da]	ΔM [ppm]	m/z [Da]	RT [min]	# Missed Cleavages
	High	ETDFYLQSVER	1	1	1	Q9ULW3		0	363595	0	0.002205	3.90157	2	1386.65	-2.91896	693.828	30.7662	0
	High	LRAEVAQAKR	1	1	1	Q9ULW3		0	62212.4	0	0.04892	2.82934	3	1141.68	-4.35133	381.23	12.1328	2
	High	VAASLHNTPMGAR	1	1	1	Q9ULW3		0	138770	0.002	0.09834	2.10294	3	1324.68	-2.73395	442.23	20.0335	0
P07355	Annexin A2 OS=Homo sapiens GN=ANXA2 PE=1 SV=2 - [ANXA2_HUMAN]	8.52997	10.32	2	3	3	3	210280	339	38.5798	7.75244
	A2	Sequence	# PSMs	# Proteins	# Protein Groups	Protein Group Accessions	Modifications	ΔCn	Area	q-Value	PEP	XCorr	Charge	MH+ [Da]	ΔM [ppm]	m/z [Da]	RT [min]	# Missed Cleavages
	High	GVDEVTIVNILTNR	1	1	1	P07355		0	70800.8	0	0.005623	3.02804	2	1542.84	-4.82044	771.924	40.7114	0
	High	TNQELQEINR	1	2	1	P07355		0	347336	0	0.01394	2.87203	2	1244.62	-2.27902	622.814	21.1953	0
	High	TPAQYDASELK	1	2	1	P07355		0	212703	0	0.007701	2.6299	2	1222.59	-6.61682	611.797	22.1877	0
P19623	Spermidine synthase OS=Homo sapiens GN=SRM PE=1 SV=1 - [SPEE_HUMAN]	8.23657	19.21	1	4	4	4	295417	302	33.8027	5.49072
	A2	Sequence	# PSMs	# Proteins	# Protein Groups	Protein Group Accessions	Modifications	ΔCn	Area	q-Value	PEP	XCorr	Charge	MH+ [Da]	ΔM [ppm]	m/z [Da]	RT [min]	# Missed Cleavages
	High	FLPGMAIGYSSSK	1	1	1	P19623		0	220666	0	0.0373	2.07718	2	1357.68	-4.08789	679.342	32.6112	0
	High	NPSTNFQEPVQPLTQQQVAQMQLK	1	1	1	P19623		0	296558	0	0.007006	3.51149	3	2754.38	-2.88676	918.798	33.6652	0
	High	VLIIGGGDGGVLR	1	1	1	P19623		0	369028	0	0.008391	2.6479	2	1225.72	-2.70146	613.365	32.5928	0
	High	YQDILVFR	1	1	1	P19623		0	107447	0.009	0.1981	1.54024	2	1053.57	-1.14895	527.289	34.5401	0
P08754	Guanine nucleotide-binding protein G(k) subunit alpha OS=Homo sapiens GN=GNAI3 PE=1 SV=3 - [GNAI3_HUMAN]	8.21289	15.82	1	3	3	3	84473	354	40.5063	5.69385
	A2	Sequence	# PSMs	# Proteins	# Protein Groups	Protein Group Accessions	Modifications	ΔCn	Area	q-Value	PEP	XCorr	Charge	MH+ [Da]	ΔM [ppm]	m/z [Da]	RT [min]	# Missed Cleavages
	High	QLFVLAGSAEEGVmTPELAGVIK	1	1	1	P08754	M14(Oxidation)	0	43041.9	0	0.01309	2.87761	3	2375.25	-3.12423	792.42	39.629	0
	High	TTGIVETHFTFKDLYFK	1	1	1	P08754		0	178533	0	0.005225	2.26105	3	2047.05	-2.33021	683.021	36.0139	1
	High	VVVYSNTIQSIIAIIR	1	1	1	P08754		0	31844.3	0	0.004566	3.07422	2	1789.06	-1.01574	895.032	46.3153	0
P48643	T-complex protein 1 subunit epsilon OS=Homo sapiens GN=CCT5 PE=1 SV=1 - [TCPE_HUMAN]	7.84755	5.18	1	2	3	3	206504	541	59.6328	5.65576
	A2	Sequence	# PSMs	# Proteins	# Protein Groups	Protein Group Accessions	Modifications	ΔCn	Area	q-Value	PEP	XCorr	Charge	MH+ [Da]	ΔM [ppm]	m/z [Da]	RT [min]	# Missed Cleavages
	High	IADGYEQAAR	1	1	1	P48643		0	291522	0	0.004883	3.37364	2	1093.52	-5.17343	547.264	18.4729	0
	High	MIIEEAKR	1	1	1	P48643		0	158833	0	0.05141	2.47621	2	989.542	-3.25173	495.274	18.9748	1
	High	SLHDALcVIR	1	2	2	P50991;P48643	C7(Carbamidomethyl)	0	169158	0	0.05517	1.9977	2	1183.62	-3.9914	592.314	28.1303	0
P17509	Homeobox protein Hox-B6 OS=Homo sapiens GN=HOXB6 PE=1 SV=4 - [HXB6_HUMAN]	7.75765	8.04	1	1	1	2	551890	224	25.4162	8.20654
	A2	Sequence	# PSMs	# Proteins	# Protein Groups	Protein Group Accessions	Modifications	ΔCn	Area	q-Value	PEP	XCorr	Charge	MH+ [Da]	ΔM [ppm]	m/z [Da]	RT [min]	# Missed Cleavages
	High	LLSASQLSAEEEEEKQAE	2	1	1	P17509		0	551890	0	0.01286	4.10486	2	1990.94	-3.18489	995.973	27.9995	1
P51665	26S proteasome non-ATPase regulatory subunit 7 OS=Homo sapiens GN=PSMD7 PE=1 SV=2 - [PSMD7_HUMAN]	7.73716	7.41	1	1	1	2	208575	324	37.0025	6.771
	A2	Sequence	# PSMs	# Proteins	# Protein Groups	Protein Group Accessions	Modifications	ΔCn	Area	q-Value	PEP	XCorr	Charge	MH+ [Da]	ΔM [ppm]	m/z [Da]	RT [min]	# Missed Cleavages
	High	TFEHVTSEIGAEEAEEVGVEHLLR	2	1	1	P51665		0	208575	0	1.305e-05	5.10573	3	2681.3	-3.54631	894.437	36.2797	0
Q99426	Tubulin-folding cofactor B OS=Homo sapiens GN=TBCB PE=1 SV=2 - [TBCB_HUMAN]	7.69963	11.48	1	2	2	3	363818	244	27.3085	5.14795
	A2	Sequence	# PSMs	# Proteins	# Protein Groups	Protein Group Accessions	Modifications	ΔCn	Area	q-Value	PEP	XCorr	Charge	MH+ [Da]	ΔM [ppm]	m/z [Da]	RT [min]	# Missed Cleavages
	High	LGEYEDVSRVEK	1	1	1	Q99426		0	136346	0	0.05462	2.04642	3	1423.7	-5.26382	475.238	22.6691	1
	High	YNEEERAQQEAEAAQR	2	1	1	Q99426		0	591289	0	0.001145	3.23384	3	1921.86	-1.96473	641.291	21.8477	1
Q8WXX5	DnaJ homolog subfamily C member 9 OS=Homo sapiens GN=DNAJC9 PE=1 SV=1 - [DNJC9_HUMAN]	7.61169	16.15	1	3	3	4	381833	260	29.8911	5.73193
	A2	Sequence	# PSMs	# Proteins	# Protein Groups	Protein Group Accessions	Modifications	ΔCn	Area	q-Value	PEP	XCorr	Charge	MH+ [Da]	ΔM [ppm]	m/z [Da]	RT [min]	# Missed Cleavages
	High	ISLEDIQAFEK	1	1	1	Q8WXX5		0	316404	0	0.004743	3.33033	2	1292.67	-1.74305	646.839	35.8573	0
	High	VSLQVHPDRVGEGDKEDATR	2	1	1	Q8WXX5		0	306378	0	0.0005672	4.28136	3	2208.1	-1.72479	736.704	21.1914	2
	High	VYSVLSDREQR	1	1	1	Q8WXX5		0	522716	0	0.06385	1.26027	3	1351.69	-6.476	451.234	22.2125	1
Q9NZI8	Insulin-like growth factor 2 mRNA-binding protein 1 OS=Homo sapiens GN=IGF2BP1 PE=1 SV=2 - [IF2B1_HUMAN]	7.59628	5.72	1	3	3	3	125152	577	63.4412	9.20264
	A2	Sequence	# PSMs	# Proteins	# Protein Groups	Protein Group Accessions	Modifications	ΔCn	Area	q-Value	PEP	XCorr	Charge	MH+ [Da]	ΔM [ppm]	m/z [Da]	RT [min]	# Missed Cleavages
	High	LLVPTQYVGAIIGK	1	1	1	Q9NZI8		0	88895	0.002	0.0777	2.80339	2	1471.88	-2.39698	736.446	39.5697	0
	High	QQQVDIPLR	1	1	1	Q9NZI8		0	175926	0.001	0.06598	2.22977	2	1096.61	-2.53455	548.808	26.689	0
	High	RLEIEHSVPK	1	1	1	Q9NZI8		0	110634	0.006	0.1555	2.56312	3	1207.68	-3.24722	403.23	20.0082	1
Q9NQT5	Exosome complex component RRP40 OS=Homo sapiens GN=EXOSC3 PE=1 SV=3 - [EXOS3_HUMAN]	7.3287	13.45	1	2	2	4	1.03844e+06	275	29.5534	8.104
	A2	Sequence	# PSMs	# Proteins	# Protein Groups	Protein Group Accessions	Modifications	ΔCn	Area	q-Value	PEP	XCorr	Charge	MH+ [Da]	ΔM [ppm]	m/z [Da]	RT [min]	# Missed Cleavages
	High	HKEPGSGSGGGVYWVDSQQKR	1	1	1	Q9NQT5		0	428491	0	0.000793	3.67617	3	2259.08	-2.49812	753.7	21.9438	2
	High	YVPVKGDHVIGIVTAK	3	1	1	Q9NQT5		0	1.64839e+06	0	0.001164	3.65253	2	1695.97	-3.66824	848.49	26.9351	1
Q01650	Large neutral amino acids transporter small subunit 1 OS=Homo sapiens GN=SLC7A5 PE=1 SV=2 - [LAT1_HUMAN]	7.26677	6.71	1	2	2	2	348602	507	54.9743	7.72314
	A2	Sequence	# PSMs	# Proteins	# Protein Groups	Protein Group Accessions	Modifications	ΔCn	Area	q-Value	PEP	XCorr	Charge	MH+ [Da]	ΔM [ppm]	m/z [Da]	RT [min]	# Missed Cleavages
	High	ALAAPAAEEKEEAREK	1	1	1	Q01650		0	105709	0	0.01171	3.36019	2	1712.88	-3.31681	856.942	17.539	2
	High	SADGSAPAGEGEGVTLQR	1	1	1	Q01650		0	591494	0	0.002522	3.90658	2	1701.79	-5.33783	851.401	22.1732	0
P51991	Heterogeneous nuclear ribonucleoprotein A3 OS=Homo sapiens GN=HNRNPA3 PE=1 SV=2 - [ROA3_HUMAN]	7.18649	11.11	1	2	2	2	676419	378	39.5706	9.01221
	A2	Sequence	# PSMs	# Proteins	# Protein Groups	Protein Group Accessions	Modifications	ΔCn	Area	q-Value	PEP	XCorr	Charge	MH+ [Da]	ΔM [ppm]	m/z [Da]	RT [min]	# Missed Cleavages
	High	GFAFVTFDDHDTVDKIVVQK	1	1	1	P51991		0	150364	0	0.046	2.56634	3	2281.14	-3.19881	761.052	35.7568	1
	High	SSGSPYGGGYGSGGGSGGYGSR	1	1	1	P51991		0	1.20247e+06	0	7.251e-05	4.62014	2	1910.79	-0.615108	955.898	21.3249	0
Q13889	General transcription factor IIH subunit 3 OS=Homo sapiens GN=GTF2H3 PE=1 SV=2 - [TF2H3_HUMAN]	7.02045	10.39	1	2	2	3	213750	308	34.3556	7.02002
	A2	Sequence	# PSMs	# Proteins	# Protein Groups	Protein Group Accessions	Modifications	ΔCn	Area	q-Value	PEP	XCorr	Charge	MH+ [Da]	ΔM [ppm]	m/z [Da]	RT [min]	# Missed Cleavages
	High	LAVIASHIQESR	2	1	1	Q13889		0	192775	0	0.008775	3.34529	2	1323.73	-3.51833	662.37	23.9664	0
	High	LGDFFGDPGNPPEFNPSGSK	1	1	1	Q13889		0	234724	0	0.005623	3.67516	2	2078.94	-2.66111	1039.97	35.647	0
P15880	40S ribosomal protein S2 OS=Homo sapiens GN=RPS2 PE=1 SV=2 - [RS2_HUMAN]	6.99197	12.63	1	4	4	4	522632	293	31.3046	10.2427
	A2	Sequence	# PSMs	# Proteins	# Protein Groups	Protein Group Accessions	Modifications	ΔCn	Area	q-Value	PEP	XCorr	Charge	MH+ [Da]	ΔM [ppm]	m/z [Da]	RT [min]	# Missed Cleavages
	High	ATFDAISK	1	1	1	P15880		0	360891	0.003	0.1127	1.59861	2	852.442	-5.42604	426.724	22.1591	0
	High	cGSVLVR	1	1	1	P15880	C1(Carbamidomethyl)	0	54037.7	0.002	0.0757	2.32364	2	790.42	-4.82235	395.714	18.1413	0
	High	GcTATLGNFAK	1	1	1	P15880	C2(Carbamidomethyl)	0	348426	0.001	0.07415	2.2452	2	1139.54	-5.77239	570.276	25.5523	0
	High	GTGIVSAPVPK	1	1	1	P15880		0	858579	0.003	0.1157	2.42313	2	1025.6	-3.6748	513.301	23.5923	0
P61626	Lysozyme C OS=Homo sapiens GN=LYZ PE=1 SV=1 - [LYSC_HUMAN]	6.98384	14.19	1	2	2	2	234119	148	16.5263	9.15869
	A2	Sequence	# PSMs	# Proteins	# Protein Groups	Protein Group Accessions	Modifications	ΔCn	Area	q-Value	PEP	XCorr	Charge	MH+ [Da]	ΔM [ppm]	m/z [Da]	RT [min]	# Missed Cleavages
	High	ATNYNAGDR	1	1	1	P61626		0	273849	0	0.05784	2.50647	2	981.436	-2.44391	491.222	10.7478	0
	High	STDYGIFQINSR	1	1	1	P61626		0	194389	0	0.001287	4.47737	2	1400.68	-3.25584	700.842	33.1025	0
Q9BW92	Threonine--tRNA ligase, mitochondrial OS=Homo sapiens GN=TARS2 PE=1 SV=1 - [SYTM_HUMAN]	6.8597	3.9	1	2	2	2	133844	718	80.9854	7.29834
	A2	Sequence	# PSMs	# Proteins	# Protein Groups	Protein Group Accessions	Modifications	ΔCn	Area	q-Value	PEP	XCorr	Charge	MH+ [Da]	ΔM [ppm]	m/z [Da]	RT [min]	# Missed Cleavages
	High	AEASGGLGGLTR	1	1	1	Q9BW92		0	133578	0	0.0006913	3.85756	2	1088.57	-2.26637	544.787	23.1352	0
	High	LVELQNTRVPNAEEIF	1	1	1	Q9BW92		0	134110	0.009	0.1927	3.00214	2	1871.99	-0.645491	936.496	36.4605	1
Q14681	BTB/POZ domain-containing protein KCTD2 OS=Homo sapiens GN=KCTD2 PE=1 SV=3 - [KCTD2_HUMAN]	6.62675	14.45	1	2	2	2	259260	263	28.5092	5.2876
	A2	Sequence	# PSMs	# Proteins	# Protein Groups	Protein Group Accessions	Modifications	ΔCn	Area	q-Value	PEP	XCorr	Charge	MH+ [Da]	ΔM [ppm]	m/z [Da]	RT [min]	# Missed Cleavages
	High	ELNNSTNGIVIEPSEK	1	1	1	Q14681		0	104982	0	0.004797	3.37447	2	1743.87	-1.18262	872.441	26.7712	0
	High	GHGRPAAAVAQPLEPGPGPPER	1	1	1	Q14681		0	413537	0.001	0.07307	3.25228	3	2161.12	-3.97591	721.044	22.6469	0
O15027	Protein transport protein Sec16A OS=Homo sapiens GN=SEC16A PE=1 SV=3 - [SC16A_HUMAN]	6.42731	1.1	1	2	2	2	957883	2179	233.373	5.63037
	A2	Sequence	# PSMs	# Proteins	# Protein Groups	Protein Group Accessions	Modifications	ΔCn	Area	q-Value	PEP	XCorr	Charge	MH+ [Da]	ΔM [ppm]	m/z [Da]	RT [min]	# Missed Cleavages
	High	GLANPEPAPEPK	1	1	1	O15027		0	1.37693e+06	0	0.02124	2.98654	2	1219.63	-3.33557	610.318	20.1478	0
	High	YVDVLNPSGTQR	1	1	1	O15027		0	538837	0	0.001145	3.44078	2	1348.68	-4.34959	674.844	27.1803	0
Q15691	Microtubule-associated protein RP/EB family member 1 OS=Homo sapiens GN=MAPRE1 PE=1 SV=3 - [MARE1_HUMAN]	6.34895	14.18	1	2	2	2	861127	268	29.9802	5.13525
	A2	Sequence	# PSMs	# Proteins	# Protein Groups	Protein Group Accessions	Modifications	ΔCn	Area	q-Value	PEP	XCorr	Charge	MH+ [Da]	ΔM [ppm]	m/z [Da]	RT [min]	# Missed Cleavages
	High	KPLTSSSAAPQRPISTQR	1	1	1	Q15691		0	1.18386e+06	0	0.001328	2.86283	3	1925.05	-2.3523	642.355	17.6244	0
	High	QGQETAVAPSLVAPALNKPK	1	1	1	Q15691		0	538391	0	0.001234	3.48611	3	2019.11	-5.45855	673.709	29.0045	0
Q5D862	Filaggrin-2 OS=Homo sapiens GN=FLG2 PE=1 SV=1 - [FILA2_HUMAN]	6.34869	1.3	1	2	2	2	196573	2391	247.928	8.30908
	A2	Sequence	# PSMs	# Proteins	# Protein Groups	Protein Group Accessions	Modifications	ΔCn	Area	q-Value	PEP	XCorr	Charge	MH+ [Da]	ΔM [ppm]	m/z [Da]	RT [min]	# Missed Cleavages
	High	FSNSSSSNEFSK	1	1	1	Q5D862		0	292642	0	0.003989	3.2147	2	1320.57	-2.99835	660.787	18.6551	0
	High	HQEEESETEEDEEDTPGHK	1	1	1	Q5D862		0	100504	0	0.007193	3.13399	3	2254.88	-0.464192	752.3	13.8402	0
Q7Z412	Peroxisome assembly protein 26 OS=Homo sapiens GN=PEX26 PE=1 SV=2 - [PEX26_HUMAN]	6.25842	10.82	1	2	2	2	208174	305	33.8768	6.354
	A2	Sequence	# PSMs	# Proteins	# Protein Groups	Protein Group Accessions	Modifications	ΔCn	Area	q-Value	PEP	XCorr	Charge	MH+ [Da]	ΔM [ppm]	m/z [Da]	RT [min]	# Missed Cleavages
	High	QEHSGSEEAQKPNLEGSVSHK	1	1	1	Q7Z412		0	210127	0	0.0007728	3.54835	4	2278.06	-4.20273	570.27	16.3937	0
	High	RLDVLQAIHTAR	1	1	1	Q7Z412		0	206222	0	0.001993	2.71006	3	1392.8	-4.44777	464.938	29.3285	1
P31948	Stress-induced-phosphoprotein 1 OS=Homo sapiens GN=STIP1 PE=1 SV=1 - [STIP1_HUMAN]	6.04804	8.29	1	3	3	3	190224	543	62.5994	6.80029
	A2	Sequence	# PSMs	# Proteins	# Protein Groups	Protein Group Accessions	Modifications	ΔCn	Area	q-Value	PEP	XCorr	Charge	MH+ [Da]	ΔM [ppm]	m/z [Da]	RT [min]	# Missed Cleavages
	High	ETKPEPMEEDLPENKK	1	1	1	P31948		0	173882	0	0.00978	2.8506	3	1913.91	-5.01695	638.64	20.7879	1
	High	LAYINPDLALEEK	1	1	1	P31948		0	219521	0	0.001583	3.19744	2	1488.79	-0.833434	744.9	33.904	0
	High	TYEEGLKHEANNPQLK	1	1	1	P31948		0	177269	0	0.03217	1.97212	3	1870.92	-3.07449	624.313	20.9609	1
	A2	Sequence	# PSMs	# Proteins	# Protein Groups	Protein Group Accessions	Modifications	ΔCn	Area	q-Value	PEP	XCorr	Charge	MH+ [Da]	ΔM [ppm]	m/z [Da]	RT [min]	# Missed Cleavages
	High	AVAEQVLHSQSR	1	1	1	Q01804		0	63039.2	0	0.02691	2.26561	2	1324.69	-2.96114	662.85	20.0046	0
	High	TAADVVSPGANSVDSR	1	1	1	Q01804		0	151543	0	0.00529	3.72003	2	1545.75	-1.26839	773.378	21.2847	0
Q6NS38	DNA oxidative demethylase ALKBH2 OS=Homo sapiens GN=ALKBH2 PE=1 SV=1 - [ALKB2_HUMAN]	5.83599	8.81	1	1	1	1	235334	261	29.3042	9.65674
	A2	Sequence	# PSMs	# Proteins	# Protein Groups	Protein Group Accessions	Modifications	ΔCn	Area	q-Value	PEP	XCorr	Charge	MH+ [Da]	ΔM [ppm]	m/z [Da]	RT [min]	# Missed Cleavages
	High	KQEEQEPTGEEPAVLGGDKESTR	1	1	1	Q6NS38		0	235334	0	4.769e-06	5.83599	3	2514.19	-3.14419	838.734	21.7042	2
P06493	Cyclin-dependent kinase 1 OS=Homo sapiens GN=CDK1 PE=1 SV=3 - [CDK1_HUMAN]	5.82984	6.06	28	2	2	2	230454	297	34.0739	8.39697
	A2	Sequence	# PSMs	# Proteins	# Protein Groups	Protein Group Accessions	Modifications	ΔCn	Area	q-Value	PEP	XCorr	Charge	MH+ [Da]	ΔM [ppm]	m/z [Da]	RT [min]	# Missed Cleavages
	High	LADFGLAR	1	28	1	P06493		0	217273	0	0.02327	2.57986	2	862.474	-5.28935	431.74	29.0586	0
	High	SPEVLLGSAR	1	1	1	P06493		0	243635	0	0.004971	3.24997	2	1028.57	-2.7368	514.789	26.3884	0
A0A075B6R9	Protein IGKV2D-24 (Fragment) OS=Homo sapiens GN=IGKV2D-24 PE=4 SV=1 - [A0A075B6R9_HUMAN]	5.76512	9.17	1	1	1	2	2.5706e+06	120	13.0707	8.86572
	A2	Sequence	# PSMs	# Proteins	# Protein Groups	Protein Group Accessions	Modifications	ΔCn	Area	q-Value	PEP	XCorr	Charge	MH+ [Da]	ΔM [ppm]	m/z [Da]	RT [min]	# Missed Cleavages
	High	VSNRFSGVPDR	2	1	1	A0A075B6R9		0	2.5706e+06	0	0.01856	3.06037	3	1233.63	-3.78757	411.881	20.1583	1
Q07955	Serine/arginine-rich splicing factor 1 OS=Homo sapiens GN=SRSF1 PE=1 SV=2 - [SRSF1_HUMAN]	5.74732	8.06	1	2	2	2	372456	248	27.7278	10.3599
	A2	Sequence	# PSMs	# Proteins	# Protein Groups	Protein Group Accessions	Modifications	ΔCn	Area	q-Value	PEP	XCorr	Charge	MH+ [Da]	ΔM [ppm]	m/z [Da]	RT [min]	# Missed Cleavages
	High	SHEGETAYIR	1	1	1	Q07955		0	478415	0	0.01537	2.47889	2	1162.54	-4.7317	581.775	17.4501	0
	High	TKDIEDVFYK	1	1	1	Q07955		0	266498	0	0.02155	3.26843	2	1257.63	-3.52236	629.32	28.638	1
P13995	Bifunctional methylenetetrahydrofolate dehydrogenase/cyclohydrolase, mitochondrial OS=Homo sapiens GN=MTHFD2 PE=1 SV=2 - [MTDC_HUMAN]	5.71524	6	1	2	2	2	205377	350	37.8712	8.73389
	A2	Sequence	# PSMs	# Proteins	# Protein Groups	Protein Group Accessions	Modifications	ΔCn	Area	q-Value	PEP	XCorr	Charge	MH+ [Da]	ΔM [ppm]	m/z [Da]	RT [min]	# Missed Cleavages
	High	LVGDVDFEGVR	1	1	1	P13995		0	201560	0	0.01059	3.42329	2	1205.61	-3.55612	603.31	30.7128	0
	High	VHDPVTAKPK	1	1	1	P13995		0	209195	0.002	0.08211	2.29195	3	1091.62	-3.07389	364.544	11.5092	0
P10644	cAMP-dependent protein kinase type I-alpha regulatory subunit OS=Homo sapiens GN=PRKAR1A PE=1 SV=1 - [KAP0_HUMAN]	5.71464	7.61	1	2	2	2	137776	381	42.955	5.35107
	A2	Sequence	# PSMs	# Proteins	# Protein Groups	Protein Group Accessions	Modifications	ΔCn	Area	q-Value	PEP	XCorr	Charge	MH+ [Da]	ΔM [ppm]	m/z [Da]	RT [min]	# Missed Cleavages
	High	LTVADALEPVQFEDGQK	1	1	1	P10644		0	152938	0.002	0.08906	2.74227	2	1859.94	-1.17334	930.472	35.6433	0
	High	RSENEEFVEVGR	1	1	1	P10644		0	122614	0	0.06313	2.97237	2	1450.69	-1.42017	725.849	23.2722	1
O60256	Phosphoribosyl pyrophosphate synthase-associated protein 2 OS=Homo sapiens GN=PRPSAP2 PE=1 SV=1 - [KPRB_HUMAN]	5.57789	5.96	1	1	1	1	363947	369	40.8994	7.44482
	A2	Sequence	# PSMs	# Proteins	# Protein Groups	Protein Group Accessions	Modifications	ΔCn	Area	q-Value	PEP	XCorr	Charge	MH+ [Da]	ΔM [ppm]	m/z [Da]	RT [min]	# Missed Cleavages
	High	RIEESAIDEVVVTNTIPHEVQK	1	1	1	O60256		0	363947	0	0.0002623	5.57789	3	2506.31	-3.29471	836.107	32.0742	1
Q8N488	RING1 and YY1-binding protein OS=Homo sapiens GN=RYBP PE=1 SV=2 - [RYBP_HUMAN]	5.42395	24.56	1	2	2	2	267254	228	24.8065	9.62744
	A2	Sequence	# PSMs	# Proteins	# Protein Groups	Protein Group Accessions	Modifications	ΔCn	Area	q-Value	PEP	XCorr	Charge	MH+ [Da]	ΔM [ppm]	m/z [Da]	RT [min]	# Missed Cleavages
	High	INSQLVAQQVAQQYATPPPPKK	1	1	1	Q8N488		0	326866	0.002	0.0777	2.36887	3	2406.31	-3.06965	802.774	30.6658	1
	High	SSSTSSSTVTSSAGSEQQNQSSSGSESTDKGSSR	1	1	1	Q8N488		0	207642	0	0.03959	3.05508	3	3312.41	-2.01464	1104.81	14.3033	1
P06733	Alpha-enolase OS=Homo sapiens GN=ENO1 PE=1 SV=2 - [ENOA_HUMAN]	5.37815	5.07	3	1	1	2	108529	434	47.1393	7.38623
	A2	Sequence	# PSMs	# Proteins	# Protein Groups	Protein Group Accessions	Modifications	ΔCn	Area	q-Value	PEP	XCorr	Charge	MH+ [Da]	ΔM [ppm]	m/z [Da]	RT [min]	# Missed Cleavages
	High	SGETEDTFIADLVVGLcTGQIK	2	3	1	P06733	C17(Carbamidomethyl)	0	108529	0	0.005051	3.28782	2	2353.15	-4.17468	1177.08	47.5094	0
P24534	Elongation factor 1-beta OS=Homo sapiens GN=EEF1B2 PE=1 SV=3 - [EF1B_HUMAN]	5.3261	6.67	1	1	1	1	541797	225	24.7483	4.66553
	A2	Sequence	# PSMs	# Proteins	# Protein Groups	Protein Group Accessions	Modifications	ΔCn	Area	q-Value	PEP	XCorr	Charge	MH+ [Da]	ΔM [ppm]	m/z [Da]	RT [min]	# Missed Cleavages
	High	SPAGLQVLNDYLADK	1	1	1	P24534		0	541797	0	6.278e-05	5.3261	2	1603.82	-5.01847	802.416	37.8835	0
P51948	CDK-activating kinase assembly factor MAT1 OS=Homo sapiens GN=MNAT1 PE=1 SV=1 - [MAT1_HUMAN]	5.22668	6.8	1	2	2	2	167838	309	35.8003	6.0874
	A2	Sequence	# PSMs	# Proteins	# Protein Groups	Protein Group Accessions	Modifications	ΔCn	Area	q-Value	PEP	XCorr	Charge	MH+ [Da]	ΔM [ppm]	m/z [Da]	RT [min]	# Missed Cleavages
	High	GAGNcPEcGTPLR	1	1	1	P51948	C5(Carbamidomethyl); C8(Carbamidomethyl)	0	115857	0.002	0.08939	2.65506	2	1388.6	-1.20008	694.805	19.4653	0
	High	LGYLNHVR	1	1	1	P51948		0	219819	0.001	0.07312	2.57162	2	971.537	-4.95217	486.272	22.0621	0
O75822	Eukaryotic translation initiation factor 3 subunit J OS=Homo sapiens GN=EIF3J PE=1 SV=2 - [EIF3J_HUMAN]	5.04172	8.53	1	2	2	2	215326	258	29.0445	4.83057
	A2	Sequence	# PSMs	# Proteins	# Protein Groups	Protein Group Accessions	Modifications	ΔCn	Area	q-Value	PEP	XCorr	Charge	MH+ [Da]	ΔM [ppm]	m/z [Da]	RT [min]	# Missed Cleavages
	High	LLKDKITQYEK	1	1	1	O75822		0	174239	0.002	0.09426	1.92423	2	1378.79	-2.19618	689.899	22.55	2
	High	LQEESDLELAK	1	1	1	O75822		0	256413	0	0.01387	3.11749	2	1274.64	-5.93197	637.824	25.6185	0
P38159	RNA-binding motif protein, X chromosome OS=Homo sapiens GN=RBMX PE=1 SV=3 - [RBMX_HUMAN]	5.02535	6.14	1	2	2	2	134200	391	42.3063	10.0522
	A2	Sequence	# PSMs	# Proteins	# Protein Groups	Protein Group Accessions	Modifications	ΔCn	Area	q-Value	PEP	XCorr	Charge	MH+ [Da]	ΔM [ppm]	m/z [Da]	RT [min]	# Missed Cleavages
	High	AIKVEQATKPSFESGR	1	1	1	P38159		0	0	0.004	0.1227	2.44824	3	1747.93	-3.70154	583.314	21.5567	1
	High	RGPPPPPR	1	1	1	P38159		0	134200	0.009	0.2045	2.57712	2	873.502	-3.33404	437.255	11.4133	1
Q9BYD6	39S ribosomal protein L1, mitochondrial OS=Homo sapiens GN=MRPL1 PE=1 SV=2 - [RM01_HUMAN]	5.02251	6.77	1	2	2	2	171803	325	36.8854	8.77783
	A2	Sequence	# PSMs	# Proteins	# Protein Groups	Protein Group Accessions	Modifications	ΔCn	Area	q-Value	PEP	XCorr	Charge	MH+ [Da]	ΔM [ppm]	m/z [Da]	RT [min]	# Missed Cleavages
	High	FQILDFTSPK	1	1	1	Q9BYD6		0	52704.2	0.004	0.1229	1.93528	2	1195.63	-2.97044	598.32	37.1485	0
	High	VAVFTENASEVK	1	1	1	Q9BYD6		0	290901	0	0.005058	3.08723	2	1293.67	-2.69362	647.336	25.9679	0
O43379	WD repeat-containing protein 62 OS=Homo sapiens GN=WDR62 PE=1 SV=4 - [WDR62_HUMAN]	5.00186	1.05	1	1	1	1	251931	1518	165.849	5.90967
	A2	Sequence	# PSMs	# Proteins	# Protein Groups	Protein Group Accessions	Modifications	ΔCn	Area	q-Value	PEP	XCorr	Charge	MH+ [Da]	ΔM [ppm]	m/z [Da]	RT [min]	# Missed Cleavages
	High	VLVSSGQVDTGQQQAR	1	1	1	O43379		0	251931	0	0.0001469	5.00186	2	1672.86	-1.23189	836.933	21.1526	0
Q9NWZ8	Gem-associated protein 8 OS=Homo sapiens GN=GEMIN8 PE=1 SV=1 - [GEMI8_HUMAN]	4.92361	8.68	1	2	2	2	571242	242	28.6186	6.80029
	A2	Sequence	# PSMs	# Proteins	# Protein Groups	Protein Group Accessions	Modifications	ΔCn	Area	q-Value	PEP	XCorr	Charge	MH+ [Da]	ΔM [ppm]	m/z [Da]	RT [min]	# Missed Cleavages
	High	RLYGDSAAK	1	1	1	Q9NWZ8		0	317903	0.006	0.1553	2.77904	2	980.512	-3.95583	490.76	11.9889	1
	High	SVEAPTERPGER	1	1	1	Q9NWZ8		0	824581	0.004	0.1286	2.14457	2	1327.66	-1.2401	664.333	16.0289	0
P57076	UPF0769 protein C21orf59 OS=Homo sapiens GN=C21orf59 PE=1 SV=1 - [CU059_HUMAN]	4.8425	5.86	1	1	1	1	328852	290	33.2032	7.44482
	A2	Sequence	# PSMs	# Proteins	# Protein Groups	Protein Group Accessions	Modifications	ΔCn	Area	q-Value	PEP	XCorr	Charge	MH+ [Da]	ΔM [ppm]	m/z [Da]	RT [min]	# Missed Cleavages
	High	GQGAPAREPIISSEEQK	1	1	1	P57076		0	328852	0	0.001188	4.8425	2	1796.91	-3.02659	898.958	20.6757	1
P55735	Protein SEC13 homolog OS=Homo sapiens GN=SEC13 PE=1 SV=3 - [SEC13_HUMAN]	4.72601	5.28	1	1	1	1	2.26329e+06	322	35.5181	5.47803
	A2	Sequence	# PSMs	# Proteins	# Protein Groups	Protein Group Accessions	Modifications	ΔCn	Area	q-Value	PEP	XCorr	Charge	MH+ [Da]	ΔM [ppm]	m/z [Da]	RT [min]	# Missed Cleavages
	High	GQGSVSASVTEGQQNEQ	1	1	1	P55735		0	2.26329e+06	0	0.0001691	4.72601	2	1705.76	-1.96423	853.383	18.9925	0
Q99613	Eukaryotic translation initiation factor 3 subunit C OS=Homo sapiens GN=EIF3C PE=1 SV=1 - [EIF3C_HUMAN]	4.57543	1.1	2	1	1	2		913	105.278	5.68115
	A2	Sequence	# PSMs	# Proteins	# Protein Groups	Protein Group Accessions	Modifications	ΔCn	Area	q-Value	PEP	XCorr	Charge	MH+ [Da]	ΔM [ppm]	m/z [Da]	RT [min]	# Missed Cleavages
	High	LGSLVENNER	2	2	1	Q99613		0	0	0.004	0.1365	2.67095	2	1130.58	-0.824479	565.793	21.0778	0
Q9Y262	Eukaryotic translation initiation factor 3 subunit L OS=Homo sapiens GN=EIF3L PE=1 SV=1 - [EIF3L_HUMAN]	4.53012	2.84	1	1	1	1	331287	564	66.6844	6.34131
	A2	Sequence	# PSMs	# Proteins	# Protein Groups	Protein Group Accessions	Modifications	ΔCn	Area	q-Value	PEP	XCorr	Charge	MH+ [Da]	ΔM [ppm]	m/z [Da]	RT [min]	# Missed Cleavages
	High	VFSDEVQQQAQLSTIR	1	1	1	Q9Y262		0	331287	0	0.0004138	4.53012	2	1848.94	-2.09936	924.974	29.8582	0
Q7L2H7	Eukaryotic translation initiation factor 3 subunit M OS=Homo sapiens GN=EIF3M PE=1 SV=1 - [EIF3M_HUMAN]	4.51289	4.81	1	1	1	1	967542	374	42.4758	5.63037
	A2	Sequence	# PSMs	# Proteins	# Protein Groups	Protein Group Accessions	Modifications	ΔCn	Area	q-Value	PEP	XCorr	Charge	MH+ [Da]	ΔM [ppm]	m/z [Da]	RT [min]	# Missed Cleavages
	High	VmVELLGSYTEDNASQAR	1	1	1	Q7L2H7	M2(Oxidation)	0	967542	0	0.0001025	4.51289	2	1998.93	-6.23548	999.969	31.9593	0
P01834	Ig kappa chain C region OS=Homo sapiens GN=IGKC PE=1 SV=1 - [IGKC_HUMAN]	4.50421	18.87	1	1	1	1	455809	106	11.6017	5.87158
	A2	Sequence	# PSMs	# Proteins	# Protein Groups	Protein Group Accessions	Modifications	ΔCn	Area	q-Value	PEP	XCorr	Charge	MH+ [Da]	ΔM [ppm]	m/z [Da]	RT [min]	# Missed Cleavages
	High	VDNALQSGNSQESVTEQDSK	1	1	1	P01834		0	455809	0	3.864e-06	4.50421	2	2135.96	-2.29241	1068.49	20.1692	0
Q9Y3F4	Serine-threonine kinase receptor-associated protein OS=Homo sapiens GN=STRAP PE=1 SV=1 - [STRAP_HUMAN]	4.48189	5.14	1	1	1	1	488119	350	38.414	5.12256
	A2	Sequence	# PSMs	# Proteins	# Protein Groups	Protein Group Accessions	Modifications	ΔCn	Area	q-Value	PEP	XCorr	Charge	MH+ [Da]	ΔM [ppm]	m/z [Da]	RT [min]	# Missed Cleavages
	High	FSPDGELYASGSEDGTLR	1	1	1	Q9Y3F4		0	488119	0	4.394e-05	4.48189	2	1900.85	-3.47133	950.928	29.9873	0
	A2	Sequence	# PSMs	# Proteins	# Protein Groups	Protein Group Accessions	Modifications	ΔCn	Area	q-Value	PEP	XCorr	Charge	MH+ [Da]	ΔM [ppm]	m/z [Da]	RT [min]	# Missed Cleavages
	High	GGGSVcPVcR	1	1	1	P19474	C6(Carbamidomethyl); C9(Carbamidomethyl)	0	207323	0	0.03603	2.01731	2	1048.46	-5.43693	524.734	15.4273	0
	High	IHAEFVQQK	1	1	1	P19474		0	505582	0	0.06277	2.3278	2	1099.59	-2.76278	550.297	19.3945	0
Q9Y314	Nitric oxide synthase-interacting protein OS=Homo sapiens GN=NOSIP PE=1 SV=1 - [NOSIP_HUMAN]	4.09322	4.32	1	1	1	1	166053	301	33.151	8.82178
	A2	Sequence	# PSMs	# Proteins	# Protein Groups	Protein Group Accessions	Modifications	ΔCn	Area	q-Value	PEP	XCorr	Charge	MH+ [Da]	ΔM [ppm]	m/z [Da]	RT [min]	# Missed Cleavages
	High	DTAASGYGTQNIR	1	1	1	Q9Y314		0	166053	0	0.001005	4.09322	2	1353.64	-2.92377	677.321	20.5636	0
Q9NX09	DNA damage-inducible transcript 4 protein OS=Homo sapiens GN=DDIT4 PE=1 SV=1 - [DDIT4_HUMAN]	4.08633	6.47	1	1	1	1	291506	232	25.3547	4.98291
	A2	Sequence	# PSMs	# Proteins	# Protein Groups	Protein Group Accessions	Modifications	ΔCn	Area	q-Value	PEP	XCorr	Charge	MH+ [Da]	ΔM [ppm]	m/z [Da]	RT [min]	# Missed Cleavages
	High	FSSSSTSSSPSSLPR	1	1	1	Q9NX09		0	291506	0	0.002763	4.08633	2	1513.71	-2.26004	757.358	21.5638	0
O14828	Secretory carrier-associated membrane protein 3 OS=Homo sapiens GN=SCAMP3 PE=1 SV=3 - [SCAM3_HUMAN]	4.067	5.19	1	1	1	1	166925	347	38.2623	7.63525
	A2	Sequence	# PSMs	# Proteins	# Protein Groups	Protein Group Accessions	Modifications	ΔCn	Area	q-Value	PEP	XCorr	Charge	MH+ [Da]	ΔM [ppm]	m/z [Da]	RT [min]	# Missed Cleavages
	High	TAAANAAAGAAENAFRAP	1	1	1	O14828		0	166925	0	0.0007902	4.067	2	1644.8	-3.31158	822.905	30.2957	1
P32322	Pyrroline-5-carboxylate reductase 1, mitochondrial OS=Homo sapiens GN=PYCR1 PE=1 SV=2 - [P5CR1_HUMAN]	4.04893	9.09	1	2	2	2	336830	319	33.3396	7.60596
	A2	Sequence	# PSMs	# Proteins	# Protein Groups	Protein Group Accessions	Modifications	ΔCn	Area	q-Value	PEP	XCorr	Charge	MH+ [Da]	ΔM [ppm]	m/z [Da]	RT [min]	# Missed Cleavages
	High	ELQSMADQEQVSPAAIKK	1	1	1	P32322		0	180142	0.004	0.1361	1.90662	3	1972.99	-7.2245	658.334	24.9805	1
	High	LGAQALLGAAK	1	1	1	P32322		0	493518	0	0.0007149	4.04893	2	1012.61	-4.14265	506.809	29.0516	0
Q9P015	39S ribosomal protein L15, mitochondrial OS=Homo sapiens GN=MRPL15 PE=1 SV=1 - [RM15_HUMAN]	4.00796	8.78	1	2	2	2	153628	296	33.3989	10.0083
	A2	Sequence	# PSMs	# Proteins	# Protein Groups	Protein Group Accessions	Modifications	ΔCn	Area	q-Value	PEP	XCorr	Charge	MH+ [Da]	ΔM [ppm]	m/z [Da]	RT [min]	# Missed Cleavages
	High	LGFEGGQTPFYIR	1	1	1	Q9P015		0	171038	0	0.004117	4.00796	2	1484.75	-2.76693	742.878	36.1313	0
	High	VSLANLKPNPGSK	1	1	1	Q9P015		0	136217	0	0.04747	1.79149	3	1324.75	-4.81109	442.256	24.7308	0
P35998	26S protease regulatory subunit 7 OS=Homo sapiens GN=PSMC2 PE=1 SV=3 - [PRS7_HUMAN]	4.00409	3	1	1	1	1	248476	433	48.6031	5.94775
	A2	Sequence	# PSMs	# Proteins	# Protein Groups	Protein Group Accessions	Modifications	ΔCn	Area	q-Value	PEP	XCorr	Charge	MH+ [Da]	ΔM [ppm]	m/z [Da]	RT [min]	# Missed Cleavages
	High	FDDGAGGDNEVQR	1	1	1	P35998		0	248476	0	0.001803	4.00409	2	1379.58	-2.98548	690.293	18.1998	0
P23246	Splicing factor, proline- and glutamine-rich OS=Homo sapiens GN=SFPQ PE=1 SV=2 - [SFPQ_HUMAN]	3.98588	2.12	1	1	1	1	137688	707	76.1016	9.43701
	A2	Sequence	# PSMs	# Proteins	# Protein Groups	Protein Group Accessions	Modifications	ΔCn	Area	q-Value	PEP	XCorr	Charge	MH+ [Da]	ΔM [ppm]	m/z [Da]	RT [min]	# Missed Cleavages
	High	FGQGGAGPVGGQGPR	1	1	1	P23246		0	137688	0	0.01342	3.98588	2	1341.66	-2.6163	671.335	20.6093	0
P48651	Phosphatidylserine synthase 1 OS=Homo sapiens GN=PTDSS1 PE=1 SV=1 - [PTSS1_HUMAN]	3.71133	6.77	1	2	2	2	221228	473	55.4911	8.42627
	A2	Sequence	# PSMs	# Proteins	# Protein Groups	Protein Group Accessions	Modifications	ΔCn	Area	q-Value	PEP	XCorr	Charge	MH+ [Da]	ΔM [ppm]	m/z [Da]	RT [min]	# Missed Cleavages
	High	GSEDSPPKHAGNNESHSSR	1	1	1	P48651		0	0	0	0.03317	1.66899	4	1992.87	-1.77751	498.973	7.63289	1
	High	ILFIGGITAPTVR	1	1	1	P48651		0	221228	0	0.002917	3.71133	2	1357.82	-3.62058	679.411	38.1358	0
Q8WWK9	Cytoskeleton-associated protein 2 OS=Homo sapiens GN=CKAP2 PE=1 SV=1 - [CKAP2_HUMAN]	3.63381	1.9	1	1	1	1	114591	683	76.9389	9.40771
	A2	Sequence	# PSMs	# Proteins	# Protein Groups	Protein Group Accessions	Modifications	ΔCn	Area	q-Value	PEP	XCorr	Charge	MH+ [Da]	ΔM [ppm]	m/z [Da]	RT [min]	# Missed Cleavages
	High	VVTSEDQVQEGTK	1	1	1	Q8WWK9		0	114591	0	0.01974	3.63381	2	1419.69	-2.77029	710.35	16.7373	0
Q9BQP7	Mitochondrial genome maintenance exonuclease 1 OS=Homo sapiens GN=MGME1 PE=1 SV=1 - [MGME1_HUMAN]	3.59903	6.1	1	2	2	2	393025	344	39.396	7.6792
	A2	Sequence	# PSMs	# Proteins	# Protein Groups	Protein Group Accessions	Modifications	ΔCn	Area	q-Value	PEP	XCorr	Charge	MH+ [Da]	ΔM [ppm]	m/z [Da]	RT [min]	# Missed Cleavages
	High	HKLPNQGEDR	1	1	1	Q9BQP7		0	203496	0	0.05301	1.90538	3	1193.6	-2.48367	398.538	9.73749	1
	High	NQNIQKPEYSE	1	1	1	Q9BQP7		0	582554	0	0.0388	3.59903	2	1349.63	-4.51866	675.317	18.9462	0
Q96P63	Serpin B12 OS=Homo sapiens GN=SERPINB12 PE=1 SV=1 - [SPB12_HUMAN]	3.52176	3.95	1	1	1	1	220226	405	46.2471	5.52881
	A2	Sequence	# PSMs	# Proteins	# Protein Groups	Protein Group Accessions	Modifications	ΔCn	Area	q-Value	PEP	XCorr	Charge	MH+ [Da]	ΔM [ppm]	m/z [Da]	RT [min]	# Missed Cleavages
	High	ADLTGISPSPNLYLSK	1	1	1	Q96P63		0	220226	0	0.03913	3.52176	2	1675.89	-2.1165	838.447	33.2458	0
P81605	Dermcidin OS=Homo sapiens GN=DCD PE=1 SV=2 - [DCD_HUMAN]	3.4881	10	1	1	1	1	2.00559e+06	110	11.2768	6.53662
	A2	Sequence	# PSMs	# Proteins	# Protein Groups	Protein Group Accessions	Modifications	ΔCn	Area	q-Value	PEP	XCorr	Charge	MH+ [Da]	ΔM [ppm]	m/z [Da]	RT [min]	# Missed Cleavages
	High	ENAGEDPGLAR	1	1	1	P81605		0	2.00559e+06	0	0.01859	3.4881	2	1128.52	-2.75701	564.766	16.8978	0
P62258	14-3-3 protein epsilon OS=Homo sapiens GN=YWHAE PE=1 SV=1 - [1433E_HUMAN]	3.47558	4.31	1	1	1	1	405523	255	29.1554	4.7417
	A2	Sequence	# PSMs	# Proteins	# Protein Groups	Protein Group Accessions	Modifications	ΔCn	Area	q-Value	PEP	XCorr	Charge	MH+ [Da]	ΔM [ppm]	m/z [Da]	RT [min]	# Missed Cleavages
	High	EAAENSLVAYK	1	1	1	P62258		0	405523	0	0.0233	3.47558	2	1194.6	-3.77755	597.801	23.9629	0
P61289	Proteasome activator complex subunit 3 OS=Homo sapiens GN=PSME3 PE=1 SV=1 - [PSME3_HUMAN]	3.46945	5.91	1	1	1	1	47587.3	254	29.4876	5.94775
	A2	Sequence	# PSMs	# Proteins	# Protein Groups	Protein Group Accessions	Modifications	ΔCn	Area	q-Value	PEP	XCorr	Charge	MH+ [Da]	ΔM [ppm]	m/z [Da]	RT [min]	# Missed Cleavages
	High	ITSEAEDLVANFFPK	1	1	1	P61289		0	47587.3	0	0.03092	3.46945	2	1680.84	-1.9259	840.926	42.6033	0
P39687	Acidic leucine-rich nuclear phosphoprotein 32 family member A OS=Homo sapiens GN=ANP32A PE=1 SV=1 - [AN32A_HUMAN]	3.46392	11.65	1	1	1	1	24665.3	249	28.5683	4.09424
	A2	Sequence	# PSMs	# Proteins	# Protein Groups	Protein Group Accessions	Modifications	ΔCn	Area	q-Value	PEP	XCorr	Charge	MH+ [Da]	ΔM [ppm]	m/z [Da]	RT [min]	# Missed Cleavages
	High	LEGLTDEFEELEFLSTINVGLTSIANLPK	1	1	1	P39687		0	24665.3	0	0.04045	3.46392	3	3192.64	-5.89636	1064.88	50.2727	0
Q9Y535	DNA-directed RNA polymerase III subunit RPC8 OS=Homo sapiens GN=POLR3H PE=1 SV=1 - [RPC8_HUMAN]	3.4464	6.37	1	1	1	1	152479	204	22.9033	4.57666
	A2	Sequence	# PSMs	# Proteins	# Protein Groups	Protein Group Accessions	Modifications	ΔCn	Area	q-Value	PEP	XCorr	Charge	MH+ [Da]	ΔM [ppm]	m/z [Da]	RT [min]	# Missed Cleavages
	High	KLNDSIAEELNKK	1	1	1	Q9Y535		0	152479	0	0.007441	3.4464	3	1501.82	-0.592373	501.279	24.9555	2
Q9NS37	CREB/ATF bZIP transcription factor OS=Homo sapiens GN=CREBZF PE=1 SV=2 - [ZHANG_HUMAN]	3.4094	3.11	1	1	1	1	279816	354	37.1113	5.23682
	A2	Sequence	# PSMs	# Proteins	# Protein Groups	Protein Group Accessions	Modifications	ΔCn	Area	q-Value	PEP	XCorr	Charge	MH+ [Da]	ΔM [ppm]	m/z [Da]	RT [min]	# Missed Cleavages
	High	AVLANETGLAR	1	1	1	Q9NS37		0	279816	0	0.001519	3.4094	2	1114.62	-3.00519	557.813	23.9292	0
Q6NTF9	Rhomboid domain-containing protein 2 OS=Homo sapiens GN=RHBDD2 PE=2 SV=2 - [RHBD2_HUMAN]	3.37655	4.4	1	1	1	1	86527.6	364	39.1771	9.31982
	A2	Sequence	# PSMs	# Proteins	# Protein Groups	Protein Group Accessions	Modifications	ΔCn	Area	q-Value	PEP	XCorr	Charge	MH+ [Da]	ΔM [ppm]	m/z [Da]	RT [min]	# Missed Cleavages
	High	LFLLQQPLAPSGLTLK	1	1	1	Q6NTF9		0	86527.6	0	0.03209	3.37655	2	1739.04	-4.82778	870.023	40.9408	0
Q15006	ER membrane protein complex subunit 2 OS=Homo sapiens GN=EMC2 PE=1 SV=1 - [EMC2_HUMAN]	3.34993	4.04	1	1	1	1	199753	297	34.8114	6.56592
	A2	Sequence	# PSMs	# Proteins	# Protein Groups	Protein Group Accessions	Modifications	ΔCn	Area	q-Value	PEP	XCorr	Charge	MH+ [Da]	ΔM [ppm]	m/z [Da]	RT [min]	# Missed Cleavages
	High	ILQEDPTNTAAR	1	1	1	Q15006		0	199753	0	0.02294	3.34993	2	1328.68	-2.16109	664.842	19.6978	0
P46087	Probable 28S rRNA (cytosine(4447)-C(5))-methyltransferase OS=Homo sapiens GN=NOP2 PE=1 SV=2 - [NOP2_HUMAN]	3.32949	1.97	1	1	1	1	97066.9	812	89.2471	9.23193
	A2	Sequence	# PSMs	# Proteins	# Protein Groups	Protein Group Accessions	Modifications	ΔCn	Area	q-Value	PEP	XCorr	Charge	MH+ [Da]	ΔM [ppm]	m/z [Da]	RT [min]	# Missed Cleavages
	High	TQASSSFQDSSQPAGK	1	1	1	P46087		0	97066.9	0	0.006963	3.32949	2	1625.74	-1.99616	813.372	17.0069	0
P49427	Ubiquitin-conjugating enzyme E2 R1 OS=Homo sapiens GN=CDC34 PE=1 SV=2 - [UB2R1_HUMAN]	3.29556	4.66	1	1	1	1	195996	236	26.72	4.53857
	A2	Sequence	# PSMs	# Proteins	# Protein Groups	Protein Group Accessions	Modifications	ΔCn	Area	q-Value	PEP	XCorr	Charge	MH+ [Da]	ΔM [ppm]	m/z [Da]	RT [min]	# Missed Cleavages
	High	GKDREYTDIIR	1	1	1	P49427		0	195996	0	0.01254	3.29556	3	1365.71	-3.95478	455.907	22.4165	2
O95685	Protein phosphatase 1 regulatory subunit 3D OS=Homo sapiens GN=PPP1R3D PE=1 SV=1 - [PPR3D_HUMAN]	3.2864	4.68	1	1	1	1	170716	299	32.5384	8.07471
	A2	Sequence	# PSMs	# Proteins	# Protein Groups	Protein Group Accessions	Modifications	ΔCn	Area	q-Value	PEP	XCorr	Charge	MH+ [Da]	ΔM [ppm]	m/z [Da]	RT [min]	# Missed Cleavages
	High	GPSSAVLPSALGSR	1	1	1	O95685		0	170716	0	0.00337	3.2864	2	1298.7	-2.92527	649.855	28.365	0
	A2	Sequence	# PSMs	# Proteins	# Protein Groups	Protein Group Accessions	Modifications	ΔCn	Area	q-Value	PEP	XCorr	Charge	MH+ [Da]	ΔM [ppm]	m/z [Da]	RT [min]	# Missed Cleavages
	High	NSDADFQNNEK	1	1	1	Q96MF7		0	193067	0	0.008458	3.27594	2	1281.53	-2.9716	641.269	14.3769	0
Q9H4B6	Protein salvador homolog 1 OS=Homo sapiens GN=SAV1 PE=1 SV=2 - [SAV1_HUMAN]	3.27382	4.18	1	1	1	1	277351	383	44.6062	9.08545
	A2	Sequence	# PSMs	# Proteins	# Protein Groups	Protein Group Accessions	Modifications	ΔCn	Area	q-Value	PEP	XCorr	Charge	MH+ [Da]	ΔM [ppm]	m/z [Da]	RT [min]	# Missed Cleavages
	High	YDQPPPVTYQPQQTER	1	1	1	Q9H4B6		0	277351	0	0.006258	3.27382	2	1946.92	-4.24676	973.962	24.6083	0
Q5RKV6	Exosome complex component MTR3 OS=Homo sapiens GN=EXOSC6 PE=1 SV=1 - [EXOS6_HUMAN]	3.22174	5.88	1	1	1	1	157773	272	28.2177	6.27783
	A2	Sequence	# PSMs	# Proteins	# Protein Groups	Protein Group Accessions	Modifications	ΔCn	Area	q-Value	PEP	XCorr	Charge	MH+ [Da]	ΔM [ppm]	m/z [Da]	RT [min]	# Missed Cleavages
	High	GGGPAGAGGEAPAALR	1	1	1	Q5RKV6		0	157773	0	0.002291	3.22174	2	1308.66	-4.11677	654.834	22.0048	0
P53611	Geranylgeranyl transferase type-2 subunit beta OS=Homo sapiens GN=RABGGTB PE=1 SV=2 - [PGTB2_HUMAN]	3.18079	3.32	1	1	1	1	721898	331	36.9003	5.03369
	A2	Sequence	# PSMs	# Proteins	# Protein Groups	Protein Group Accessions	Modifications	ΔCn	Area	q-Value	PEP	XCorr	Charge	MH+ [Da]	ΔM [ppm]	m/z [Da]	RT [min]	# Missed Cleavages
	High	HADYIASYGSK	1	1	1	P53611		0	721898	0	0.004592	3.18079	2	1211.57	-3.13321	606.286	20.5776	0
Q92841	Probable ATP-dependent RNA helicase DDX17 OS=Homo sapiens GN=DDX17 PE=1 SV=2 - [DDX17_HUMAN]	3.18077	1.92	1	1	1	1	187449	729	80.222	8.26514
	A2	Sequence	# PSMs	# Proteins	# Protein Groups	Protein Group Accessions	Modifications	ΔCn	Area	q-Value	PEP	XCorr	Charge	MH+ [Da]	ΔM [ppm]	m/z [Da]	RT [min]	# Missed Cleavages
	High	SSQSSSQQFSGIGR	1	1	1	Q92841		0	187449	0	0.004416	3.18077	2	1455.68	-0.679604	728.344	21.9402	0
Q7L3S4	Zinc finger protein 771 OS=Homo sapiens GN=ZNF771 PE=1 SV=1 - [ZN771_HUMAN]	3.17952	3.79	1	1	1	1	97511.7	317	35.6791	8.79248
	A2	Sequence	# PSMs	# Proteins	# Protein Groups	Protein Group Accessions	Modifications	ΔCn	Area	q-Value	PEP	XCorr	Charge	MH+ [Da]	ΔM [ppm]	m/z [Da]	RT [min]	# Missed Cleavages
	High	FAQSSNYAQHLR	1	1	1	Q7L3S4		0	97511.7	0	0.01185	3.17952	2	1421.69	-4.12642	711.347	21.4635	0
Q8N4T4	Rho guanine nucleotide exchange factor 39 OS=Homo sapiens GN=ARHGEF39 PE=1 SV=1 - [ARG39_HUMAN]	3.10857	2.39	1	1	1	1	258774	335	38.2709	9.64209
	A2	Sequence	# PSMs	# Proteins	# Protein Groups	Protein Group Accessions	Modifications	ΔCn	Area	q-Value	PEP	XCorr	Charge	MH+ [Da]	ΔM [ppm]	m/z [Da]	RT [min]	# Missed Cleavages
	High	LISETAQR	1	1	1	Q8N4T4		0	258774	0	0.01149	3.10857	2	917.503	-2.79156	459.255	15.3857	0
P52292	Importin subunit alpha-1 OS=Homo sapiens GN=KPNA2 PE=1 SV=1 - [IMA1_HUMAN]	3.10603	2.84	1	1	1	1	145994	529	57.8259	5.40186
	A2	Sequence	# PSMs	# Proteins	# Protein Groups	Protein Group Accessions	Modifications	ΔCn	Area	q-Value	PEP	XCorr	Charge	MH+ [Da]	ΔM [ppm]	m/z [Da]	RT [min]	# Missed Cleavages
	High	LLGASELPIVTPALR	1	1	1	P52292		0	145994	0.001	0.06634	3.10603	2	1549.93	-2.57922	775.467	37.9971	0
P61978	Heterogeneous nuclear ribonucleoprotein K OS=Homo sapiens GN=HNRNPK PE=1 SV=1 - [HNRPK_HUMAN]	3.06768	3.67	1	1	1	1	235307	463	50.9444	5.5415
	A2	Sequence	# PSMs	# Proteins	# Protein Groups	Protein Group Accessions	Modifications	ΔCn	Area	q-Value	PEP	XCorr	Charge	MH+ [Da]	ΔM [ppm]	m/z [Da]	RT [min]	# Missed Cleavages
	High	TDYNASVSVPDSSGPER	1	1	1	P61978		0	235307	0	0.03556	3.06768	2	1780.79	-7.5245	890.896	24.2714	0
	A2	Sequence	# PSMs	# Proteins	# Protein Groups	Protein Group Accessions	Modifications	ΔCn	Area	q-Value	PEP	XCorr	Charge	MH+ [Da]	ΔM [ppm]	m/z [Da]	RT [min]	# Missed Cleavages
	High	LHAAEGVEPGSQR	1	1	1	Q8WUN7		0	71644.3	0.002	0.08954	3.0552	2	1350.67	-5.45843	675.838	16.2303	0
P40938	Replication factor C subunit 3 OS=Homo sapiens GN=RFC3 PE=1 SV=2 - [RFC3_HUMAN]	2.96647	3.93	1	1	1	1	116628	356	40.5299	8.33838
	A2	Sequence	# PSMs	# Proteins	# Protein Groups	Protein Group Accessions	Modifications	ΔCn	Area	q-Value	PEP	XCorr	Charge	MH+ [Da]	ΔM [ppm]	m/z [Da]	RT [min]	# Missed Cleavages
	High	ETANAIVSQQTPQR	1	1	1	P40938		0	116628	0.002	0.09029	2.96647	2	1542.78	-2.19233	771.896	21.3213	0
Q15027	Arf-GAP with coiled-coil, ANK repeat and PH domain-containing protein 1 OS=Homo sapiens GN=ACAP1 PE=1 SV=1 - [ACAP1_HUMAN]	2.92707	2.16	1	1	1	1	2.17854e+06	740	81.4848	7.66455
	A2	Sequence	# PSMs	# Proteins	# Protein Groups	Protein Group Accessions	Modifications	ΔCn	Area	q-Value	PEP	XCorr	Charge	MH+ [Da]	ΔM [ppm]	m/z [Da]	RT [min]	# Missed Cleavages
	High	RAQEAEEAGAALRTAR	1	1	1	Q15027		0	2.17854e+06	0.009	0.1988	2.92707	3	1699.88	-1.90491	567.298	21.2348	2
Q15773	Myeloid leukemia factor 2 OS=Homo sapiens GN=MLF2 PE=1 SV=1 - [MLF2_HUMAN]	2.92166	4.84	1	1	1	1	515974	248	28.1292	6.90283
	A2	Sequence	# PSMs	# Proteins	# Protein Groups	Protein Group Accessions	Modifications	ΔCn	Area	q-Value	PEP	XCorr	Charge	MH+ [Da]	ΔM [ppm]	m/z [Da]	RT [min]	# Missed Cleavages
	High	LAIQGPEDSPSR	1	1	1	Q15773		0	515974	0.001	0.06845	2.92166	2	1269.64	-1.97265	635.324	22.9165	0
Q9NNW5	WD repeat-containing protein 6 OS=Homo sapiens GN=WDR6 PE=1 SV=1 - [WDR6_HUMAN]	2.90881	2.77	1	2	2	2	88053.6	1121	121.647	6.87354
	A2	Sequence	# PSMs	# Proteins	# Protein Groups	Protein Group Accessions	Modifications	ΔCn	Area	q-Value	PEP	XCorr	Charge	MH+ [Da]	ΔM [ppm]	m/z [Da]	RT [min]	# Missed Cleavages
	High	VHSFTHEAPNQR	1	1	1	Q9NNW5		0	88053.6	0.004	0.1427	2.90881	2	1422.68	-5.76838	711.843	14.5501	0
	High	VLEEYSVPcAHAAHVTGLK	1	1	1	Q9NNW5	C9(Carbamidomethyl)	0	0	0.004	0.1445	1.48125	3	2081.04	-3.23545	694.352	27.2508	0
P0C2W1	F-box/SPRY domain-containing protein 1 OS=Homo sapiens GN=FBXO45 PE=1 SV=1 - [FBSP1_HUMAN]	2.87267	3.85	1	1	1	1	83757.3	286	30.6132	7.82568
	A2	Sequence	# PSMs	# Proteins	# Protein Groups	Protein Group Accessions	Modifications	ΔCn	Area	q-Value	PEP	XCorr	Charge	MH+ [Da]	ΔM [ppm]	m/z [Da]	RT [min]	# Missed Cleavages
	High	NPIAQSTDGAR	1	1	1	P0C2W1		0	83757.3	0.002	0.1042	2.87267	2	1129.56	-3.73048	565.281	15.7373	0
P25789	Proteasome subunit alpha type-4 OS=Homo sapiens GN=PSMA4 PE=1 SV=1 - [PSA4_HUMAN]	2.86546	3.83	1	1	1	1		261	29.4652	7.72314
	A2	Sequence	# PSMs	# Proteins	# Protein Groups	Protein Group Accessions	Modifications	ΔCn	Area	q-Value	PEP	XCorr	Charge	MH+ [Da]	ΔM [ppm]	m/z [Da]	RT [min]	# Missed Cleavages
	High	LLDEVFFSEK	1	1	1	P25789		0	0	0	0.04418	2.86546	2	1226.63	-0.773803	613.818	36.2184	0
Q96K30	RBPJ-interacting and tubulin-associated protein 1 OS=Homo sapiens GN=RITA1 PE=1 SV=1 - [RITA1_HUMAN]	2.83026	7.43	1	1	1	1	83259.3	269	28.6018	11.0776
	A2	Sequence	# PSMs	# Proteins	# Protein Groups	Protein Group Accessions	Modifications	ΔCn	Area	q-Value	PEP	XCorr	Charge	MH+ [Da]	ΔM [ppm]	m/z [Da]	RT [min]	# Missed Cleavages
	High	AIHPAGPSKTEPGPAADSQK	1	1	1	Q96K30		0	83259.3	0	0.04568	2.83026	3	1958.99	-2.58299	653.668	15.5584	1
Q9BQ70	Transcription factor 25 OS=Homo sapiens GN=TCF25 PE=1 SV=1 - [TCF25_HUMAN]	2.82803	3.7	1	1	1	1	263325	676	76.6187	6.354
	A2	Sequence	# PSMs	# Proteins	# Protein Groups	Protein Group Accessions	Modifications	ΔCn	Area	q-Value	PEP	XCorr	Charge	MH+ [Da]	ΔM [ppm]	m/z [Da]	RT [min]	# Missed Cleavages
	High	GNTESKTDGDDTETVPSEQSHASGK	1	1	1	Q9BQ70		0	263325	0	0.01422	2.82803	3	2577.11	-3.54049	859.708	14.9401	1
Q16650	T-box brain protein 1 OS=Homo sapiens GN=TBR1 PE=2 SV=1 - [TBR1_HUMAN]	2.81806	1.76	1	1	1	1	62513.2	682	74.007	7.32764
	A2	Sequence	# PSMs	# Proteins	# Protein Groups	Protein Group Accessions	Modifications	ΔCn	Area	q-Value	PEP	XCorr	Charge	MH+ [Da]	ΔM [ppm]	m/z [Da]	RT [min]	# Missed Cleavages
	High	LSPVLDGVSELR	1	1	1	Q16650		0	62513.2	0	0.0342	2.81806	2	1284.71	-5.50589	642.858	40.6002	0
Q15303	Receptor tyrosine-protein kinase erbB-4 OS=Homo sapiens GN=ERBB4 PE=1 SV=1 - [ERBB4_HUMAN]	2.80402	1.45	1	1	1	1	573235	1308	146.713	6.39209
	A2	Sequence	# PSMs	# Proteins	# Protein Groups	Protein Group Accessions	Modifications	ΔCn	Area	q-Value	PEP	XCorr	Charge	MH+ [Da]	ΔM [ppm]	m/z [Da]	RT [min]	# Missed Cleavages
	High	YLVIQGDDRMKLPSPNDSK	1	1	1	Q15303		0	573235	0.002	0.1109	2.80402	4	2176.1	-4.57647	544.78	8.1555	2
Q96AG4	Leucine-rich repeat-containing protein 59 OS=Homo sapiens GN=LRRC59 PE=1 SV=1 - [LRC59_HUMAN]	2.74502	3.26	1	1	1	1	279542	307	34.9089	9.56885
	A2	Sequence	# PSMs	# Proteins	# Protein Groups	Protein Group Accessions	Modifications	ΔCn	Area	q-Value	PEP	XCorr	Charge	MH+ [Da]	ΔM [ppm]	m/z [Da]	RT [min]	# Missed Cleavages
	High	AVQADQERER	1	1	1	Q96AG4		0	279542	0.002	0.09333	2.74502	2	1201.59	-2.91508	601.298	8.89228	1
O60506	Heterogeneous nuclear ribonucleoprotein Q OS=Homo sapiens GN=SYNCRIP PE=1 SV=2 - [HNRPQ_HUMAN]	2.73961	2.09	1	1	1	1	95966.4	623	69.5596	8.5874
	A2	Sequence	# PSMs	# Proteins	# Protein Groups	Protein Group Accessions	Modifications	ΔCn	Area	q-Value	PEP	XCorr	Charge	MH+ [Da]	ΔM [ppm]	m/z [Da]	RT [min]	# Missed Cleavages
	High	NLANTVTEEILEK	1	1	1	O60506		0	95966.4	0	0.03372	2.73961	2	1473.78	-2.39706	737.392	37.018	0
P47755	F-actin-capping protein subunit alpha-2 OS=Homo sapiens GN=CAPZA2 PE=1 SV=3 - [CAZA2_HUMAN]	2.72252	3.5	2	1	1	1	205050	286	32.9286	5.84619
	A2	Sequence	# PSMs	# Proteins	# Protein Groups	Protein Group Accessions	Modifications	ΔCn	Area	q-Value	PEP	XCorr	Charge	MH+ [Da]	ΔM [ppm]	m/z [Da]	RT [min]	# Missed Cleavages
	High	LLLNNDNLLR	1	2	1	P47755		0	205050	0	0.005946	2.72252	2	1197.69	-2.08636	599.35	33.0638	0
Q6DKK2	Tetratricopeptide repeat protein 19, mitochondrial OS=Homo sapiens GN=TTC19 PE=1 SV=4 - [TTC19_HUMAN]	2.70286	2.37	1	1	1	1	505713	380	42.4298	5.77002
	A2	Sequence	# PSMs	# Proteins	# Protein Groups	Protein Group Accessions	Modifications	ΔCn	Area	q-Value	PEP	XCorr	Charge	MH+ [Da]	ΔM [ppm]	m/z [Da]	RT [min]	# Missed Cleavages
	High	LAYQTDNKK	1	1	1	Q6DKK2		0	505713	0.002	0.1011	2.70286	2	1080.56	-3.29861	540.786	11.6242	1
Q9Y285	Phenylalanine--tRNA ligase alpha subunit OS=Homo sapiens GN=FARSA PE=1 SV=3 - [SYFA_HUMAN]	2.6779	2.76	1	1	1	1	331448	508	57.5275	7.79639
	A2	Sequence	# PSMs	# Proteins	# Protein Groups	Protein Group Accessions	Modifications	ΔCn	Area	q-Value	PEP	XCorr	Charge	MH+ [Da]	ΔM [ppm]	m/z [Da]	RT [min]	# Missed Cleavages
	High	LDAEPRPPPTQEAA	1	1	1	Q9Y285		0	331448	0.006	0.1757	2.6779	2	1491.74	-1.10354	746.375	21.7545	0
O15523	ATP-dependent RNA helicase DDX3Y OS=Homo sapiens GN=DDX3Y PE=1 SV=2 - [DDX3Y_HUMAN]	2.64322	1.67	2	1	1	1	111515	660	73.1081	7.54736
	A2	Sequence	# PSMs	# Proteins	# Protein Groups	Protein Group Accessions	Modifications	ΔCn	Area	q-Value	PEP	XCorr	Charge	MH+ [Da]	ΔM [ppm]	m/z [Da]	RT [min]	# Missed Cleavages
	High	VGSTSENITQK	1	2	1	O15523		0	111515	0.004	0.1269	2.64322	2	1163.59	-3.39467	582.297	14.6678	0
Q08554	Desmocollin-1 OS=Homo sapiens GN=DSC1 PE=1 SV=2 - [DSC1_HUMAN]	2.62968	1.68	1	1	1	1	179787	894	99.9238	5.42725
	A2	Sequence	# PSMs	# Proteins	# Protein Groups	Protein Group Accessions	Modifications	ΔCn	Area	q-Value	PEP	XCorr	Charge	MH+ [Da]	ΔM [ppm]	m/z [Da]	RT [min]	# Missed Cleavages
	High	VTATDLDEPDTLHTR	1	1	1	Q08554		0	179787	0	0.002851	2.62968	3	1683.81	-6.00278	561.941	24.2536	0
P54920	Alpha-soluble NSF attachment protein OS=Homo sapiens GN=NAPA PE=1 SV=3 - [SNAA_HUMAN]	2.55056	3.39	1	1	1	1	89857.7	295	33.2113	5.36377
	A2	Sequence	# PSMs	# Proteins	# Protein Groups	Protein Group Accessions	Modifications	ΔCn	Area	q-Value	PEP	XCorr	Charge	MH+ [Da]	ΔM [ppm]	m/z [Da]	RT [min]	# Missed Cleavages
	High	TIQGDEEDLR	1	1	1	P54920		0	89857.7	0.002	0.1005	2.55056	2	1175.55	-2.53531	588.279	21.1563	0
P23396	40S ribosomal protein S3 OS=Homo sapiens GN=RPS3 PE=1 SV=2 - [RS3_HUMAN]	2.54978	4.53	1	1	1	1	78229.2	243	26.6714	9.65674
	A2	Sequence	# PSMs	# Proteins	# Protein Groups	Protein Group Accessions	Modifications	ΔCn	Area	q-Value	PEP	XCorr	Charge	MH+ [Da]	ΔM [ppm]	m/z [Da]	RT [min]	# Missed Cleavages
	High	IRELTAVVQKR	1	1	1	P23396		0	78229.2	0.001	0.07198	2.54978	3	1312.8	-2.21441	438.273	21.2202	2
Q5W0B1	RING finger protein 219 OS=Homo sapiens GN=RNF219 PE=1 SV=1 - [RN219_HUMAN]	2.53832	1.24	1	1	1	1	106487	726	81.0657	5.71924
	A2	Sequence	# PSMs	# Proteins	# Protein Groups	Protein Group Accessions	Modifications	ΔCn	Area	q-Value	PEP	XCorr	Charge	MH+ [Da]	ΔM [ppm]	m/z [Da]	RT [min]	# Missed Cleavages
	High	FAVAALQSK	1	1	1	Q5W0B1		0	106487	0	0.03685	2.53832	2	934.531	-4.76681	467.769	26.8989	0
P30153	Serine/threonine-protein phosphatase 2A 65 kDa regulatory subunit A alpha isoform OS=Homo sapiens GN=PPP2R1A PE=1 SV=4 - [2AAA_HUMAN]	2.52696	1.36	2	1	1	1	84788.3	589	65.2669	5.10986
	A2	Sequence	# PSMs	# Proteins	# Protein Groups	Protein Group Accessions	Modifications	ΔCn	Area	q-Value	PEP	XCorr	Charge	MH+ [Da]	ΔM [ppm]	m/z [Da]	RT [min]	# Missed Cleavages
	High	DKAVESLR	1	2	1	P30153		0	84788.3	0	0.05677	2.52696	2	917.503	-2.0707	459.255	14.7142	1
O75787	Renin receptor OS=Homo sapiens GN=ATP6AP2 PE=1 SV=2 - [RENR_HUMAN]	2.51766	3.71	1	1	1	1	5.46004e+06	350	38.9833	6.1001
	A2	Sequence	# PSMs	# Proteins	# Protein Groups	Protein Group Accessions	Modifications	ΔCn	Area	q-Value	PEP	XCorr	Charge	MH+ [Da]	ΔM [ppm]	m/z [Da]	RT [min]	# Missed Cleavages
	High	YGEDSEQFRDASK	1	1	1	O75787		0	5.46004e+06	0.001	0.07302	2.51766	2	1531.66	-4.66176	766.333	19.2099	1
P48059	LIM and senescent cell antigen-like-containing domain protein 1 OS=Homo sapiens GN=LIMS1 PE=1 SV=4 - [LIMS1_HUMAN]	2.50809	7.69	2	2	2	2	85210.7	325	37.2258	8.04541
	A2	Sequence	# PSMs	# Proteins	# Protein Groups	Protein Group Accessions	Modifications	ΔCn	Area	q-Value	PEP	XCorr	Charge	MH+ [Da]	ΔM [ppm]	m/z [Da]	RT [min]	# Missed Cleavages
	High	cEKPFLGHR	1	2	1	P48059	C1(Carbamidomethyl)	0	59619.9	0.002	0.1098	1.6654	3	1143.57	-6.49066	381.86	16.3532	0
	High	NDPYHPDHFNcANcGK	1	1	1	P48059	C11(Carbamidomethyl); C14(Carbamidomethyl)	0	110802	0	0.00184	2.50809	3	1945.76	-4.36963	649.259	19.4091	0
Q8IWF2	FAD-dependent oxidoreductase domain-containing protein 2 OS=Homo sapiens GN=FOXRED2 PE=1 SV=1 - [FXRD2_HUMAN]	2.48568	1.32	1	1	1	1	216010	684	77.7426	7.72314
	A2	Sequence	# PSMs	# Proteins	# Protein Groups	Protein Group Accessions	Modifications	ΔCn	Area	q-Value	PEP	XCorr	Charge	MH+ [Da]	ΔM [ppm]	m/z [Da]	RT [min]	# Missed Cleavages
	High	YLPTEQEVR	1	1	1	Q8IWF2		0	216010	0.006	0.1529	2.48568	2	1134.57	-4.06574	567.791	22.6435	0
P45880	Voltage-dependent anion-selective channel protein 2 OS=Homo sapiens GN=VDAC2 PE=1 SV=2 - [VDAC2_HUMAN]	2.44099	2.72	1	1	1	1	99396.6	294	31.5465	7.56201
	A2	Sequence	# PSMs	# Proteins	# Protein Groups	Protein Group Accessions	Modifications	ΔCn	Area	q-Value	PEP	XCorr	Charge	MH+ [Da]	ΔM [ppm]	m/z [Da]	RT [min]	# Missed Cleavages
	High	NNFAVGYR	1	1	1	P45880		0	99396.6	0	0.03836	2.44099	2	940.46	-3.72342	470.734	23.7316	0
Q8WUB2	Protein FAM216A OS=Homo sapiens GN=FAM216A PE=2 SV=1 - [F216A_HUMAN]	2.42563	4.03	1	1	1	1	80234.8	273	30.7722	9.33447
	A2	Sequence	# PSMs	# Proteins	# Protein Groups	Protein Group Accessions	Modifications	ΔCn	Area	q-Value	PEP	XCorr	Charge	MH+ [Da]	ΔM [ppm]	m/z [Da]	RT [min]	# Missed Cleavages
	High	TPQNQTIHLSK	1	1	1	Q8WUB2		0	80234.8	0	0.02083	2.42563	3	1266.68	-3.3192	422.897	18.5333	0
P22087	rRNA 2'-O-methyltransferase fibrillarin OS=Homo sapiens GN=FBL PE=1 SV=2 - [FBRL_HUMAN]	2.42056	4.05	1	1	1	1	277556	321	33.7634	10.1841
	A2	Sequence	# PSMs	# Proteins	# Protein Groups	Protein Group Accessions	Modifications	ΔCn	Area	q-Value	PEP	XCorr	Charge	MH+ [Da]	ΔM [ppm]	m/z [Da]	RT [min]	# Missed Cleavages
	High	VSISEGDDKIEYR	1	1	1	P22087		0	277556	0	0.008974	2.42056	3	1510.73	-7.25454	504.247	24.5412	1
Q9Y2X9	Zinc finger protein 281 OS=Homo sapiens GN=ZNF281 PE=1 SV=1 - [ZN281_HUMAN]	2.41072	2.01	1	1	1	1	168603	895	96.8547	8.48486
	A2	Sequence	# PSMs	# Proteins	# Protein Groups	Protein Group Accessions	Modifications	ΔCn	Area	q-Value	PEP	XCorr	Charge	MH+ [Da]	ΔM [ppm]	m/z [Da]	RT [min]	# Missed Cleavages
	High	TDDHHGTEEPKQDTNVKK	1	1	1	Q9Y2X9		0	168603	0	0.01635	2.41072	4	2078.97	-2.1406	520.498	9.32367	2
Q15393	Splicing factor 3B subunit 3 OS=Homo sapiens GN=SF3B3 PE=1 SV=4 - [SF3B3_HUMAN]	2.3931	0.99	1	1	1	1	333421	1217	135.492	5.26221
	A2	Sequence	# PSMs	# Proteins	# Protein Groups	Protein Group Accessions	Modifications	ΔCn	Area	q-Value	PEP	XCorr	Charge	MH+ [Da]	ΔM [ppm]	m/z [Da]	RT [min]	# Missed Cleavages
	High	IVPGQFLAVDPK	1	1	1	Q15393		0	333421	0.002	0.09186	2.3931	2	1283.73	-1.98432	642.37	33.5336	0
Q6UWP8	Suprabasin OS=Homo sapiens GN=SBSN PE=1 SV=2 - [SBSN_HUMAN]	2.38038	6.1	1	1	1	1	43011.7	590	60.5046	7.00537
	A2	Sequence	# PSMs	# Proteins	# Protein Groups	Protein Group Accessions	Modifications	ΔCn	Area	q-Value	PEP	XCorr	Charge	MH+ [Da]	ΔM [ppm]	m/z [Da]	RT [min]	# Missed Cleavages
	High	FGQGVHHAAGQAGNEAGR	1	1	1	Q6UWP8		0	43011.7	0.002	0.0931	2.38038	3	1763.83	-2.74213	588.614	14.6788	0
Q96D70	R3H domain-containing protein 4 OS=Homo sapiens GN=R3HDM4 PE=1 SV=3 - [R3HD4_HUMAN]	2.31935	3.36	1	1	1	1	165115	268	30.3306	8.55811
	A2	Sequence	# PSMs	# Proteins	# Protein Groups	Protein Group Accessions	Modifications	ΔCn	Area	q-Value	PEP	XCorr	Charge	MH+ [Da]	ΔM [ppm]	m/z [Da]	RT [min]	# Missed Cleavages
	High	YLEDEGRSK	1	1	1	Q96D70		0	165115	0	0.06475	2.31935	2	1096.52	-3.29065	548.765	13.001	1
Q9Y320	Thioredoxin-related transmembrane protein 2 OS=Homo sapiens GN=TMX2 PE=1 SV=1 - [TMX2_HUMAN]	2.21252	9.12	1	1	1	1	303610	296	34.0156	8.68994
	A2	Sequence	# PSMs	# Proteins	# Protein Groups	Protein Group Accessions	Modifications	ΔCn	Area	q-Value	PEP	XCorr	Charge	MH+ [Da]	ΔM [ppm]	m/z [Da]	RT [min]	# Missed Cleavages
	High	AGDNIPEEQPVASTPTTVSDGENKKDK	1	1	1	Q9Y320		0	303610	0.002	0.09006	2.21252	3	2827.35	-2.00522	943.123	22.4126	2
Q9NXS2	Glutaminyl-peptide cyclotransferase-like protein OS=Homo sapiens GN=QPCTL PE=1 SV=2 - [QPCTL_HUMAN]	2.2109	2.88	1	1	1	1	146054	382	42.8971	9.81787
	A2	Sequence	# PSMs	# Proteins	# Protein Groups	Protein Group Accessions	Modifications	ΔCn	Area	q-Value	PEP	XCorr	Charge	MH+ [Da]	ΔM [ppm]	m/z [Da]	RT [min]	# Missed Cleavages
	High	TPGSPGNLQVR	1	1	1	Q9NXS2		0	146054	0	0.06459	2.2109	2	1125.6	-4.25572	563.302	21.0671	0
Q9ULH0	Kinase D-interacting substrate of 220 kDa OS=Homo sapiens GN=KIDINS220 PE=1 SV=3 - [KDIS_HUMAN]	2.18165	0.68	1	1	1	1	2.84491e+06	1771	196.419	6.62451
	A2	Sequence	# PSMs	# Proteins	# Protein Groups	Protein Group Accessions	Modifications	ΔCn	Area	q-Value	PEP	XCorr	Charge	MH+ [Da]	ΔM [ppm]	m/z [Da]	RT [min]	# Missed Cleavages
	High	VFLPcTVNLDPk	1	1	1	Q9ULH0	C5(Carbamidomethyl); K12(GG)	0	2.84491e+06	0.004	0.1356	2.18165	2	1516.78	-0.890412	758.894	22.9896	0
Q9H7B2	Ribosome production factor 2 homolog OS=Homo sapiens GN=RPF2 PE=1 SV=2 - [RPF2_HUMAN]	2.14311	3.27	1	1	1	1	276071	306	35.5602	9.99365
	A2	Sequence	# PSMs	# Proteins	# Protein Groups	Protein Group Accessions	Modifications	ΔCn	Area	q-Value	PEP	XCorr	Charge	MH+ [Da]	ΔM [ppm]	m/z [Da]	RT [min]	# Missed Cleavages
	High	THLASDDLYK	1	1	1	Q9H7B2		0	276071	0	0.01907	2.14311	2	1162.57	-2.10961	581.789	20.9467	0
Q9HAU6	Putative translationally-controlled tumor protein-like protein TPT1P8 OS=Homo sapiens GN=TPT1P8 PE=5 SV=2 - [TCTP8_HUMAN]	2.13926	5.04	2	1	1	1	73832.8	139	15.9841	5.57959
	A2	Sequence	# PSMs	# Proteins	# Protein Groups	Protein Group Accessions	Modifications	ΔCn	Area	q-Value	PEP	XCorr	Charge	MH+ [Da]	ΔM [ppm]	m/z [Da]	RT [min]	# Missed Cleavages
	High	YIKDYMK	1	2	1	Q9HAU6		0	73832.8	0.004	0.119	2.13926	2	960.482	-4.56787	480.744	20.1121	1
P40227	T-complex protein 1 subunit zeta OS=Homo sapiens GN=CCT6A PE=1 SV=3 - [TCPZ_HUMAN]	2.11897	2.26	1	1	1	1	84666.8	531	57.9876	6.68311
	A2	Sequence	# PSMs	# Proteins	# Protein Groups	Protein Group Accessions	Modifications	ΔCn	Area	q-Value	PEP	XCorr	Charge	MH+ [Da]	ΔM [ppm]	m/z [Da]	RT [min]	# Missed Cleavages
	High	GIDPFSLDALSK	1	1	1	P40227		0	84666.8	0.004	0.1188	2.11897	2	1262.66	-4.63574	631.832	37.3995	0
Q8NBN7	Retinol dehydrogenase 13 OS=Homo sapiens GN=RDH13 PE=1 SV=2 - [RDH13_HUMAN]	2.05206	3.93	1	1	1	1	272647	331	35.9099	8.104
	A2	Sequence	# PSMs	# Proteins	# Protein Groups	Protein Group Accessions	Modifications	ΔCn	Area	q-Value	PEP	XCorr	Charge	MH+ [Da]	ΔM [ppm]	m/z [Da]	RT [min]	# Missed Cleavages
	High	APAPEAEDEEVAR	1	1	1	Q8NBN7		0	272647	0	0.02959	2.05206	2	1383.63	-3.72843	692.32	19.0908	0
Q70EK8	Inactive ubiquitin carboxyl-terminal hydrolase 53 OS=Homo sapiens GN=USP53 PE=1 SV=2 - [UBP53_HUMAN]	2.05089	1.58	1	1	1	1	577700	1073	120.73	7.59131
	A2	Sequence	# PSMs	# Proteins	# Protein Groups	Protein Group Accessions	Modifications	ΔCn	Area	q-Value	PEP	XCorr	Charge	MH+ [Da]	ΔM [ppm]	m/z [Da]	RT [min]	# Missed Cleavages
	High	ENPKQKGLMTIYEDEMk	1	1	1	Q70EK8	K17(GG)	0	577700	0.009	0.1981	2.05089	3	2168.02	-8.71263	723.344	34.635	2
[truncated: 72 more rows]

## Sheet: Abro1
Accession	Description	Score	Coverage	# Proteins	# Unique Peptides	# Peptides	# PSMs	Area	# AAs	MW [kDa]	calc. pI
	A2	Sequence	# PSMs	# Proteins	# Protein Groups	Protein Group Accessions	Modifications	ΔCn	Area	q-Value	PEP	XCorr	Charge	MH+ [Da]	ΔM [ppm]	m/z [Da]	RT [min]	# Missed Cleavages
	High	ALTVPELTQQmFDAK	3	4	2	P68371;P04350	M11(Oxidation)	0	9.64845e+07	0	1.19e-05	2.76206	3	1707.87	5.53435	569.962	40.1603	0
	High	ALTVPELTQQMFDAK	9	4	2	P68371;P04350		0	1492435614	0	1.06e-06	3.655	3	1691.88	5.86399	564.631	47.3536	0
	High	AVLVDLEPGTmDSVR	8	3	2	P68371;P04350	M11(Oxidation)	0	1.27514e+09	0	1.39e-07	3.05101	2	1617.82	3.25001	809.414	38.5425	0
	High	AVLVDLEPGTMDSVR	6	3	2	P68371;P04350		0	1.64872e+09	0	1.782e-10	4.37214	2	1601.83	6.43312	801.419	41.0706	0
	High	EAEScDcLQGFQLTHSLGGGTGSGmGTLLISK	7	5	3	P68371;P07437;P04350	C5(Carbamidomethyl); C7(Carbamidomethyl); M25(Oxidation)	0	2285767653	0	5.961e-12	6.9483	3	3327.55	4.83747	1109.85	43.4327	0
	High	EAEScDcLQGFQLTHSLGGGTGSGMGTLLISK	4	5	3	P68371;P07437;P04350	C5(Carbamidomethyl); C7(Carbamidomethyl)	0	6597842792	0	3.639e-20	7.75563	3	3311.55	4.06254	1104.52	46.627	0
	High	EIVHLQAGQcGNQIGAK	2	6	5	P07437;Q13885;Q9BVA1;P68371;P04350	C10(Carbamidomethyl)	0	1.74898e+09	0	9.818e-14	6.18645	2	1822.93	3.93652	911.969	28.3224	0
	High	EVDEQmLSVQSK	2	1	1	P04350	M6(Oxidation)	0	2.20975e+07	0	9.655e-07	2.16901	2	1408.67	3.73822	704.838	23.9584	0
	High	EVDEQMLSVQSK	1	1	1	P04350		0	35423606	0	4.65e-07	3.04147	2	1392.67	3.28537	696.84	28.809	0
	High	FPGQLNADLR	8	11	6	P68371;P07437;Q13885;Q9BVA1;P04350;Q9BUF5		0	1.72104e+09	0	0.0002339	3.3077	2	1130.6	4.357	565.804	33.5926	0
	High	FPGQLNADLRK	4	11	6	P68371;P07437;Q13885;Q9BVA1;P04350;Q9BUF5		0	1.32509e+09	0	6.544e-06	3.20874	3	1258.7	4.00045	420.237	30.1395	1
	High	FWEVISDEHGIDPTGTYHGDSDLQLER	3	2	2	P68371;P04350		0	80933825	0	1.985e-10	4.34268	3	3116.42	-0.981927	1039.48	41.9219	0
	High	ImNTFSVVPSPK	13	5	3	P68371;P07437;P04350	M2(Oxidation)	0	5.41586e+09	0	1.604e-06	2.95266	2	1335.7	4.23031	668.355	34.1967	0
	High	IMNTFSVVPSPK	16	5	3	P68371;P07437;P04350		0	9.05953e+09	0	2.654e-05	3.1271	2	1319.71	7.18079	660.36	38.3351	0
	High	INVYYNEATGGNYVPR	1	1	1	P04350		0	1.11407e+08	0	2.742e-11	4.27316	2	1829.89	3.41865	915.448	34.1989	0
	High	IREEFPDR	1	2	2	P04350;Q9BUF5		0	2.57907e+08	0.005	0.05516	2.40752	2	1061.54	2.32991	531.274	23.5836	1
	High	ISEQFTAmFR	16	7	5	P68371;P07437;Q13885;Q9BVA1;P04350	M8(Oxidation)	0	3.85839e+09	0	0.0001024	3.08609	2	1245.6	6.47852	623.304	34.1053	0
	High	ISEQFTAMFR	7	7	5	P68371;P07437;Q13885;Q9BVA1;P04350		0	7.23598e+09	0	5.331e-05	3.09626	2	1229.6	3.8172	615.305	41.1087	0
	High	KEAEScDcLQGFQLTHSLGGGTGSGmGTLLISK	1	5	3	P68371;P04350;P07437	C6(Carbamidomethyl); C8(Carbamidomethyl); M26(Oxidation)	0	5.5148e+07	0	1.611e-09	4.17817	4	3455.64	4.38953	864.665	41.0448	1
	High	KEAEScDcLQGFQLTHSLGGGTGSGMGTLLISK	2	5	3	P68371;P04350;P07437	C6(Carbamidomethyl); C8(Carbamidomethyl)	0	1.37282e+08	0	0.0006098	3.21962	4	3439.64	2.5767	860.665	44.1571	1
	High	KLAVNmVPFPR	8	11	6	P68371;P07437;Q13885;Q9BVA1;P04350;Q9BUF5	M6(Oxidation)	0	1.03958e+09	0	8.869e-08	3.76452	2	1287.73	2.95764	644.368	34.3757	1
	High	KLAVNMVPFPR	4	11	6	P68371;P07437;Q13885;Q9BVA1;P04350;Q9BUF5		0	1.98739e+09	0	1.416e-06	3.70249	2	1271.73	2.5479	636.37	38.7546	1
	High	LAVNmVPFPR	20	11	6	P68371;P07437;Q13885;Q9BVA1;P04350;Q9BUF5	M5(Oxidation)	0	3.38969e+09	0	9.119e-06	2.87343	2	1159.64	6.86278	580.322	39.6935	0
	High	LAVNMVPFPR	10	11	6	P68371;P07437;Q13885;Q9BVA1;P04350;Q9BUF5		0	15800209806	0	4.775e-05	2.84138	2	1143.64	5.60785	572.324	43.1735	0
	High	LHFFmPGFAPLTSR	24	8	6	P68371;P07437;Q13885;Q9BVA1;P04350;Q9BUF5	M5(Oxidation)	0	6.60779e+08	0	0.0002209	4.72738	3	1636.84	5.11659	546.284	46.5359	0
	High	LHFFMPGFAPLTSR	24	8	6	P68371;P07437;Q13885;Q9BVA1;P04350;Q9BUF5		0	2.55206e+09	0	0.0006565	4.10104	3	1620.84	3.08422	540.952	49.5163	0
	High	LTTPTYGDLNHLVSATmSGVTTcLR	3	5	5	P68371;P07437;Q13885;Q9BVA1;P04350	M17(Oxidation); C23(Carbamidomethyl)	0	6.07049e+07	0	1.351e-14	6.48452	2	2724.35	5.85035	1362.68	44.8988	0
	High	LTTPTYGDLNHLVSATMSGVTTcLR	2	5	5	P68371;P07437;Q13885;Q9BVA1;P04350	C23(Carbamidomethyl)	0	4.06483e+07	0	0.0009547	1.37081	3	2708.35	4.56581	903.455	52.6406	0
	High	mAATFIGNSTAIQELFK	2	1	1	P04350	M1(Oxidation)	0	3.10728e+08	0	5.406e-09	5.27252	2	1857.95	2.87452	929.477	51.7864	0
	High	mAATFIGNSTAIQELFKR	3	1	1	P04350	M1(Oxidation)	0	2.30254e+08	0	8.053e-10	6.31725	2	2014.05	3.11387	1007.53	48.2768	1
	High	MAATFIGNSTAIQELFKR	1	1	1	P04350		0	7.46592e+06	0	7.995e-05	3.14629	3	1998.06	5.10809	666.691	48.6493	1
	High	mREIVHLQAGQcGNQIGAK	5	6	5	P68371;P04350;P07437;Q13885;Q9BVA1	M1(Oxidation); C12(Carbamidomethyl)	0	1577208534	0	5.483e-13	4.76612	3	2126.07	5.12041	709.362	26.7579	1
	High	MREIVHLQAGQcGNQIGAK	4	6	5	P68371;P04350;P07437;Q13885;Q9BVA1	C12(Carbamidomethyl)	0	1.57218e+09	0	4.373e-16	6.62964	3	2110.07	4.07994	704.029	28.682	1
	High	mSmKEVDEQMLSVQSK	1	1	1	P04350	M1(Oxidation); M3(Oxidation)	0	5.92997e+06	0.003	0.01893	1.67263	3	1901.87	4.7014	634.63	27.5983	1
	High	NmmAAcDPR	1	10	6	P68371;P07437;Q13885;Q9BVA1;P04350;Q9BUF5	M2(Oxidation); M3(Oxidation); C6(Carbamidomethyl)	0	9.41635e+06	0.002	0.01494	1.05509	2	1097.42	3.06773	549.214	14.987	0
	High	NmMAAcDPR	1	10	6	P68371;P07437;Q13885;Q9BVA1;P04350;Q9BUF5	M2(Oxidation); C6(Carbamidomethyl)	0	4.60039e+07	0	0.003278	1.83046	2	1081.43	3.49054	541.217	18.6922	0
	High	NMMAAcDPR	1	10	6	P68371;P07437;Q13885;Q9BVA1;P04350;Q9BUF5	C6(Carbamidomethyl)	0	1.07527e+08	0.009	0.1071	1.58107	2	1065.43	4.84262	533.22	22.4801	0
	High	NSSYFVEWIPNNVK	2	8	6	P68371;P07437;Q13885;Q9BVA1;P04350;Q9BUF5		0	1.56067e+09	0	9.19e-06	2.94424	2	1696.84	3.98858	848.924	44.9611	0
	High	RISEQFTAmFR	1	7	5	P68371;P07437;Q13885;Q9BVA1;P04350	M9(Oxidation)	0	8.57532e+07	0	0.006213	2.67549	3	1401.7	6.58565	467.906	31.8051	1
	High	RISEQFTAMFR	1	7	5	P68371;P07437;Q13885;Q9BVA1;P04350		0	5.87891e+08	0	2.263e-08	4.30018	2	1385.7	3.00178	693.355	37.6663	1
	High	SGPFGQIFRPDNFVFGQSGAGNNWAK	2	5	5	P68371;P07437;Q13885;Q9BVA1;P04350		0	2.36409e+08	0	9.92e-15	8.30395	3	2798.35	4.00169	933.456	49.7206	0
	High	TAVcDIPPR	9	7	5	P68371;P07437;Q13885;Q9BVA1;P04350	C4(Carbamidomethyl)	0	4.9676e+08	0	0.001384	2.20664	2	1028.52	5.40059	514.766	25.3137	0
	High	VSDTVVEPYNATLSVHQLVENTDETYcIDNEALYDIcFR	1	5	5	P68371;P07437;Q9BVA1;P04350;Q9BUF5	C27(Carbamidomethyl); C37(Carbamidomethyl)	0	0	0.004	0.04355	1.16428	3	4593.14	6.27769	1531.72	53.9522	0
	High	YLTVAAVFR	7	3	3	P68371;P07437;P04350		0	6237899388	0	0.0002602	2.60546	2	1039.6	4.13104	520.303	42.5477	0
Q96GD4	Aurora kinase B OS=Homo sapiens GN=AURKB PE=1 SV=3 - [AURKB_HUMAN]	313.926	77.03	2	31	33	140	2.97194e+09	344	39.2856	9.29053
	A2	Sequence	# PSMs	# Proteins	# Protein Groups	Protein Group Accessions	Modifications	ΔCn	Area	q-Value	PEP	XCorr	Charge	MH+ [Da]	ΔM [ppm]	m/z [Da]	RT [min]	# Missed Cleavages
	High	DIKPENLLLGLK	4	1	1	Q96GD4		0	3.65948e+09	0	7.819e-06	3.07129	2	1352.82	5.87675	676.915	45.2838	0
	High	DIKPENLLLGLKGELK	4	1	1	Q96GD4		0	2257869088	0	1.58e-11	5.56253	3	1780.07	4.9348	594.027	46.5341	1
	High	EIEIQAHLHHPNILR	4	1	1	Q96GD4		0	24894881	0	1.813e-06	3.1983	4	1820	3.58512	455.755	33.8753	0
	High	EKKSHFIVALK	1	1	1	Q96GD4		0	1.5802e+07	0.003	0.02243	1.67903	3	1299.79	5.67704	433.933	27.6365	2
	High	ELQkScTFDEQR	1	1	1	Q96GD4	K4(GG); C6(Carbamidomethyl)	0	1.37732e+07	0.003	0.01929	0.741355	2	1654.75	3.20154	827.881	22.6904	1
	High	ENSYPWPYGR	2	1	1	Q96GD4		0	3.40809e+08	0	0.0006401	2.41284	2	1268.58	4.53391	634.791	33.8214	0
	High	EPVTPSALVLmSR	7	1	1	Q96GD4	M11(Oxidation)	0	3.81088e+08	0	1.114e-05	2.87211	2	1415.76	4.76974	708.385	37.1563	0
	High	EPVTPSALVLMSR	5	1	1	Q96GD4		0	1.00211e+09	0	1.055e-07	3.50098	2	1399.77	5.02863	700.388	42.7958	0
	High	FGNVYLAR	3	3	2	O14965;Q96GD4		0	1.37949e+09	0	0.005242	3.00006	2	939.509	4.19608	470.258	31.0034	0
	High	GELYkELQK	1	2	1	Q96GD4	K5(GG)	0	1.11793e+06	0.003	0.03559	2.12117	2	1221.65	3.57115	611.33	26.3693	1
	High	GELYKELQK	1	2	1	Q96GD4		0	2.91176e+08	0	0.002185	3.41386	2	1107.61	4.12157	554.308	25.4473	1
	High	GkFGNVYLAR	1	3	2	O14965;Q96GD4	K2(GG)	0	8.26708e+06	0	0.002433	1.79533	2	1238.67	7.12122	619.84	30.0218	1
	High	GKFGNVYLAR	1	3	2	O14965;Q96GD4		0	3.24638e+08	0	0.003301	2.84693	2	1124.63	4.6585	562.817	28.9469	1
	High	HFTIDDFEIGRPLGK	17	1	1	Q96GD4		0	2.26937e+09	0	7.776e-13	5.49012	3	1744.91	4.6793	582.308	40.9956	0
	High	HNPSERLPLAQVSAHPWVR	1	1	1	Q96GD4		0	4.70715e+07	0	0.0001222	1.80753	4	2194.18	6.92742	549.3	35.5657	1
	High	IADFGWSVHAPSLR	2	1	1	Q96GD4		0	3.80954e+08	0	7.816e-09	3.27368	2	1555.81	4.40798	778.408	40.7852	0
	High	IYLILEYAPR	2	1	1	Q96GD4		0	414519080	0	0.0001341	2.93346	2	1250.72	5.78379	625.864	46.6935	0
	High	kEPVTPSALVLmSR	1	1	1	Q96GD4	K1(GG); M12(Oxidation)	0	2.8983e+07	0	0.0009882	3.0137	3	1657.9	2.94936	553.305	33.8257	1
	High	kEPVTPSALVLMSR	2	1	1	Q96GD4	K1(GG)	0	3.69337e+07	0	0.0003105	3.02088	3	1641.91	7.61311	547.975	38.3394	1
	High	KEPVTPSALVLmSR	7	1	1	Q96GD4	M12(Oxidation)	0	8.35425e+08	0	5.213e-05	3.65147	3	1543.86	4.16807	515.291	33.9424	1
	High	KEPVTPSALVLMSR	3	1	1	Q96GD4		0	8.75126e+08	0	7.082e-07	4.2643	3	1527.87	6.31645	509.96	38.7041	1
	High	KSHFIVALK	1	1	1	Q96GD4		0	7.56774e+07	0	0.0002458	3.59111	2	1042.65	6.17955	521.827	29.3608	1
	High	KTmcGTLDYLPPEmIEGR	1	2	1	Q96GD4	M3(Oxidation); C4(Carbamidomethyl); M14(Oxidation)	0	3.52288e+07	0.003	0.02045	2.24117	3	2143	6.9953	715.005	35.0638	1
	High	KTmcGTLDYLPPEMIEGR	2	2	1	Q96GD4	M3(Oxidation); C4(Carbamidomethyl)	0	7.14509e+07	0	3.862e-06	3.22041	3	2127	4.59984	709.672	39.7277	1
	High	KTMcGTLDYLPPEMIEGR	3	2	1	Q96GD4	C4(Carbamidomethyl)	0	4.35723e+07	0	4.483e-10	2.92001	2	2111.01	3.82247	1056.01	41.3215	1
	High	LPLAQVSAHPWVR	3	1	1	Q96GD4		0	605046933	0	4.012e-07	3.13852	2	1473.84	1.74328	737.421	37.5592	0
	High	LYNYFYDR	2	1	1	Q96GD4		0	1.37071e+09	0	0.004289	2.42223	2	1153.54	6.88392	577.273	34.9178	0
	High	QTAPSGLSTLPQR	8	1	1	Q96GD4		0	2986972797	0	4.398e-08	3.53337	2	1355.73	3.61599	678.37	28.2026	0
	High	REIEIQAHLHHPNILR	1	1	1	Q96GD4		0	6.49714e+06	0	0.004374	1.17305	4	1976.11	8.90007	494.783	30.6599	1
	High	RIYLILEYAPR	2	1	1	Q96GD4		0	4.958e+06	0	1.268e-08	3.62696	2	1406.82	5.36979	703.915	42.8002	1
	High	RVLPPSALQSVA	1	1	1	Q96GD4		0	5.9485e+07	0	0.003935	2.7687	2	1237.74	7.69643	619.372	36.0022	1
	High	SHFIVALK	3	1	1	Q96GD4		0	1.18412e+09	0	0.004959	2.47021	2	914.549	3.84091	457.778	33.022	0
	High	SNVQPTAAPGQK	2	1	1	Q96GD4		0	4.52398e+07	0	0.003216	0.989168	2	1197.63	3.63487	599.317	18.793	0
	High	SNVQPTAAPGQkVMENSSGTPDILTR	1	1	1	Q96GD4	K12(GG)	0	1.30273e+08	0	1.133e-10	5.44486	3	2812.4	2.87614	938.137	34.2834	1
	High	SQIEkEGVEHQLR	2	1	1	Q96GD4	K5(GG)	0	5.54203e+06	0	0.001889	1.49688	3	1666.86	5.39161	556.291	23.3625	1
	High	SQIEKEGVEHQLR	3	1	1	Q96GD4		0	5.19229e+08	0	9.175e-08	2.93594	3	1552.82	6.19307	518.277	22.0561	1
	High	SQIEKEGVEHQLRR	3	1	1	Q96GD4		0	3.47767e+08	0	0.0004852	2.919	3	1708.92	4.7434	570.311	21.7945	2
	High	TATImEELADALmYcHGK	2	1	1	Q96GD4	M5(Oxidation); M13(Oxidation); C15(Carbamidomethyl)	0	7.73989e+07	0	1.374e-05	2.82475	3	2085.94	6.57155	695.986	44.5166	0
	High	TATImEELADALMYcHGK	3	1	1	Q96GD4	M5(Oxidation); C15(Carbamidomethyl)	0	1.43457e+07	0	1.279e-08	3.94409	3	2069.94	4.81445	690.653	46.6335	0
	High	TATIMEELADALMYcHGK	1	1	1	Q96GD4	C15(Carbamidomethyl)	0	0	0	2.732e-06	2.5414	3	2053.95	6.59589	685.322	56.456	0
	High	TATImEELADALmYcHGKK	1	1	1	Q96GD4	M5(Oxidation); M13(Oxidation); C15(Carbamidomethyl)	0	1.42506e+07	0.003	0.02698	3.37893	4	2214.03	3.20833	554.263	41.6915	1
	High	TATImEELADALMYcHGKK	2	1	1	Q96GD4	M5(Oxidation); C15(Carbamidomethyl)	0	12094504	0	0.0007264	2.72666	3	2198.03	-0.991636	733.347	43.23	1
	High	TATIMEELADALMYcHGKK	1	1	1	Q96GD4	C15(Carbamidomethyl)	0	0	0.003	0.0361	1.76187	4	2182.04	4.52456	546.266	52.5919	1
	High	TmcGTLDYLPPEmIEGR	1	2	1	Q96GD4	M2(Oxidation); C3(Carbamidomethyl); M13(Oxidation)	0	1.48569e+07	0	2.294e-08	3.04274	2	2014.9	3.11463	1007.95	37.5549	0
	High	TmcGTLDYLPPEMIEGR	4	2	1	Q96GD4	M2(Oxidation); C3(Carbamidomethyl)	0	1.12362e+08	0	3.663e-12	4.75035	2	1998.9	2.06131	999.954	43.0877	0
	High	TMcGTLDYLPPEMIEGR	3	2	1	Q96GD4	C3(Carbamidomethyl)	0	1.74679e+08	0	1.268e-10	5.2441	2	1982.91	3.33031	991.958	45.1979	0
	High	VLRKEPVTPSALVLmSR	1	1	1	Q96GD4	M15(Oxidation)	0	9.61771e+07	0	0.0005651	2.55217	3	1912.12	6.2654	638.044	33.3611	2
	High	VLRKEPVTPSALVLMSR	1	1	1	Q96GD4		0	80730386	0	6.743e-08	4.96665	3	1896.12	6.5657	632.712	37.3521	2
	High	VmENSSGTPDILTR	7	1	1	Q96GD4	M2(Oxidation)	0	1.35873e+09	0	4.514e-08	3.8135	2	1535.75	7.25395	768.378	29.5938	0
	High	VMENSSGTPDILTR	5	1	1	Q96GD4		0	1.59182e+09	0	6.456e-08	3.61454	2	1519.75	5.59082	760.379	31.7986	0
Q9BUF5	Tubulin beta-6 chain OS=Homo sapiens GN=TUBB6 PE=1 SV=1 - [TBB6_HUMAN]	303.021	52.24	2	11	21	137	6.77989e+09	446	49.825	4.88135
	A2	Sequence	# PSMs	# Proteins	# Protein Groups	Protein Group Accessions	Modifications	ΔCn	Area	q-Value	PEP	XCorr	Charge	MH+ [Da]	ΔM [ppm]	m/z [Da]	RT [min]	# Missed Cleavages
	High	AALVDLEPGTmDSVR	1	1	1	Q9BUF5	M11(Oxidation)	0	7.19269e+07	0.006	0.07987	0.940696	2	1589.8	9.32786	795.403	35.1111	0
	High	AALVDLEPGTMDSVR	1	1	1	Q9BUF5		0	1.43366e+08	0	0.0001697	2.71923	2	1573.8	4.48525	787.402	39.197	0
	High	ALTVPELTQQmFDAR	1	1	1	Q9BUF5	M11(Oxidation)	0	102102593	0	0.0002132	1.90511	2	1735.88	8.66081	868.445	40.1289	0
	High	ALTVPELTQQMFDAR	2	1	1	Q9BUF5		0	5.80731e+07	0	1.127e-09	2.84786	2	1719.88	3.44258	860.443	48.279	0
	High	EIVHIQAGQcGNQIGTK	1	1	1	Q9BUF5	C10(Carbamidomethyl)	0	1.02804e+07	0	6.751e-09	2.69895	2	1852.94	2.12648	926.972	27.7815	0
	High	EVDEQMLAIQSK	1	3	1	Q9BUF5		0	0	0	1.472e-06	1.90065	2	1390.69	4.61528	695.851	32.1901	0
	High	FPGQLNADLR	8	11	6	P68371;P07437;Q13885;Q9BVA1;P04350;Q9BUF5		0	1.72104e+09	0	0.0002339	3.3077	2	1130.6	4.357	565.804	33.5926	0
	High	FPGQLNADLRK	4	11	6	P68371;P07437;Q13885;Q9BVA1;P04350;Q9BUF5		0	1.32509e+09	0	6.544e-06	3.20874	3	1258.7	4.00045	420.237	30.1395	1
	High	GPmSmKEVDEQmLAIQSK	1	1	1	Q9BUF5	M3(Oxidation); M5(Oxidation); M12(Oxidation)	0	4871595	0	0.0002006	1.40561	3	2069.97	5.29739	690.66	25.9753	1
	High	ImNTFSVmPSPK	1	3	3	Q13885;Q9BVA1;Q9BUF5	M2(Oxidation); M8(Oxidation)	0	7.65955e+07	0	0.000693	1.4903	2	1383.67	2.61714	692.338	29.0814	0
	High	ImNTFSVMPSPK	3	3	3	Q13885;Q9BVA1;Q9BUF5	M2(Oxidation)	0	1.53719e+08	0	2.989e-06	2.75731	2	1367.68	6.07006	684.343	35.0121	0
	High	IMNTFSVMPSPK	1	3	3	Q13885;Q9BVA1;Q9BUF5		0	3.01916e+08	0	6.186e-06	2.98293	2	1351.68	4.90859	676.344	38.378	0
	High	INVYYNESSSQK	1	1	1	Q9BUF5		0	1.1966e+08	0	4.71e-07	3.28063	2	1431.68	6.15652	716.346	25.681	0
	High	IREEFPDR	1	2	2	P04350;Q9BUF5		0	2.57907e+08	0.005	0.05516	2.40752	2	1061.54	2.32991	531.274	23.5836	1
	High	ISEQFSAmFR	1	1	1	Q9BUF5	M8(Oxidation)	0	2.91296e+07	0	7.988e-06	2.21969	2	1231.59	6.07697	616.296	32.3872	0
	High	ISEQFSAMFR	1	1	1	Q9BUF5		0	5.6326e+07	0	0.0002041	2.49384	2	1215.59	2.77715	608.297	38.8936	0
	High	KLAVNmVPFPR	8	11	6	P68371;P07437;Q13885;Q9BVA1;P04350;Q9BUF5	M6(Oxidation)	0	1.03958e+09	0	8.869e-08	3.76452	2	1287.73	2.95764	644.368	34.3757	1
	High	KLAVNMVPFPR	4	11	6	P68371;P07437;Q13885;Q9BVA1;P04350;Q9BUF5		0	1.98739e+09	0	1.416e-06	3.70249	2	1271.73	2.5479	636.37	38.7546	1
	High	LAVNmVPFPR	20	11	6	P68371;P07437;Q13885;Q9BVA1;P04350;Q9BUF5	M5(Oxidation)	0	3.38969e+09	0	9.119e-06	2.87343	2	1159.64	6.86278	580.322	39.6935	0
	High	LAVNMVPFPR	10	11	6	P68371;P07437;Q13885;Q9BVA1;P04350;Q9BUF5		0	15800209806	0	4.775e-05	2.84138	2	1143.64	5.60785	572.324	43.1735	0
	High	LHFFmPGFAPLTSR	24	8	6	P68371;P07437;Q13885;Q9BVA1;P04350;Q9BUF5	M5(Oxidation)	0	6.60779e+08	0	0.0002209	4.72738	3	1636.84	5.11659	546.284	46.5359	0
	High	LHFFMPGFAPLTSR	24	8	6	P68371;P07437;Q13885;Q9BVA1;P04350;Q9BUF5		0	2.55206e+09	0	0.0006565	4.10104	3	1620.84	3.08422	540.952	49.5163	0
	High	mASTFIGNSTAIQELFK	1	1	1	Q9BUF5	M1(Oxidation)	0	1.96654e+08	0.003	0.01682	0.941447	2	1873.94	2.30914	937.474	49.4791	0
	High	MASTFIGNSTAIQELFK	3	1	1	Q9BUF5		0	3.10728e+08	0	6.266e-09	4.69235	2	1857.95	3.46853	929.478	51.2441	0
	High	mASTFIGNSTAIQELFKR	3	1	1	Q9BUF5	M1(Oxidation)	0.0133	4.15995e+08	0	2.227e-09	4.4352	3	2030.05	4.658	677.354	46.6292	1
	High	MASTFIGNSTAIQELFKR	3	1	1	Q9BUF5		0	9.72933e+07	0	9.881e-06	3.2498	3	2014.05	2.20054	672.021	47.6599	1
	High	MREIVHIQAGQcGNQIGTK	1	1	1	Q9BUF5	C12(Carbamidomethyl)	0	4.93105e+06	0	3.6e-06	3.42481	3	2140.09	7.64431	714.035	28.6369	1
	High	NmmAAcDPR	1	10	6	P68371;P07437;Q13885;Q9BVA1;P04350;Q9BUF5	M2(Oxidation); M3(Oxidation); C6(Carbamidomethyl)	0	9.41635e+06	0.002	0.01494	1.05509	2	1097.42	3.06773	549.214	14.987	0
	High	NmMAAcDPR	1	10	6	P68371;P07437;Q13885;Q9BVA1;P04350;Q9BUF5	M2(Oxidation); C6(Carbamidomethyl)	0	4.60039e+07	0	0.003278	1.83046	2	1081.43	3.49054	541.217	18.6922	0
	High	NMMAAcDPR	1	10	6	P68371;P07437;Q13885;Q9BVA1;P04350;Q9BUF5	C6(Carbamidomethyl)	0	1.07527e+08	0.009	0.1071	1.58107	2	1065.43	4.84262	533.22	22.4801	0
	High	NSSYFVEWIPNNVK	2	8	6	P68371;P07437;Q13885;Q9BVA1;P04350;Q9BUF5		0	1.56067e+09	0	9.19e-06	2.94424	2	1696.84	3.98858	848.924	44.9611	0
	High	VAVcDIPPR	1	4	1	Q9BUF5	C4(Carbamidomethyl)	0	0	0	0.001243	1.64852	2	1026.54	3.04438	513.775	28.6753	0
	High	VSDTVVEPYNATLSVHQLVENTDETYcIDNEALYDIcFR	1	5	5	P68371;P07437;Q9BVA1;P04350;Q9BUF5	C27(Carbamidomethyl); C37(Carbamidomethyl)	0	0	0.004	0.04355	1.16428	3	4593.14	6.27769	1531.72	53.9522	0
Q14257	Reticulocalbin-2 OS=Homo sapiens GN=RCN2 PE=1 SV=1 - [RCN2_HUMAN]	204.895	44.48	1	17	17	62	2.06669e+09	317	36.8536	4.39893
	A2	Sequence	# PSMs	# Proteins	# Protein Groups	Protein Group Accessions	Modifications	ΔCn	Area	q-Value	PEP	XCorr	Charge	MH+ [Da]	ΔM [ppm]	m/z [Da]	RT [min]	# Missed Cleavages
	High	AEELHYPLGER	4	1	1	Q14257		0	3.47221e+08	0	0.0007494	3.04166	2	1313.65	4.36272	657.331	29.1088	0
	High	AEELHYPLGERR	2	1	1	Q14257		0	3.64625e+07	0	1.374e-05	3.2799	3	1469.76	4.77266	490.59	26.7642	1
	High	EALLGVQEDVDEYVK	3	1	1	Q14257		0	142581496	0	2.248e-10	4.26329	2	1706.85	3.59637	853.931	42.0504	0
	High	EALLGVQEDVDEYVKLGHEEQQKR	1	1	1	Q14257		0	5.32059e+07	0	1.261e-06	3.23134	4	2812.42	4.76529	703.862	40.3747	2
	High	KLSEEEILENPDLFLTSEATDYGR	2	1	1	Q14257		0	3.11882e+08	0	1.442e-10	5.54026	3	2769.36	4.81236	923.792	48.1842	1
	High	LSEEEILENPDLFLTSEATDYGR	5	1	1	Q14257		0	1.65935e+09	0	8.447e-17	6.4912	2	2641.26	2.90151	1321.13	51.6622	0
	High	NSDDTVTWDEYNIQMYDR	1	1	1	Q14257		0	1.02641e+07	0	1.455e-06	2.55828	2	2264.95	3.38207	1132.98	40.4966	0
	High	QLHDDYFYHDEL	1	1	1	Q14257		0	1.337e+09	0	4.38e-05	3.38459	2	1594.69	5.85809	797.849	35.5548	0
	High	QQFVEYDK	1	1	1	Q14257		0	85315964	0.003	0.02904	2.16747	2	1056.51	6.70149	528.757	24.8327	0
	High	QQFVEYDKNSDDTVTWDEYNIQmYDR	2	1	1	Q14257	M23(Oxidation)	0	0	0	1.748e-05	3.22791	3	3318.44	5.46505	1106.82	39.6979	1
	High	QQFVEYDKNSDDTVTWDEYNIQMYDR	2	1	1	Q14257		0	15413272	0	5.226e-05	3.48265	3	3302.43	1.03162	1101.48	41.6696	1
	High	RSDYDREALLGVQEDVDEYVK	3	1	1	Q14257		0	2.26883e+08	0	1.03e-05	2.60224	4	2499.21	4.67238	625.558	40.9606	2
	High	SDYDREALLGVQEDVDEYVK	4	1	1	Q14257		0	5.0882e+08	0	4.409e-07	5.39587	3	2343.11	2.76875	781.707	43.95	1
	High	SDYDREALLGVQEDVDEYVKLGHEEQQK	2	1	1	Q14257		0	2.10251e+06	0	2.966e-11	4.38712	4	3292.57	3.74946	823.899	44.3787	2
	High	VIDFDENTALDDAEEESFR	9	1	1	Q14257		0	8.50033e+08	0	4.013e-13	5.79887	2	2214.97	1.93501	1107.99	42.5804	0
	High	VIDFDENTALDDAEEESFRK	15	1	1	Q14257		0	3203723749	0	1.596e-14	7.57862	3	2343.07	4.53289	781.696	39.5718	1
	High	WDPTANEDPEWILVEK	1	1	1	Q14257		0	4.27881e+07	0	5.239e-07	2.69136	2	1941.93	1.08919	971.466	45.8278	0
	High	WDPTANEDPEWILVEKDR	4	1	1	Q14257		0	1.00803e+09	0	2.847e-10	5.7046	2	2213.06	3.76062	1107.03	41.7666	1
Q16543	Hsp90 co-chaperone Cdc37 OS=Homo sapiens GN=CDC37 PE=1 SV=1 - [CDC37_HUMAN]	152.042	49.47	1	24	24	65	1.96991e+09	378	44.44	5.24951
	A2	Sequence	# PSMs	# Proteins	# Protein Groups	Protein Group Accessions	Modifications	ΔCn	Area	q-Value	PEP	XCorr	Charge	MH+ [Da]	ΔM [ppm]	m/z [Da]	RT [min]	# Missed Cleavages
	High	ASEAKEGEEAGPGDPLLEAVPK	5	1	1	Q16543		0	2397063993	0	4.214e-15	4.83774	2	2194.1	5.75359	1097.55	36.9476	1
	High	cFDVKDVQmLQDAISK	1	1	1	Q16543	C1(Carbamidomethyl); M9(Oxidation)	0	6.32141e+07	0	0.0005994	2.40765	3	1912.93	7.04695	638.314	40.2928	1
	High	cIDSGLWVPNSK	1	1	1	Q16543	C1(Carbamidomethyl)	0	5.27265e+07	0	0.002513	1.45386	2	1375.67	4.17255	688.34	35.972	0
	High	DVQmLQDAISK	3	1	1	Q16543	M4(Oxidation)	0	1.10081e+08	0	8.372e-05	2.65067	2	1263.63	7.38239	632.321	30.5002	0
	High	DVQmLQDAISKmDPTDAK	1	1	1	Q16543	M4(Oxidation); M12(Oxidation)	0	9.7457e+06	0	0.001706	1.77709	3	2037.96	4.65254	679.99	32.1473	1
	High	DVQMLQDAISKmDPTDAK	3	1	1	Q16543	M12(Oxidation)	0	9.7662e+06	0	0.001556	1.58057	2	2021.97	8.27868	1011.49	34.9652	1
	High	EGEEAGPGDPLLEAVPK	3	1	1	Q16543		0	1.9965e+09	0	3.428e-07	3.31411	2	1707.85	6.35797	854.431	40.4642	0
	High	EKSmPWNVDTLSK	1	1	1	Q16543	M4(Oxidation)	0	7.42744e+06	0.007	0.09206	0.935444	2	1550.76	7.87448	775.886	30.6847	1
	High	ELEVAEGGK	1	1	1	Q16543		0	8877085	0	0.0005122	1.70605	2	931.475	2.32648	466.241	21.7819	0
	High	ELEVAEGGKAELER	2	1	1	Q16543		0	1.61165e+08	0	5.045e-06	3.52588	3	1529.79	4.2707	510.601	27.4533	1
	High	KLKELEVAEGGK	1	1	1	Q16543		0	4.87106e+07	0	9.597e-05	2.48245	3	1300.75	4.85206	434.256	24.4256	2
	High	LGPGGLDPVEVYESLPEELQK	2	1	1	Q16543		0	8.73433e+07	0	1.02e-08	5.59053	3	2269.17	4.92885	757.062	52.2074	0
	High	LKELEVAEGGK	2	1	1	Q16543		0	5.4631e+08	0	1.289e-05	2.25182	2	1172.66	3.07679	586.832	25.1107	1
	High	LKELEVAEGGKAELER	3	1	1	Q16543		0	3.42671e+08	0	1.223e-07	3.80525	3	1770.97	3.67561	590.994	28.8801	2
	High	LQAEAQQLR	2	1	1	Q16543		0	1.51616e+09	0	0.003894	2.69036	2	1056.58	3.88661	528.796	22.6948	0
	High	MEQFQKEKEELDR	1	1	1	Q16543		0	5.0871e+06	0.003	0.02102	1.51283	3	1709.83	6.37688	570.614	24.929	2
	High	QYmEGFNDELEAFK	2	1	1	Q16543	M3(Oxidation)	0	3.38112e+07	0	1.522e-05	2.41645	2	1736.75	2.56242	868.88	38.938	0
	High	QYMEGFNDELEAFK	2	1	1	Q16543		0	80915461	0	0.0002578	1.92502	2	1720.76	1.90122	860.881	42.3912	0
	High	QYmEGFNDELEAFKER	5	1	1	Q16543	M3(Oxidation)	0	3.97198e+08	0	8.231e-09	4.78895	3	2021.9	4.34647	674.638	36.6798	1
	High	QYMEGFNDELEAFKER	3	1	1	Q16543		0	4.38242e+08	0	1.035e-10	4.36218	2	2005.9	0.635708	1003.45	40.3726	1
	High	RLGPGGLDPVEVYESLPEELQK	1	1	1	Q16543		0	1.11548e+07	0	3.662e-08	2.86503	3	2425.28	6.63119	809.097	48.637	1
	High	SmPWNVDTLSK	4	1	1	Q16543	M2(Oxidation)	0	2.36143e+08	0	8.979e-05	2.01433	2	1293.62	5.75707	647.315	33.2981	0
	High	SMPWNVDTLSK	1	1	1	Q16543		0	2.82736e+08	0	0.001096	2.26036	2	1277.62	2.90011	639.315	37.9928	0
	High	SMPWNVDTLSKDGFSK	1	1	1	Q16543		0	3.88825e+06	0	0.001962	1.45764	2	1811.87	4.70368	906.44	39.1286	1
	High	SmVNTKPEKTEEDSEEVR	1	1	1	Q16543	M2(Oxidation)	0	2.34729e+07	0.003	0.02509	0.241334	3	2123.98	2.73189	708.666	19.3494	1
	High	SMVNTKPEKTEEDSEEVR	3	1	1	Q16543		0	1.44371e+08	0	7.281e-12	4.63943	3	2107.99	3.14892	703.334	21.7325	1
	High	SmVNTKPEKTEEDSEEVREQK	2	1	1	Q16543	M2(Oxidation)	0	2.18382e+08	0	6.847e-15	6.42961	3	2509.18	2.56252	837.064	19.3577	2
	High	SMVNTKPEKTEEDSEEVREQK	3	1	1	Q16543		0	6.94199e+08	0	1.35e-16	6.22373	3	2493.18	2.8406	831.733	21.1298	2
	High	SWEQKLEEmR	1	1	1	Q16543	M9(Oxidation)	0	6.3165e+07	0	5.253e-05	2.40761	2	1351.64	6.41577	676.324	28.0833	1
	High	SWEQKLEEMR	1	1	1	Q16543		0	1.18803e+08	0	0.0003275	1.57405	2	1335.64	3.23383	668.324	33.8797	1
	High	TADRQYmEGFNDELEAFKER	2	1	1	Q16543	M7(Oxidation)	0	5.49297e+07	0	1.859e-10	4.79836	3	2465.12	4.9599	822.377	35.6334	2
	High	TADRQYMEGFNDELEAFKER	1	1	1	Q16543		0	3.54433e+07	0	0.0003918	3.42306	4	2449.11	0.318735	613.033	39.3806	2
P31943	Heterogeneous nuclear ribonucleoprotein H OS=Homo sapiens GN=HNRNPH1 PE=1 SV=4 - [HNRH1_HUMAN]	149.402	47.22	1	8	14	53	1.42225e+09	449	49.1984	6.30322
	A2	Sequence	# PSMs	# Proteins	# Protein Groups	Protein Group Accessions	Modifications	ΔCn	Area	q-Value	PEP	XCorr	Charge	MH+ [Da]	ΔM [ppm]	m/z [Da]	RT [min]	# Missed Cleavages
	High	ATENDIYNFFSPLNPVR	4	2	2	P31943;P52597		0	1.51386e+09	0	1.089e-10	4.95115	2	1996.98	3.04368	998.995	51.7842	0
	High	DLNYcFSGmSDHR	3	2	2	P31943;P55795	C5(Carbamidomethyl); M9(Oxidation)	0	7.57345e+07	0	0.0002357	1.53022	2	1617.66	9.14758	809.332	28.0395	0
	High	DLNYcFSGMSDHR	3	2	2	P31943;P55795	C5(Carbamidomethyl)	0	1.51149e+08	0	0.0001224	2.9043	3	1601.66	7.04652	534.558	32.1922	0
	High	EGRPSGEAFVELESEDEVK	7	1	1	P31943		0	5.58785e+08	0	1.6e-15	4.6047	2	2106.99	4.64071	1054	35.0572	0
	High	GAYGGGYGGYDDYNGYNDGYGFGSDR	1	1	1	P31943		0	2.03611e+07	0	3.953e-05	1.66221	2	2717.05	3.20314	1359.03	35.3261	0
	High	GLPFGcSK	1	3	3	P31942;P31943;P55795	C6(Carbamidomethyl)	0	5.52135e+07	0.009	0.1096	1.72154	2	865.431	8.74209	433.219	29.1995	0
	High	GLPWScSADEVQR	1	1	1	P31943	C6(Carbamidomethyl)	0	1.36428e+08	0	1.197e-07	2.65895	2	1504.69	2.92642	752.848	33.7421	0
	High	HTGPNSPDTANDGFVR	5	2	2	P31943;P55795		0	1.36671e+09	0	4.284e-10	4.32811	3	1684.78	7.29886	562.265	23.9075	0
	High	SNNVEmDWVLK	1	1	1	P31943	M6(Oxidation)	0	3.60093e+07	0	0.0006361	2.10421	2	1350.64	1.27683	675.822	35.1046	0
	High	SNNVEMDWVLK	1	1	1	P31943		0	1.42683e+08	0	6.325e-06	2.61163	2	1334.65	3.51867	667.826	40.4235	0
	High	STGEAFVQFASQEIAEK	4	2	2	P31943;P55795		0	1.38618e+09	0	8.053e-09	4.85815	2	1841.9	5.02481	921.454	43.5262	0
	High	VHIEIGPDGR	4	3	3	P31943;P52597;P55795		0	1.29398e+09	0	0.0002404	3.22881	3	1092.59	5.6085	364.867	27.6322	0
	High	VTGEADVEFATHEDAVAAmSK	4	1	1	P31943	M19(Oxidation)	0	2.51629e+08	0	2.072e-11	6.57765	3	2194.01	6.59588	732.009	30.95	0
	High	VTGEADVEFATHEDAVAAMSK	6	1	1	P31943		0	2.39517e+08	0	8e-14	4.68164	2	2178	0.981031	1089.51	35.3687	0
	High	VTGEADVEFATHEDAVAAMSKDK	1	1	1	P31943		0	1.42153e+07	0.003	0.03076	1.75854	3	2421.13	0.813002	807.714	33.4632	1
	High	YGDGGSTFQSTTGHcVHmR	1	1	1	P31943	C15(Carbamidomethyl); M18(Oxidation)	0	1.53741e+08	0	1.168e-06	2.0304	3	2113.89	2.61971	705.301	22.6124	0
	High	YGDGGSTFQSTTGHcVHMR	3	1	1	P31943	C15(Carbamidomethyl)	0	3.6612e+08	0	9.911e-09	3.79991	3	2097.89	3.38702	699.969	25.5683	0
	High	YVELFLNSTAGASGGAYEHR	3	1	1	P31943		0	2.30106e+08	0	2.098e-08	3.8681	3	2142.04	5.18044	714.684	38.9301	0
Q9Y230	RuvB-like 2 OS=Homo sapiens GN=RUVBL2 PE=1 SV=3 - [RUVB2_HUMAN]	110.334	54.64	1	26	26	47	3.78606e+08	463	51.1246	5.64307
	A2	Sequence	# PSMs	# Proteins	# Protein Groups	Protein Group Accessions	Modifications	ΔCn	Area	q-Value	PEP	XCorr	Charge	MH+ [Da]	ΔM [ppm]	m/z [Da]	RT [min]	# Missed Cleavages
	High	AAGVVLEmIR	1	1	1	Q9Y230	M8(Oxidation)	0	9.85586e+07	0	0.002722	2.13293	2	1074.6	3.67001	537.804	33.0842	0
	High	AAGVVLEMIR	2	1	1	Q9Y230		0	1.96958e+08	0	0.003233	1.6979	2	1058.61	4.68759	529.807	40.2671	0
	High	ALESDmAPVLIMATNR	3	1	1	Q9Y230	M6(Oxidation)	0	9.84277e+07	0	4.864e-10	3.61175	2	1747.88	2.89057	874.442	40.43	0
	High	ALESDMAPVLIMATNR	2	1	1	Q9Y230		0	1.02784e+07	0	9.963e-09	3.51896	2	1731.89	6.67712	866.448	47.2105	0
	High	AVLIAGQPGTGK	2	1	1	Q9Y230		0	4.54998e+08	0	2.079e-05	1.96014	2	1111.65	3.5958	556.329	27.082	0
	High	DKVQAGDVITIDK	3	1	1	Q9Y230		0	1.19761e+08	0	4.619e-05	2.66952	2	1401.77	5.75402	701.387	29.7297	1
	High	DKVQAGDVITIDKATGK	1	1	1	Q9Y230		0	1.89056e+07	0.006	0.07526	2.5207	3	1758.97	4.12276	586.994	28.528	2
	High	EVVHTVSLHEIDVINSR	4	1	1	Q9Y230		0	444239626	0	5.155e-14	4.90226	2	1947.04	6.00603	974.024	35.8476	0
	High	EYQDAFLFNELK	1	1	1	Q9Y230		0	7.18892e+06	0	1.981e-05	2.75082	2	1516.74	2.47373	758.871	45.3329	0
	High	FVQcPDGELQK	2	1	1	Q9Y230	C4(Carbamidomethyl)	0	1.5528e+08	0	0.0006072	2.80893	2	1320.63	4.87355	660.82	25.7655	0
	High	FVQcPDGELQKR	1	1	1	Q9Y230	C4(Carbamidomethyl)	0	1.17626e+07	0	0.001411	2.26351	2	1476.73	4.07939	738.87	24.4698	1
	High	GLGLDDALEPR	2	1	1	Q9Y230		0	2.13587e+08	0	3.92e-06	2.60693	2	1155.61	6.55804	578.308	36.7187	0
	High	GTEVQVDDIKR	2	1	1	Q9Y230		0	1.56572e+08	0	0.0001928	2.82615	2	1259.67	4.96918	630.336	23.8754	1
	High	GTSYQSPHGIPIDLLDR	2	1	1	Q9Y230		0	96078294	0	1.886e-08	4.39995	3	1868.96	4.89706	623.658	41.0021	0
	High	IRcEEEDVEMSEDAYTVLTR	1	1	1	Q9Y230	C3(Carbamidomethyl)	0	2.20234e+07	0	5.833e-05	3.65078	3	2445.1	4.80552	815.706	38.9445	1
	High	IRGTSYQSPHGIPIDLLDR	1	1	1	Q9Y230		0	8.98999e+07	0	3.931e-12	4.9038	3	2138.14	1.27886	713.384	39.3528	1
	High	KEVVHTVSLHEIDVINSR	1	1	1	Q9Y230		0	2.20713e+07	0	5.498e-13	5.47775	3	2075.13	4.01146	692.382	33.5363	1
	High	KGTEVQVDDIKR	1	1	1	Q9Y230		0	6.21944e+07	0	2.923e-06	4.19309	3	1387.76	6.19458	463.259	22.5294	2
	High	LLIVSTTPYSEKDTK	2	1	1	Q9Y230		0	1.21041e+08	0	5.917e-09	2.68429	2	1694.93	3.47994	847.967	33.3481	1
	High	QASQGMVGQLAAR	1	1	1	Q9Y230		0	1.19501e+08	0	2.517e-08	3.63044	2	1316.68	4.89581	658.844	28.2048	0
	High	RKEVVHTVSLHEIDVINSR	1	1	1	Q9Y230		0	7.50847e+06	0	0.001785	1.86091	3	2231.24	5.92603	744.418	32.2138	2
	High	TEALTQAFR	1	1	1	Q9Y230		0	2.19874e+08	0	0.0001465	3.00143	2	1036.55	6.05684	518.778	30.7545	0
	High	TQGFLALFSGDTGEIK	2	1	1	Q9Y230		0	2.36581e+08	0	3.951e-11	3.28063	2	1683.87	4.29082	842.437	50.7404	0
	High	TQGFLALFSGDTGEIKSEVR	3	1	1	Q9Y230		0	63195620	0	1.164e-12	4.34768	3	2155.11	2.42643	719.041	47.5212	1
	High	TTEMETIYDLGTK	2	1	1	Q9Y230		0	1.04764e+08	0	2.344e-06	3.31551	2	1501.71	3.27996	751.361	37.2893	0
	High	VQAGDVITIDK	1	1	1	Q9Y230		0	4.69257e+07	0	0.003545	1.70439	2	1158.64	5.35669	579.825	30.6739	0
	High	VYSLFLDESR	1	1	1	Q9Y230		0	2.34678e+08	0	3e-05	2.68576	2	1228.63	4.69078	614.817	39.6505	0
	High	YAIQLITAASLVcR	1	1	1	Q9Y230	C13(Carbamidomethyl)	0	0	0	0.0002097	1.78042	2	1578.88	7.9316	789.944	48.3106	0
P55795	Heterogeneous nuclear ribonucleoprotein H2 OS=Homo sapiens GN=HNRNPH2 PE=1 SV=1 - [HNRH2_HUMAN]	87.0224	33.63	1	5	10	31	1.34896e+09	449	49.2323	6.30322
	A2	Sequence	# PSMs	# Proteins	# Protein Groups	Protein Group Accessions	Modifications	ΔCn	Area	q-Value	PEP	XCorr	Charge	MH+ [Da]	ΔM [ppm]	m/z [Da]	RT [min]	# Missed Cleavages
	High	ATENDIYNFFSPLNPMR	1	1	1	P55795		0	2.93477e+06	0	5.583e-08	4.12903	2	2028.96	4.72366	1014.98	52.9766	0
	High	DLNYcFSGmSDHR	3	2	2	P31943;P55795	C5(Carbamidomethyl); M9(Oxidation)	0	7.57345e+07	0	0.0002357	1.53022	2	1617.66	9.14758	809.332	28.0395	0
	High	DLNYcFSGMSDHR	3	2	2	P31943;P55795	C5(Carbamidomethyl)	0	1.51149e+08	0	0.0001224	2.9043	3	1601.66	7.04652	534.558	32.1922	0
	High	EGRPSGEAFVELESEEEVK	3	1	1	P55795		0	5.75287e+07	0	3.462e-08	5.11058	3	2121.01	5.51276	707.675	35.0594	0
	High	GLPFGcSK	1	3	3	P31942;P31943;P55795	C6(Carbamidomethyl)	0	5.52135e+07	0.009	0.1096	1.72154	2	865.431	8.74209	433.219	29.1995	0
	High	HTGPNSPDTANDGFVR	5	2	2	P31943;P55795		0	1.36671e+09	0	4.284e-10	4.32811	3	1684.78	7.29886	562.265	23.9075	0
	High	SNSVEMDWVLK	1	1	1	P55795		0	2.02002e+07	0	0.0001127	2.85247	2	1307.63	1.75165	654.32	40.8684	0
	High	STGEAFVQFASQEIAEK	4	2	2	P31943;P55795		0	1.38618e+09	0	8.053e-09	4.85815	2	1841.9	5.02481	921.454	43.5262	0
	High	VHIEIGPDGR	4	3	3	P31943;P52597;P55795		0	1.29398e+09	0	0.0002404	3.22881	3	1092.59	5.6085	364.867	27.6322	0
	High	VTGEADVEFATHEDAVAAmAK	2	1	1	P55795	M19(Oxidation)	0	2.39517e+08	0	4.329e-06	2.76674	3	2178.01	4.08315	726.675	35.8754	0
	High	VTGEADVEFATHEDAVAAMAK	2	1	1	P55795		0	2.07834e+07	0	3.669e-06	2.8518	2	2162.02	5.29643	1081.51	35.9295	0
	High	YGDGGSSFQSTTGHcVHMR	2	1	1	P55795	C15(Carbamidomethyl)	0	5.54522e+07	0	7.031e-09	2.87041	3	2083.88	2.01592	695.297	24.6926	0
P04637	Cellular tumor antigen p53 OS=Homo sapiens GN=TP53 PE=1 SV=4 - [P53_HUMAN]	84.7828	59.29	1	19	19	44	7.21678e+08	393	43.6254	6.78564
	A2	Sequence	# PSMs	# Proteins	# Protein Groups	Protein Group Accessions	Modifications	ΔCn	Area	q-Value	PEP	XCorr	Charge	MH+ [Da]	ΔM [ppm]	m/z [Da]	RT [min]	# Missed Cleavages
	High	cSDSDGLAPPQHLIR	4	1	1	P04637	C1(Carbamidomethyl)	0	2.96052e+08	0	2.342e-10	4.11619	2	1665.81	3.75763	833.407	31.6019	0
	High	ELNEALELK	1	1	1	P04637		0	2.18188e+08	0.001	0.008146	1.91007	2	1058.58	7.42955	529.794	32.1944	0
	High	ELNEALELKDAQAGK	1	1	1	P04637		0	4.08509e+07	0	5.586e-12	3.48883	2	1628.86	4.25042	814.932	29.6298	1
	High	ELNEALELKDAQAGKEPGGSR	4	1	1	P04637		0	6.32243e+08	0	1.401e-14	5.70579	3	2212.13	2.91393	738.047	28.8968	2
	High	HSVVVPYEPPEVGSDcTTIHYNYmcNSScMGGMNR	3	1	1	P04637	C16(Carbamidomethyl); M24(Oxidation); C25(Carbamidomethyl); C29(Carbamidomethyl)	0	0	0.003	0.03424	0.700526	3	4064.7	4.38921	1355.57	37.9627	0
	High	KKPLDGEYFTLQIR	8	1	1	P04637		0	534573018	0	7.779e-05	2.78843	3	1707.95	4.9696	569.989	37.0931	1
	High	KPLDGEYFTLQIR	1	1	1	P04637		0	3.68185e+06	0	0.001545	2.20397	3	1579.86	6.91741	527.291	40.2351	0
	High	LGFLHSGTAK	2	1	1	P04637		0	9.98218e+08	0	0.0003559	2.14	3	1030.57	2.96757	344.195	27.7514	0
	High	LmFKTEGPDSD	1	1	1	P04637	M2(Oxidation)	0	9.49419e+06	0.008	0.1016	1.55364	2	1255.56	7.12024	628.284	26.912	1
	High	LMFKTEGPDSD	1	1	1	P04637		0	1.4294e+07	0	0.001897	1.72452	2	1239.56	6.35967	620.286	29.7319	1
	High	MFcQLAK	1	1	1	P04637	C3(Carbamidomethyl)	0	5.54519e+07	0.008	0.1017	1.17016	2	897.435	3.35615	449.221	27.5429	0
	High	mPEAAPPVAPAPAAPTPAAPAPAPSWPLSSSVPSQK	2	1	1	P04637	M1(Oxidation)	0	4.13411e+07	0	6.356e-07	4.60005	4	3459.78	6.26737	865.701	43.9199	0
	High	MPEAAPPVAPAPAAPTPAAPAPAPSWPLSSSVPSQK	1	1	1	P04637		0	1.55558e+08	0	2.512e-12	4.48371	3	3443.78	3.53002	1148.6	45.2174	0
	High	QSQHMTEVVR	1	1	1	P04637		0	3.45962e+06	0.004	0.04374	1.07637	2	1214.6	5.50358	607.804	20.9978	0
	High	RPILTIITLEDSSGNLLGR	4	1	1	P04637		0	8.93119e+07	0	2.591e-15	4.13066	2	2068.18	2.07246	1034.59	49.1542	0
	High	SVTcTYSPALNK	1	1	1	P04637	C4(Carbamidomethyl)	0	2.79313e+08	0	7.682e-06	2.87507	2	1340.66	4.93292	670.833	26.3932	0
	High	TcPVQLWVDSTPPPGTR	3	1	1	P04637	C2(Carbamidomethyl)	0	1.15019e+08	0	1.048e-06	3.40153	3	1910.95	4.8077	637.656	40.8663	0
	High	TYQGSYGFR	1	1	1	P04637		0	3.42682e+08	0	0.00351	2.45029	2	1078.5	4.44719	539.754	26.0395	0
	High	VEGNLRVEYLDDR	1	1	1	P04637		0	3.58043e+07	0.001	0.009969	2.13674	3	1577.8	3.99898	526.604	31.4954	1
	High	VEYLDDR	1	1	1	P04637		0	2.42207e+07	0.003	0.02758	1.98697	2	909.435	4.41812	455.221	24.2784	0
	High	VEYLDDRNTFR	2	1	1	P04637		0	405486758	0	0.002699	2.39418	3	1427.69	2.2578	476.57	28.7571	1
P04264	Keratin, type II cytoskeletal 1 OS=Homo sapiens GN=KRT1 PE=1 SV=6 - [K2C1_HUMAN]	81.4201	41.93	1	27	30	44	4.48969e+08	644	65.999	8.11865
	A2	Sequence	# PSMs	# Proteins	# Protein Groups	Protein Group Accessions	Modifications	ΔCn	Area	q-Value	PEP	XCorr	Charge	MH+ [Da]	ΔM [ppm]	m/z [Da]	RT [min]	# Missed Cleavages
	High	AEAESLYQSKYEELQITAGR	1	1	1	P04264		0	0	0	6.672e-14	5.47565	2	2286.13	2.72942	1143.57	35.8057	1
	High	AQYEDIAQK	1	1	1	P04264		0	2.01611e+07	0.008	0.1022	1.47031	2	1065.53	4.59611	533.267	21.9668	0
	High	DYQELMNTK	1	1	1	P04264		0	9.61883e+07	0	0.0008818	1.61463	2	1141.53	5.78811	571.267	28.1622	0
	High	FLEQQNQVLQTK	1	3	2	P04264;P35908		0	0	0	1.198e-05	2.39337	2	1475.8	7.36475	738.402	30.3294	0
	High	FSScGGGGGSFGAGGGFGSR	1	1	1	P04264	C4(Carbamidomethyl)	0	4.12463e+07	0	4.402e-08	3.04972	2	1765.74	5.03167	883.375	29.7826	0
	High	GGGGGGYGSGGSSYGSGGGSYGSGGGGGGGR	1	1	1	P04264		0	1.91215e+07	0	0.0004167	1.26117	3	2383.96	3.41694	795.325	20.7032	0
	High	IEISELNR	1	2	2	P04264;P35908		0	2.92438e+08	0	0.001951	2.59793	2	973.537	5.73325	487.272	29.8092	0
	High	KQISNLQQSISDAEQR	2	1	1	P04264		0	8.52004e+06	0	2.633e-05	2.09702	3	1844.95	3.36832	615.656	28.8301	1
	High	LDSELKNmQDmVEDYR	1	1	1	P04264	M8(Oxidation); M11(Oxidation)	0	1.19692e+07	0	0.004034	1.56457	2	2017.89	5.12789	1009.45	26.9633	1
	High	LLRDYQELmNTK	1	1	1	P04264	M9(Oxidation)	0	7.34751e+06	0.003	0.03419	1.0604	2	1539.79	4.75704	770.399	27.9356	1
	High	LLRDYQELMNTK	1	1	1	P04264		0	1.73132e+07	0	0.002838	2.08909	3	1523.8	5.32637	508.604	33.491	1
	High	LNDLEDALQQAK	1	1	1	P04264		0	4.62704e+07	0	1.309e-09	3.19445	2	1357.7	4.94287	679.355	35.055	0
	High	LNDLEDALQQAKEDLAR	1	1	1	P04264		0	2.3785e+06	0	0.002568	1.621	3	1942	4.96257	648.004	45.897	1
	High	NKLNDLEDALQQAK	1	1	1	P04264		0	2.2413e+07	0	2.288e-10	4.03948	2	1599.84	4.82983	800.424	36.5311	1
	High	NmQDMVEDYR	2	1	1	P04264	M2(Oxidation)	0	2.24797e+07	0	0.000245	2.50223	2	1316.53	4.32556	658.769	25.1085	0
	High	NSKIEISELNR	1	1	1	P04264		0	8.93062e+06	0.003	0.03358	2.38758	3	1302.71	4.43199	434.907	28.0337	1
	High	QISNLQQSISDAEQR	1	1	1	P04264		0	47701718	0	2.894e-05	2.51283	2	1716.86	5.93783	858.934	32.2117	0
	High	SGGGFSSGSAGIINYQR	1	1	1	P04264		0	2.50562e+07	0	1.012e-06	3.12415	2	1657.8	6.08324	829.405	32.2682	0
	High	SKAEAESLYQSK	1	1	1	P04264		0	1.6013e+07	0	1.279e-05	2.60275	2	1340.67	3.88221	670.841	21.5342	1
	High	SKAEAESLYQSKYEELQITAGR	2	1	1	P04264		0	78436688	0	2.768e-05	2.27401	4	2501.26	4.1733	626.071	33.992	2
	High	SLDLDSIIAEVK	2	1	1	P04264		0	6.44814e+06	0	7.988e-05	3.14749	3	1302.72	5.47537	434.912	49.9477	0
	High	SLNNQFASFIDK	2	1	1	P04264		0	4.74362e+08	0	2.153e-06	2.88905	2	1383.7	3.70086	692.351	40.9519	0
	High	SLNNQFASFIDKVR	3	1	1	P04264		0	7.4018e+07	0	1.486e-06	4.66599	2	1638.87	8.94395	819.941	43.3208	1
	High	SLVNLGGSK	1	1	1	P04264		0	2.65472e+08	0.002	0.01429	2.24368	2	874.503	3.85455	437.755	28.3687	0
	High	THNLEPYFESFINNLR	2	1	1	P04264		0	1.9625e+07	0	1.041e-06	2.91607	3	1993.99	4.53395	665.333	51.1374	0
	High	THNLEPYFESFINNLRR	2	1	1	P04264		0	164198	0	0.005808	2.65996	3	2150.08	0.0105469	717.364	48.4747	1
	High	TLLEGEESR	1	1	1	P04264		0	7.89491e+07	0	0.0008953	2.39568	2	1033.52	5.51011	517.265	24.1917	0
	High	TNAENEFVTIK	2	1	1	P04264		0	221427022	0	3.573e-07	2.12027	2	1265.64	5.87813	633.326	31.6483	0
	High	TNAENEFVTIKK	4	1	1	P04264		0	4.94857e+08	0	2.158e-07	3.17969	2	1393.74	3.5867	697.372	27.4598	1
	High	WELLQQVDTSTR	1	1	1	P04264		0	1.71321e+08	0	5.571e-07	3.43236	2	1475.76	5.71267	738.382	39.6107	0
	High	YEELQITAGR	1	2	2	P04259;P04264		0	3.77687e+08	0	8.903e-05	2.52502	2	1179.61	8.10577	590.309	30.5045	0
P68104	Elongation factor 1-alpha 1 OS=Homo sapiens GN=EEF1A1 PE=1 SV=1 - [EF1A1_HUMAN]	72.7169	42.86	3	13	13	35	5.90049e+08	462	50.1091	9.01221
	A2	Sequence	# PSMs	# Proteins	# Protein Groups	Protein Group Accessions	Modifications	ΔCn	Area	q-Value	PEP	XCorr	Charge	MH+ [Da]	ΔM [ppm]	m/z [Da]	RT [min]	# Missed Cleavages
	High	DGNASGTTLLEALDcILPPTRPTDKPLR	1	2	1	P68104	C15(Carbamidomethyl)	0	0	0	1.465e-05	2.43248	3	3021.59	5.84557	1007.87	53.9719	0
	High	EHALLAYTLGVK	4	3	1	P68104		0	1.83016e+08	0	3.438e-08	3.72729	2	1314.75	6.75001	657.879	38.2435	0
	High	IGGIGTVPVGR	3	3	1	P68104		0	9.69571e+08	0	9.208e-06	3.09835	2	1025.62	5.59965	513.312	31.8456	0
	High	LPLQDVYK	2	3	1	P68104		0	4.70044e+08	0.003	0.03034	2.50292	2	975.554	3.3371	488.281	32.6021	0
	High	QTVAVGVIK	1	3	1	P68104		0	2.68885e+08	0.009	0.1091	2.46599	2	914.572	5.41861	457.79	29.2673	0
	High	SGDAAIVDmVPGKPmcVESFSDYPPLGR	2	2	1	P68104	M9(Oxidation); M15(Oxidation); C16(Carbamidomethyl)	0	5.78742e+07	0	6.132e-05	1.93172	3	3027.4	4.4689	1009.81	40.7983	0
	High	SGDAAIVDmVPGKPMcVESFSDYPPLGR	3	2	1	P68104	M9(Oxidation); C16(Carbamidomethyl)	0	5.14962e+07	0	0.00019	3.02106	3	3011.4	2.09468	1004.47	43.4808	0
	High	SGDAAIVDMVPGKPMcVESFSDYPPLGR	1	2	1	P68104	C16(Carbamidomethyl)	0	0	0.001	0.01089	1.18595	2	2995.4	0.229373	1498.2	47.4472	0
	High	STTTGHLIYK	2	3	1	P68104		0	3.30532e+08	0	0.004714	2.29472	3	1120.6	1.91862	374.205	23.6112	0
	High	SVEmHHEALSEALPGDNVGFNVK	1	2	1	P68104	M4(Oxidation)	0	8.90894e+06	0.003	0.02221	1.51487	3	2496.19	4.41845	832.736	35.4814	0
	High	SVEMHHEALSEALPGDNVGFNVK	1	2	1	P68104		0	3.41269e+07	0	0.0001015	1.86855	3	2480.21	7.73683	827.407	36.7922	0
	High	THINIVVIGHVDSGK	4	3	1	P68104		0	2.90392e+07	0	3.889e-07	2.77541	3	1588.89	4.39055	530.301	33.8732	0
	High	VETGVLKPGmVVTFAPVNVTTEVK	2	2	1	P68104	M10(Oxidation)	0	1.00594e+08	0	1.813e-13	7.17643	3	2531.4	6.72158	844.47	43.6034	0
	High	VETGVLKPGMVVTFAPVNVTTEVK	1	2	1	P68104		0	8512287	0	4.796e-07	3.33342	3	2515.4	6.58688	839.138	47.5255	0
	High	YEEIVKEVSTYIKK	2	2	1	P68104		0	8.3312e+06	0	0.001099	2.12076	3	1728.95	7.29957	576.99	37.2012	2
	High	YYVTIIDAPGHR	3	2	1	P68104		0	3.30209e+08	0	1.537e-05	2.90747	2	1404.73	4.97965	702.871	33.9811	0
	High	YYVTIIDAPGHRDFIK	2	2	1	P68104		0	9.88255e+07	0	1.535e-06	3.40215	2	1908.01	4.43603	954.509	37.5272	1
P07900	Heat shock protein HSP 90-alpha OS=Homo sapiens GN=HSP90AA1 PE=1 SV=5 - [HS90A_HUMAN]	69.6208	34.43	7	15	26	36	1.36041e+08	732	84.6067	5.021
	A2	Sequence	# PSMs	# Proteins	# Protein Groups	Protein Group Accessions	Modifications	ΔCn	Area	q-Value	PEP	XCorr	Charge	MH+ [Da]	ΔM [ppm]	m/z [Da]	RT [min]	# Missed Cleavages
	High	ADLINNLGTIAK	1	4	2	P07900;P08238		0	1.34969e+08	0	0.0001126	3.01263	2	1242.71	3.89416	621.859	38.5801	0
	High	ALLFVPR	1	2	1	P07900		0	1.09937e+06	0.005	0.05813	1.33557	2	815.518	5.10183	408.263	39.9079	0
	High	APFDLFENR	1	1	1	P07900		0	45510374	0	0.0003019	2.39818	2	1108.55	4.88362	554.777	40.7766	0
	High	DNSTMGYMAAK	1	1	1	P07900		0	2.18592e+07	0	0.0002215	2.47656	2	1188.51	2.51357	594.756	25.2773	0
	High	DQVANSAFVER	1	1	1	P07900		0	9.5138e+07	0	4.612e-06	3.18437	2	1235.61	5.67883	618.308	26.4139	0
	High	EGLELPEDEEEKKK	1	4	2	P07900;P08238		0	2.15491e+07	0	0.0008376	2.69158	3	1672.84	6.48827	558.284	26.4378	2
	High	ELISNSSDALDKIR	1	1	1	P07900		0	2.33747e+07	0.002	0.0134	1.22309	2	1560.83	4.81703	780.919	32.7687	1
	High	GVVDSEDLPLNISR	2	3	2	P07900;P08238		0	9.89623e+07	0	2.992e-10	3.93055	2	1513.79	5.28967	757.401	39.0704	0
	High	HFSVEGQLEFR	1	5	2	P07900;P08238		0	3.19315e+07	0	1.404e-05	2.57258	2	1348.67	4.79341	674.839	35.1441	0
	High	HIYYITGETK	1	2	1	P07900		0	7.16969e+07	0	0.000174	1.74198	2	1224.63	5.15946	612.82	26.8604	0
	High	HLEINPDHSIIETLR	1	1	1	P07900		0	1.34569e+08	0	0.0002467	2.43556	3	1786.95	0.435057	596.32	37.4699	0
	High	HSQFIGYPITLFVEK	2	2	1	P07900		0	2.79323e+07	0	1.527e-11	4.12406	2	1778.95	3.93273	889.981	48.9107	0
	High	HSQFIGYPITLFVEKER	1	1	1	P07900		0	1.74649e+06	0	0.0001621	2.13037	3	2064.1	5.31358	688.706	45.7958	1
	High	IRYESLTDPSKLDSGK	1	4	2	P07900;P08238		0	3.03016e+06	0	0.00309	2.25288	3	1808.95	6.81376	603.655	29.6953	2
	High	KHLEINPDHSIIETLR	2	1	1	P07900		0	2.05571e+07	0	4.757e-06	2.67739	3	1915.05	4.19901	639.021	34.4346	1
	High	NPDDITNEEYGEFYK	2	1	1	P07900		0	8.89661e+07	0	0.0001003	2.24311	2	1833.79	2.59524	917.397	33.8323	0
	High	RAPFDLFENR	3	1	1	P07900		0	1.0738e+08	0	0.0002057	2.62536	2	1264.65	8.78125	632.831	39.0221	1
	High	SLTNDWEDHLAVK	2	2	2	P07900;P08238		0	3.82807e+07	0	2.132e-07	2.18172	2	1527.75	5.08801	764.379	35.8152	0
	High	TKPIWTR	1	5	2	P07900;P08238		0	2.85778e+07	0.005	0.07273	1.58274	2	901.529	4.18301	451.268	25.1536	0
	High	TLTIVDTGIGmTK	2	3	2	P08238;P07900	M11(Oxidation)	0	2.4296e+07	0	0.000134	3.24006	2	1365.74	7.02548	683.373	36.3544	0
	High	TLTIVDTGIGMTK	2	3	2	P07900;P08238		0	3.4176e+07	0	4.161e-08	2.94828	2	1349.74	4.24576	675.374	39.9418	0
	High	TLVSVTK	1	2	1	P07900		0	9442398	0.004	0.03901	1.69953	2	747.464	3.26073	374.235	24.4654	0
	High	VILHLKEDQTEYLEER	1	4	2	P07900;P08238		0	1.38584e+08	0	0.006474	1.4039	3	2015.06	6.38933	672.357	32.9986	1
	High	VILHLKEDQTEYLEERR	1	3	2	P07900;P08238		0	6.09508e+06	0.003	0.01704	1.81176	3	2171.16	5.40286	724.391	31.5656	2
	High	YESLTDPSKLDSGK	1	4	2	P07900;P08238		0	2.43668e+07	0	2.681e-05	2.63043	2	1539.76	5.04683	770.384	27.2751	1
	High	YYTSASGDEMVSLK	1	1	1	P07900		0	5.44265e+06	0	0.00419	1.67371	2	1550.72	6.95433	775.861	31.9991	0
	High	YYTSASGDEMVSLKDYcTR	1	1	1	P07900	C17(Carbamidomethyl)	0	8.57009e+06	0	0.005677	1.62656	3	2245.98	3.07923	749.332	33.2724	1
P0DMV8	Heat shock 70 kDa protein 1A OS=Homo sapiens GN=HSPA1A PE=1 SV=1 - [HS71A_HUMAN]	66.0634	33.23	3	16	18	28	1.47941e+08	641	70.009	5.65576
	A2	Sequence	# PSMs	# Proteins	# Protein Groups	Protein Group Accessions	Modifications	ΔCn	Area	q-Value	PEP	XCorr	Charge	MH+ [Da]	ΔM [ppm]	m/z [Da]	RT [min]	# Missed Cleavages
	High	AFYPEEISSMVLTK	1	2	1	P0DMV8		0	4.61694e+06	0	2.063e-05	2.65419	2	1614.81	2.69408	807.91	47.2149	0
	High	AQIHDLVLVGGSTR	2	1	1	P0DMV8		0	8.42077e+07	0	9.997e-08	3.3738	2	1465.82	3.22061	733.412	33.5677	0
	High	ARFEELcSDLFR	2	3	1	P0DMV8	C7(Carbamidomethyl)	0	3.15035e+07	0	1.07e-05	3.0759	2	1542.74	1.72182	771.873	39.508	1
	High	ATAGDTHLGGEDFDNR	3	4	1	P0DMV8		0	1.2892e+08	0	8.258e-08	3.94063	3	1675.74	7.82835	559.253	25.0234	0
	High	DAGVIAGLNVLR	2	2	1	P0DMV8		0	5.61551e+07	0	8.96e-06	2.80149	2	1197.7	2.89107	599.353	43.1844	0
	High	ELEQVcNPIISGLYQGAGGPGPGGFGAQGPK	1	1	1	P0DMV8	C6(Carbamidomethyl)	0	2.45503e+07	0.003	0.02517	0.86082	3	3055.51	4.11579	1019.17	47.3624	0
	High	FEELcSDLFR	1	3	1	P0DMV8	C5(Carbamidomethyl)	0	1.94022e+07	0	2.714e-05	2.96774	2	1315.6	1.8764	658.304	40.7313	0
	High	FGDPVVQSDMK	1	1	1	P0DMV8		0	24798013	0	1.852e-05	2.17887	2	1222.58	5.98815	611.796	29.7254	0
	High	HWPFQVINDGDKPK	1	1	1	P0DMV8		0	4.70919e+06	0	1.98e-05	2.60597	3	1680.86	4.7188	560.957	35.3217	0
	High	IINEPTAAAIAYGLDR	2	2	1	P0DMV8		0	1.26681e+08	0	1.314e-09	3.07409	2	1687.91	4.68512	844.458	41.7215	0
	High	LDKAQIHDLVLVGGSTR	2	1	1	P0DMV8		0	19191394	0	5.921e-10	5.20355	3	1822.03	5.43297	608.014	34.8758	1
	High	LLQDFFNGR	1	1	1	P0DMV8		0	35954075	0	0.001216	1.93821	2	1109.58	4.42659	555.293	39.7702	0
	High	LVNHFVEEFK	1	1	1	P0DMV8		0	6.18247e+07	0	0.001218	1.66506	2	1261.66	5.06215	631.336	33.4107	0
	High	LVNHFVEEFKR	2	1	1	P0DMV8		0	1.17411e+08	0	7.523e-05	2.66467	2	1417.77	5.3335	709.387	31.1191	1
	High	NALESYAFNmK	1	2	1	P0DMV8	M10(Oxidation)	0	2.61041e+07	0	0.0004893	2.10061	2	1303.61	6.67622	652.307	32.0073	0
	High	NALESYAFNMK	1	2	1	P0DMV8		0	59361803	0	6.118e-06	2.76439	2	1287.61	5.6541	644.309	36.9949	0
	High	NQVALNPQNTVFDAK	2	1	1	P0DMV8		0	1.033e+08	0	6.717e-05	2.07251	2	1658.85	2.45716	829.931	35.4414	0
	High	TTPSYVAFTDTER	1	6	2	P0DMV8;P11142		0	1.88222e+08	0	5.962e-06	2.73664	2	1487.71	5.35374	744.358	32.8521	0
	High	VEIIANDQGNR	1	7	3	P0DMV8;P11021;P11142		0	9.16584e+07	0	2.445e-05	2.56278	2	1228.63	3.17777	614.82	24.5752	0
	A2	Sequence	# PSMs	# Proteins	# Protein Groups	Protein Group Accessions	Modifications	ΔCn	Area	q-Value	PEP	XCorr	Charge	MH+ [Da]	ΔM [ppm]	m/z [Da]	RT [min]	# Missed Cleavages
	High	ALcWVcAQSR	1	1	1	P19474	C3(Carbamidomethyl); C6(Carbamidomethyl)	0	7.4298e+06	0	0.003794	1.94896	2	1250.59	7.53407	625.797	32.0203	0
	High	DHAmVPLEEAAQEYQEK	2	1	1	P19474	M4(Oxidation)	0	2.83097e+07	0	8.641e-13	3.36365	2	2003.91	3.02113	1002.46	32.6859	0
	High	DHAMVPLEEAAQEYQEK	4	1	1	P19474		0	9.85764e+07	0	1.755e-10	4.47013	3	1987.92	7.26608	663.312	36.0881	0
	High	DLDITSPELR	2	1	1	P19474		0	131672152	0	0.003249	2.41052	2	1158.61	5.89492	579.807	35.5893	0
	High	FDSYPmVLGAQHFHSGK	3	1	1	P19474	M6(Oxidation)	0	42783444	0	4.329e-09	4.0594	3	1936.91	4.93693	646.308	32.7856	0
	High	FDSYPMVLGAQHFHSGK	3	1	1	P19474		0	3.11381e+07	0	3.79e-09	3.22647	2	1920.92	6.72266	960.963	35.7298	0
	High	HYWEVDVTGK	1	1	1	P19474		0	1.74559e+07	0	0.003496	1.74014	2	1233.6	5.92922	617.302	30.7588	0
	High	IHAEFVQQK	1	1	1	P19474		0	3.56834e+08	0.006	0.08564	1.47187	2	1099.59	1.6778	550.299	23.8138	0
	High	KGHFLLSSK	1	1	1	P19474		0	3.7453e+07	0	6.77e-05	3.18273	2	1016.59	5.0545	508.801	24.8089	1
	High	LAQQSQALQELISELDRR	1	1	1	P19474		0	2.84241e+07	0	2.816e-08	3.94943	3	2098.13	4.34205	700.05	50.5985	1
	High	LGDTQQSIPGNEER	2	1	1	P19474		0	3.6501e+08	0	5.882e-07	3.30424	2	1543.74	3.41802	772.374	24.1449	0
	High	LHLFcEKDGK	1	1	1	P19474	C5(Carbamidomethyl)	0	1.30018e+07	0	9.475e-05	2.41927	2	1246.63	3.23155	623.818	26.6362	1
	High	LQVALGELR	1	1	1	P19474		0	1.37998e+08	0.001	0.01103	1.45441	2	998.603	3.53548	499.805	36.8596	0
	High	LQVALGELRR	2	1	1	P19474		0	168792619	0	0.002569	3.01273	2	1154.71	4.33932	577.856	33.0753	1
	High	NFLVEEEQR	2	1	1	P19474		0	3.0822e+08	0	0.001298	2.27642	2	1163.57	4.78983	582.291	29.6758	0
	High	QLANmVNNLK	1	1	1	P19474	M5(Oxidation)	0	2.53961e+07	0	0.000162	2.46569	2	1160.61	4.33315	580.811	25.1558	0
	High	QLANMVNNLK	1	1	1	P19474		0	87065441	0	0.0006467	3.00638	2	1144.62	4.00376	572.813	32.2639	0
	High	SESWNLKDLDITSPELR	1	1	1	P19474		0	1.92676e+07	0	9.047e-05	3.09437	3	2003.02	4.19984	668.344	43.7044	1
	High	SVcHVPGLKK	1	1	1	P19474	C3(Carbamidomethyl)	0	1.78841e+07	0	0.0007303	2.34465	2	1124.63	3.39507	562.818	22.2062	1
P35527	Keratin, type I cytoskeletal 9 OS=Homo sapiens GN=KRT9 PE=1 SV=3 - [K1C9_HUMAN]	63.8415	47.67	1	24	24	35	8.2436e+08	623	62.0268	5.23682
	A2	Sequence	# PSMs	# Proteins	# Protein Groups	Protein Group Accessions	Modifications	ΔCn	Area	q-Value	PEP	XCorr	Charge	MH+ [Da]	ΔM [ppm]	m/z [Da]	RT [min]	# Missed Cleavages
	High	DIENQYETQITQIEHEVSSSGQEVQSSAK	1	1	1	P35527		0	1220308891	0	1.183e-15	8.59274	3	3264.53	5.09766	1088.85	46.0785	0
	High	EIETYHNLLEGGQEDFESSGAGK	3	1	1	P35527		0	6.25474e+08	0	1.503e-09	4.2677	3	2510.14	5.10575	837.386	36.9001	0
	High	FEMEQNLR	1	1	1	P35527		0	2.91113e+07	0	0.0058	1.44525	2	1066.51	6.1071	533.756	28.623	0
	High	GGGGSFGYSYGGGSGGGFSASSLGGGFGGGSR	2	1	1	P35527		0	2.03176e+08	0	0.0004314	1.51265	3	2705.17	2.06713	902.394	40.2519	0
	High	GGSGGSHGGGSGFGGESGGSYGGGEEASGSGGGYGGGSGK	1	1	1	P35527		0	6.17238e+07	0	0.0005184	1.23699	3	3223.29	3.96411	1075.1	23.03	0
	High	HGVQELEIELQSQLSK	1	1	1	P35527		0	3.41471e+07	0	8.785e-06	4.06909	3	1837.97	3.85046	613.329	42.0359	0
	High	HGVQELEIELQSQLSKK	1	1	1	P35527		0	4.87632e+07	0	0.006522	1.75933	3	1966.07	7.01479	656.03	40.0687	1
	High	IKFEmEQNLR	1	1	1	P35527	M5(Oxidation)	0	1.44122e+08	0.001	0.008034	1.96372	2	1323.67	-2.73738	662.338	26.673	1
	High	IKFEMEQNLR	2	1	1	P35527		0	2.41935e+08	0	5.883e-05	2.46352	2	1307.69	6.22268	654.347	32.1533	1
	High	IQDWYDKK	1	1	1	P35527		0	1.56877e+07	0.001	0.01058	2.03359	2	1095.55	3.9668	548.279	24.5032	1
	High	KDIENQYETQITQIEHEVSSSGQEVQSSAK	1	1	1	P35527		0	4.31354e+07	0	7.212e-06	3.11272	4	3392.63	4.99138	848.912	42.1385	1
	High	LASYLDKVQALEEANNDLENK	2	1	1	P35527		0	2.13529e+08	0	2.94e-06	2.3577	3	2377.19	2.80082	793.07	40.3812	1
	High	LEKEIETYHNLLEGGQEDFESSGAGK	1	1	1	P35527		0	4.39812e+07	0	2.147e-12	3.06746	3	2880.37	5.09897	960.794	37.2597	1
	High	mTLDDFR	1	1	1	P35527	M1(Oxidation)	0	1.98145e+08	0.003	0.03459	1.77587	2	913.413	5.46567	457.21	27.3661	0
	High	NYSPYYNTIDDLKDQIVDLTVGNNK	1	1	1	P35527		0	0	0.007	0.09274	1.49053	3	2902.43	5.11913	968.147	53.9741	1
	High	QEYEQLIAK	1	1	1	P35527		0	115717986	0	0.002817	2.71656	2	1121.59	3.84187	561.298	28.7766	0
	High	QFSSSYLSR	1	1	1	P35527		0	5.66586e+07	0	0.0008636	2.5198	2	1074.53	3.80539	537.766	27.8381	0
	High	QGVDADINGLR	1	1	1	P35527		0	181905898	0	2.388e-05	3.34906	2	1157.6	7.16955	579.303	29.3628	0
	High	QVLDNLTmEK	2	1	1	P35527	M8(Oxidation)	0	125379314	0	0.0004682	2.39701	2	1206.61	2.55981	603.807	28.7162	0
	High	SDLEMQYETLQEELMALK	1	1	1	P35527		0	0	0.004	0.04271	0.999253	2	2171.03	0.203951	1086.02	54.2333	0
	High	STmQELNSR	1	1	1	P35527	M3(Oxidation)	0	1.66537e+06	0	0.003971	1.00095	2	1081.5	3.85057	541.253	16.8288	0
	High	STMQELNSR	1	1	1	P35527		0	8.98146e+06	0	0.000977	1.90662	2	1065.5	2.45839	533.255	21.6368	0
	High	TLLDIDNTR	2	1	1	P35527		0	6.27298e+08	0.001	0.009886	2.61047	2	1060.57	2.22535	530.786	33.9139	0
	High	TLNDmRQEYEQLIAK	1	1	1	P35527	M5(Oxidation)	0	7.10158e+07	0.004	0.03915	1.29008	2	1867.93	4.38186	934.469	32.5199	1
	High	TLNDMRQEYEQLIAK	1	1	1	P35527		0	2.30594e+08	0	0.0005125	2.46306	2	1851.93	4.1787	926.471	39.0964	1
	High	VQALEEANNDLENK	2	1	1	P35527		0	9.21329e+07	0	2.058e-08	3.70979	2	1586.77	1.88626	793.888	27.7663	0
	High	VQALEEANNDLENKIQDWYDKK	1	1	1	P35527		0	5.57714e+06	0.005	0.05584	1.64131	3	2663.29	-2.07282	888.435	41.2123	2
Q9BQE3	Tubulin alpha-1C chain OS=Homo sapiens GN=TUBA1C PE=1 SV=1 - [TBA1C_HUMAN]	61.3049	38.98	7	1	13	28	3.25619e+08	449	49.8635	5.09717
	A2	Sequence	# PSMs	# Proteins	# Protein Groups	Protein Group Accessions	Modifications	ΔCn	Area	q-Value	PEP	XCorr	Charge	MH+ [Da]	ΔM [ppm]	m/z [Da]	RT [min]	# Missed Cleavages
	High	AVFVDLEPTVIDEVR	3	3	2	P68363;Q9BQE3		0	2.8517e+07	0	2.114e-10	3.26115	2	1701.91	2.40225	851.459	47.9201	0
	High	AYHEQLTVAEITNAcFEPANQMVK	1	1	1	Q9BQE3	C15(Carbamidomethyl)	0	1.40975e+07	0	1.734e-05	3.40822	3	2764.31	1.90453	922.109	42.2241	0
	High	DVNAAIATIK	2	5	2	P68363;Q9BQE3		0	2.42887e+08	0	0.002191	2.65732	2	1015.58	4.9314	508.295	31.4933	0
	High	EIIDLVLDR	2	3	2	P68363;Q9BQE3		0	1.43817e+08	0	0.001126	2.83263	2	1085.63	5.288	543.317	44.2566	0
	High	IHFPLATYAPVISAEK	4	6	2	P68363;Q9BQE3		0	3.23644e+08	0	8.722e-09	3.03538	2	1756.97	3.61463	878.988	44.869	0
	High	LDHKFDLMYAK	2	7	2	P68363;Q9BQE3		0	5.41562e+07	0	5.202e-05	2.90188	3	1380.71	7.20693	460.908	31.9796	1
	High	LSVDYGKK	1	5	2	P68363;Q9BQE3		0	2.98037e+06	0.003	0.03418	0.975851	2	909.508	4.33297	455.258	21.8745	1
	High	NLDIERPTYTNLNR	1	7	2	P68363;Q9BQE3		0	1.66893e+08	0	1.558e-06	3.32071	3	1718.89	5.52297	573.635	31.7065	0
	High	QLFHPEQLITGK	1	8	2	P68363;Q9BQE3		0	3.47583e+07	0.002	0.01232	1.45854	3	1410.78	4.94633	470.932	37.091	0
	High	QLFHPEQLITGKEDAANNYAR	4	6	2	P68363;Q9BQE3		0	1.53002e+08	0	0.0003545	3.25939	4	2415.22	7.16853	604.561	36.0066	1
	High	TIGGGDDSFNTFFSETGAGK	2	5	2	P68363;Q9BQE3		0	2.49227e+08	0	1.618e-14	4.40241	2	2007.9	1.99264	1004.45	42.5112	0
	High	VGINYQPPTVVPGGDLAK	4	7	2	P68363;Q9BQE3		0	4.03985e+08	0	0.000234	2.63774	2	1824.99	1.34321	912.998	39.3762	0
	High	YmAccLLYR	1	5	2	P68363;Q9BQE3	M2(Oxidation); C4(Carbamidomethyl); C5(Carbamidomethyl)	0	1.03458e+07	0	0.001591	1.93648	2	1265.55	4.01058	633.28	32.7447	0
P68363	Tubulin alpha-1B chain OS=Homo sapiens GN=TUBA1B PE=1 SV=1 - [TBA1B_HUMAN]	60.4529	36.36	8	1	13	28	3.25619e+08	451	50.1196	5.05908
	A2	Sequence	# PSMs	# Proteins	# Protein Groups	Protein Group Accessions	Modifications	ΔCn	Area	q-Value	PEP	XCorr	Charge	MH+ [Da]	ΔM [ppm]	m/z [Da]	RT [min]	# Missed Cleavages
	High	AVFVDLEPTVIDEVR	3	3	2	P68363;Q9BQE3		0	2.8517e+07	0	2.114e-10	3.26115	2	1701.91	2.40225	851.459	47.9201	0
	High	DVNAAIATIK	2	5	2	P68363;Q9BQE3		0	2.42887e+08	0	0.002191	2.65732	2	1015.58	4.9314	508.295	31.4933	0
	High	EIIDLVLDR	2	3	2	P68363;Q9BQE3		0	1.43817e+08	0	0.001126	2.83263	2	1085.63	5.288	543.317	44.2566	0
	High	IHFPLATYAPVISAEK	4	6	2	P68363;Q9BQE3		0	3.23644e+08	0	8.722e-09	3.03538	2	1756.97	3.61463	878.988	44.869	0
	High	LDHKFDLMYAK	2	7	2	P68363;Q9BQE3		0	5.41562e+07	0	5.202e-05	2.90188	3	1380.71	7.20693	460.908	31.9796	1
	High	LSVDYGKK	1	5	2	P68363;Q9BQE3		0	2.98037e+06	0.003	0.03418	0.975851	2	909.508	4.33297	455.258	21.8745	1
	High	NLDIERPTYTNLNR	1	7	2	P68363;Q9BQE3		0	1.66893e+08	0	1.558e-06	3.32071	3	1718.89	5.52297	573.635	31.7065	0
	High	QLFHPEQLITGK	1	8	2	P68363;Q9BQE3		0	3.47583e+07	0.002	0.01232	1.45854	3	1410.78	4.94633	470.932	37.091	0
	High	QLFHPEQLITGKEDAANNYAR	4	6	2	P68363;Q9BQE3		0	1.53002e+08	0	0.0003545	3.25939	4	2415.22	7.16853	604.561	36.0066	1
	High	SIQFVDWcPTGFK	1	2	1	P68363	C8(Carbamidomethyl)	0	1.78976e+07	0	1.484e-06	2.55616	2	1584.76	4.72343	792.883	46.0763	0
	High	TIGGGDDSFNTFFSETGAGK	2	5	2	P68363;Q9BQE3		0	2.49227e+08	0	1.618e-14	4.40241	2	2007.9	1.99264	1004.45	42.5112	0
	High	VGINYQPPTVVPGGDLAK	4	7	2	P68363;Q9BQE3		0	4.03985e+08	0	0.000234	2.63774	2	1824.99	1.34321	912.998	39.3762	0
	High	YmAccLLYR	1	5	2	P68363;Q9BQE3	M2(Oxidation); C4(Carbamidomethyl); C5(Carbamidomethyl)	0	1.03458e+07	0	0.001591	1.93648	2	1265.55	4.01058	633.28	32.7447	0
P13645	Keratin, type I cytoskeletal 10 OS=Homo sapiens GN=KRT10 PE=1 SV=6 - [K1C10_HUMAN]	60.2077	37.5	7	18	20	28	4.27993e+08	584	58.7917	5.21143
	A2	Sequence	# PSMs	# Proteins	# Protein Groups	Protein Group Accessions	Modifications	ΔCn	Area	q-Value	PEP	XCorr	Charge	MH+ [Da]	ΔM [ppm]	m/z [Da]	RT [min]	# Missed Cleavages
	High	ADLEmQIESLTEELAYLKK	1	1	1	P13645	M5(Oxidation)	0	0	0	2.809e-06	3.16113	3	2240.14	-0.296761	747.384	57.2237	1
	High	AETEcQNTEYQQLLDIK	1	1	1	P13645	C5(Carbamidomethyl)	0	5.36934e+07	0	8.604e-10	3.35991	2	2082.97	2.34226	1041.99	39.3357	0
	High	ALEESNYELEGK	1	1	1	P13645		0	591086205	0	2.438e-05	3.32735	2	1381.66	7.70073	691.333	26.9976	0
	High	DAEAWFNEK	1	4	1	P13645		0	2.13249e+07	0	0.006638	2.34321	2	1109.49	3.56082	555.251	32.6967	0
	High	ELTTEIDNNIEQISSYK	1	1	1	P13645		0	3.64037e+07	0	5.432e-14	5.18574	2	1996.98	2.00397	998.991	41.1789	0
	High	GSLGGGFSSGGFSGGSFSR	2	1	1	P13645		0	2.63263e+08	0	2.381e-09	3.19954	2	1707.78	4.73699	854.394	36.2604	0
	High	IRLENEIQTYR	1	1	1	P13645		0	5.50491e+07	0	0.003683	2.3804	3	1434.78	8.82095	478.932	30.6491	1
	High	LASYLDKVR	2	7	3	P02533;P08779;P13645		0	1.85312e+08	0	0.00216	2.66897	2	1064.61	3.43945	532.81	27.8927	1
	High	LENEIQTYR	1	1	1	P13645		0	1.0259e+08	0	0.0003224	2.03571	2	1165.59	6.4529	583.3	25.6705	0
	High	LKYENEVALR	2	1	1	P13645		0	2.12748e+08	0	0.003333	2.68277	3	1234.68	2.58634	412.232	27.734	1
	High	NVSTGDVNVEmNAAPGVDLTQLLNNmR	1	1	1	P13645	M11(Oxidation); M26(Oxidation)	0	4.33998e+07	0	0.003185	0.654037	3	2904.4	6.08507	968.805	46.0593	0
	High	NVSTGDVNVEmNAAPGVDLTQLLNNMR	1	1	1	P13645	M11(Oxidation)	0	0	0.003	0.02906	0.896688	3	2888.4	3.87227	963.471	52.2182	0
	High	QSLEASLAETEGR	2	1	1	P13645		0	8.0343e+07	0	8.98e-09	3.70816	2	1390.68	2.03649	695.846	30.9288	0
	High	QSVEADINGLR	1	3	1	P13645		0	0	0	9.595e-06	2.8628	2	1201.63	6.73291	601.316	30.8912	0
	High	QSVEADINGLRR	1	2	1	P13645		0	41971285	0	5.939e-05	3.18356	3	1357.72	2.76842	453.246	28.8359	1
	High	RVLDELTLTK	1	1	1	P13645		0	3.19679e+07	0	0.005644	2.84854	2	1187.7	2.29412	594.355	33.0786	1
	High	SLLEGEGSSGGGGR	1	1	1	P13645		0	2.03013e+07	0	0.0004216	1.42907	2	1262.6	2.13038	631.804	23.6593	0
	High	SQYEQLAEQNRK	2	1	1	P13645		0	3.25488e+08	0	7.65e-07	3.37723	2	1493.74	4.71253	747.374	22.1173	1
	High	VLDELTLTK	1	1	1	P13645		0	1.64654e+08	0	0.00564	2.31605	2	1031.6	5.99889	516.306	34.3795	0
	High	VTmQNLNDR	2	7	3	P02533;P08779;P13645	M3(Oxidation)	0	7.79764e+07	0	0.00087	1.30909	2	1106.53	4.40387	553.769	18.2783	0
	High	VTMQNLNDR	1	7	3	P02533;P08779;P13645		0	3.67405e+08	0	0.0005957	1.4729	2	1090.53	2.93983	545.771	23.6178	0
	High	YENEVALR	1	1	1	P13645		0	38092995	0.001	0.007805	2.3263	2	993.503	3.28249	497.255	25.1063	0
P08238	Heat shock protein HSP 90-beta OS=Homo sapiens GN=HSP90AB1 PE=1 SV=4 - [HS90B_HUMAN]	60.1108	33.98	7	14	25	36	1.24172e+08	724	83.2121	5.03369
	A2	Sequence	# PSMs	# Proteins	# Protein Groups	Protein Group Accessions	Modifications	ΔCn	Area	q-Value	PEP	XCorr	Charge	MH+ [Da]	ΔM [ppm]	m/z [Da]	RT [min]	# Missed Cleavages
	High	ADLINNLGTIAK	1	4	2	P07900;P08238		0	1.34969e+08	0	0.0001126	3.01263	2	1242.71	3.89416	621.859	38.5801	0
	High	APFDLFENK	1	2	1	P08238		0	2.8812e+07	0	0.00601	1.55298	2	1080.54	5.73104	540.775	40.2373	0
	High	DNSTmGYMMAK	1	2	1	P08238	M5(Oxidation)	0	7.42777e+06	0	0.00212	1.53937	2	1264.51	5.15888	632.757	24.7779	0
	High	DNSTMGYMMAK	1	2	1	P08238		0	1.14044e+07	0.004	0.04888	1.06246	2	1248.51	5.35635	624.76	29.6436	0
	High	EGLELPEDEEEKKK	1	4	2	P07900;P08238		0	2.15491e+07	0	0.0008376	2.69158	3	1672.84	6.48827	558.284	26.4378	2
	High	ELISNASDALDK	1	2	1	P08238		0	17714093	0.006	0.08486	1.11212	2	1275.65	8.89664	638.331	30.3003	0
	High	ELISNASDALDKIR	1	2	1	P08238		0	2.62563e+07	0	0.0001483	2.04711	2	1544.84	9.07876	772.925	36.2281	1
	High	EQVANSAFVER	1	2	1	P08238		0	9.52876e+07	0	0.0002474	3.14998	2	1249.62	4.91133	625.315	26.3628	0
	High	GVVDSEDLPLNISR	2	3	2	P07900;P08238		0	9.89623e+07	0	2.992e-10	3.93055	2	1513.79	5.28967	757.401	39.0704	0
	High	HFSVEGQLEFR	1	5	2	P07900;P08238		0	3.19315e+07	0	1.404e-05	2.57258	2	1348.67	4.79341	674.839	35.1441	0
	High	HSQFIGYPITLYLEK	1	3	1	P08238		0	4.60764e+06	0	0.002117	1.54202	3	1808.96	1.03088	603.658	46.9533	0
	High	HSQFIGYPITLYLEKER	1	2	1	P08238		0	1.47833e+07	0	0.005102	1.62748	3	2094.11	3.95935	698.708	44.3853	1
	High	IDIIPNPQER	1	2	1	P08238		0	4.71305e+07	0	0.001738	2.58605	2	1194.65	5.09344	597.831	34.3066	0
	High	IRYESLTDPSKLDSGK	1	4	2	P07900;P08238		0	3.03016e+06	0	0.00309	2.25288	3	1808.95	6.81376	603.655	29.6953	2
	High	KHLEINPDHPIVETLR	3	1	1	P08238		0	4.07813e+07	0	5.957e-08	3.71445	2	1911.05	3.56347	956.029	32.2726	1
	High	NPDDITQEEYGEFYK	2	1	1	P08238		0	7.36294e+07	0	6.445e-08	3.39464	2	1847.8	2.49596	924.404	34.3452	0
	High	RAPFDLFENK	1	2	1	P08238		0	8.07031e+07	0	0.002058	3.0963	2	1236.64	3.39122	618.824	38.062	1
	High	RAPFDLFENKK	2	2	1	P08238		0	2.28325e+07	0.002	0.014	2.23992	3	1364.74	3.22011	455.584	34.201	2
	High	SLTNDWEDHLAVK	2	2	2	P07900;P08238		0	3.82807e+07	0	2.132e-07	2.18172	2	1527.75	5.08801	764.379	35.8152	0
	High	SLVSVTK	1	3	1	P08238		0	7.60246e+06	0.006	0.07879	1.38349	2	733.448	3.02426	367.227	24.709	0
	High	TKPIWTR	1	5	2	P07900;P08238		0	2.85778e+07	0.005	0.07273	1.58274	2	901.529	4.18301	451.268	25.1536	0
	High	TLTLVDTGIGmTK	2	3	2	P08238;P07900	M11(Oxidation)	0	2.4296e+07	0	0.000134	3.24006	2	1365.74	7.02548	683.373	36.3544	0
	High	TLTLVDTGIGMTK	2	3	2	P07900;P08238		0	3.4176e+07	0	4.161e-08	2.94828	2	1349.74	4.24576	675.374	39.9418	0
	High	VILHLKEDQTEYLEER	1	4	2	P07900;P08238		0	1.38584e+08	0	0.006474	1.4039	3	2015.06	6.38933	672.357	32.9986	1
	High	VILHLKEDQTEYLEERR	1	3	2	P07900;P08238		0	6.09508e+06	0.003	0.01704	1.81176	3	2171.16	5.40286	724.391	31.5656	2
	High	YESLTDPSKLDSGK	1	4	2	P07900;P08238		0	2.43668e+07	0	2.681e-05	2.63043	2	1539.76	5.04683	770.384	27.2751	1
	High	YHTSQSGDEmTSLSEYVSR	1	1	1	P08238	M10(Oxidation)	0	4.16933e+06	0.003	0.01555	1.15734	2	2192.95	4.16793	1096.98	29.4249	0
	High	YHTSQSGDEMTSLSEYVSR	1	1	1	P08238		0	9.33347e+06	0	0.0002627	1.15489	2	2176.94	-0.940983	1088.98	34.4498	0
Q96S55	ATPase WRNIP1 OS=Homo sapiens GN=WRNIP1 PE=1 SV=2 - [WRIP1_HUMAN]	59.4051	35.79	1	18	18	28	1.61544e+08	665	72.0878	6.1001
	A2	Sequence	# PSMs	# Proteins	# Protein Groups	Protein Group Accessions	Modifications	ΔCn	Area	q-Value	PEP	XCorr	Charge	MH+ [Da]	ΔM [ppm]	m/z [Da]	RT [min]	# Missed Cleavages
	High	AGEEHYNcISALHK	2	1	1	Q96S55	C8(Carbamidomethyl)	0	3.35354e+07	0	5.517e-08	3.07673	2	1628.76	6.50039	814.883	24.7606	0
	High	AGLNGLQLAVLAR	1	1	1	Q96S55		0	3.46811e+06	0	1.282e-06	3.65425	2	1295.78	4.14138	648.396	45.3286	0
	High	AINSLGIHVLDSSRPTDPLSHSSNSSSEPAMFIEDK	1	1	1	Q96S55		0	5.55287e+07	0	8.624e-05	1.63941	4	3838.88	5.39951	960.474	42.555	0
	High	ALAAEEIR	1	1	1	Q96S55		0	1.30606e+08	0	0.001954	2.21466	2	872.488	5.20979	436.748	25.318	0
	High	AVDTLAYLSDGDAR	1	1	1	Q96S55		0	1.20447e+08	0	5.407e-09	3.70935	2	1466.72	7.30655	733.865	36.0088	0
	High	AVGQDTLLR	1	1	1	Q96S55		0	1.49242e+08	0	0.006954	2.10491	2	972.546	-1.03754	486.777	27.9766	0
	High	ESYDAPPTPSGAR	1	1	1	Q96S55		0	6.86902e+06	0	0.003414	1.08692	2	1347.62	2.45314	674.314	23.6221	0
	High	FVTLSATNAK	1	1	1	Q96S55		0	1.62778e+08	0	0.0002439	2.81823	2	1051.58	3.03086	526.294	28.8032	0
	High	GSDQNASLYWLAR	1	1	1	Q96S55		0	2.1315e+07	0	7.371e-05	2.20512	2	1480.72	2.12439	740.864	39.957	0
	High	KTILFIDEIHR	1	1	1	Q96S55		0	1.03293e+07	0	7.299e-05	2.27389	2	1384.81	7.54769	692.906	36.5398	1
	High	mLEGGEDPLYVAR	1	1	1	Q96S55	M1(Oxidation)	0	4.17988e+07	0	6.29e-10	2.59203	2	1465.7	2.43575	733.355	33.4415	0
	High	MLEGGEDPLYVAR	1	1	1	Q96S55		0	66268017	0	2.007e-07	2.23287	2	1449.71	2.15475	725.357	36.2216	0
	High	NHQGPLPPVPLHLR	3	1	1	Q96S55		0	1.72611e+08	0	8.051e-07	4.25696	3	1574.9	5.41382	525.638	36.4798	0
	High	QmLQGKPLADTmRPDTLQDYFGQSK	1	1	1	Q96S55	M2(Oxidation); M12(Oxidation)	0	0	0.007	0.09366	1.07625	3	2900.42	8.97786	967.477	35.1787	0
	High	QMLQGKPLADTMRPDTLQDYFGQSK	3	1	1	Q96S55		0	9.89116e+06	0	4.526e-06	3.72608	4	2868.42	6.80451	717.861	40.8727	0
	High	SIEVYSAYNNVK	1	1	1	Q96S55		0	5.26497e+07	0	1.527e-06	2.8702	2	1386.7	4.6567	693.852	31.2481	0
	High	TILFIDEIHR	3	1	1	Q96S55		0	8.46566e+07	0	0.0001204	2.20708	2	1256.71	4.23681	628.856	41.2892	0
	High	VLITENDVK	1	1	1	Q96S55		0	7.46837e+07	0	0.002229	2.02216	2	1030.58	3.76817	515.795	27.581	0
	High	VLITENDVKEGLQR	1	1	1	Q96S55		0	4.09009e+07	0	8.865e-09	4.427	3	1613.89	5.62569	538.636	32.0116	1
	High	YNPmYSEPVDQEYLPEELR	1	1	1	Q96S55	M4(Oxidation)	0	2.10695e+07	0	7.552e-12	4.45232	2	2388.08	3.07523	1194.54	40.2606	0
	High	YNPMYSEPVDQEYLPEELR	1	1	1	Q96S55		0	12433028	0	0.000234	2.0311	3	2372.09	6.29856	791.368	43.0578	0
Q13451	Peptidyl-prolyl cis-trans isomerase FKBP5 OS=Homo sapiens GN=FKBP5 PE=1 SV=2 - [FKBP5_HUMAN]	49.3129	53.39	1	25	25	33	1.08958e+08	457	51.1796	5.89697
	A2	Sequence	# PSMs	# Proteins	# Protein Groups	Protein Group Accessions	Modifications	ΔCn	Area	q-Value	PEP	XCorr	Charge	MH+ [Da]	ΔM [ppm]	m/z [Da]	RT [min]	# Missed Cleavages
	High	ALGLDSANEK	1	1	1	Q13451		0	6.20449e+07	0	0.0001039	2.32859	2	1017.53	7.01266	509.268	24.6666	0
	High	AWDIGVATmK	1	1	1	Q13451	M9(Oxidation)	0	4.44128e+06	0.006	0.08151	1.27521	2	1107.56	8.01348	554.283	33.3246	0
	High	AWDIGVATMK	1	1	1	Q13451		0	7.4427e+06	0	0.006884	1.63855	2	1091.56	1.12401	546.282	37.8424	0
	High	DVAFTVGEGEDHDIPIGIDK	3	1	1	Q13451		0	1.02809e+07	0	0.00116	1.79449	2	2127.02	0.251291	1064.02	41.5813	0
	High	EEQcILYLGPR	1	1	1	Q13451	C4(Carbamidomethyl)	0	3.26123e+07	0	3.269e-05	2.49499	2	1377.69	2.38346	689.347	37.8629	0
	High	EKLEQAAIVK	1	1	1	Q13451		0	1.43204e+08	0	0.003292	2.55211	2	1128.67	4.57776	564.837	25.0591	1
	High	FAEQDAKEEANKAmGK	1	1	1	Q13451	M14(Oxidation)	0	2.46002e+07	0	0.00352	1.67239	3	1782.84	3.04775	594.951	21.5091	2
	High	FDSSHDRNEPFVFSLGK	2	1	1	Q13451		0	2.19526e+07	0.002	0.01416	1.31397	4	1981.95	6.08591	496.244	38.7128	1
	High	GEAQLLMNEFESAK	1	1	1	Q13451		0	2.54405e+06	0	2.643e-06	2.68778	2	1566.75	2.54079	783.879	42.8608	0
	High	GEGYSNPNEGATVEIHLEGR	1	1	1	Q13451		0	6.2493e+06	0	4.035e-05	1.92458	3	2129	6.93013	710.34	32.0601	0
	High	GTDSQAMEEEKPEGHV	1	1	1	Q13451		0	1.63362e+07	0.005	0.05341	1.08588	3	1743.76	4.58948	581.924	22.4866	0
	High	IYANmFK	1	1	1	Q13451	M5(Oxidation)	0	3.76697e+06	0.006	0.08021	0.942165	2	902.452	8.31001	451.729	25.5998	0
	High	IYANMFKK	1	1	1	Q13451		0	6650599	0	0.005252	1.94173	2	1014.55	3.10238	507.777	27.8663	1
	High	KFDSSHDRNEPFVFSLGK	2	1	1	Q13451		0	6.39119e+07	0	1.563e-05	3.02505	3	2110.05	7.60333	704.022	36.4431	2
	High	KGEGYSNPNEGATVEIHLEGR	2	1	1	Q13451		0	3.55498e+07	0	1.623e-10	4.08749	3	2257.09	2.4539	753.035	30.3337	1
	High	KGEIcHLLcKPEYAYGSAGSLPK	1	1	1	Q13451	C5(Carbamidomethyl); C9(Carbamidomethyl)	0	9.47835e+06	0	0.0002059	2.46207	3	2578.29	4.82602	860.102	34.0649	1
	High	LEQAAIVK	1	1	1	Q13451		0	3.94787e+07	0.001	0.01101	1.8019	2	871.527	2.91329	436.267	24.5519	0
	High	mQREEQcILYLGPR	1	1	1	Q13451	M1(Oxidation); C7(Carbamidomethyl)	0	1.27149e+07	0.006	0.08703	1.75111	3	1808.89	4.92007	603.634	34.8092	1
	High	NEPFVFSLGK	1	1	1	Q13451		0	3.28682e+07	0	0.0001205	2.21295	2	1137.6	5.56085	569.304	42.5507	0
	High	NNEESPTATVAEQGEDITSK	1	1	1	Q13451		0	3.62542e+06	0	2.784e-06	2.48845	2	2119.97	5.19304	1060.49	29.1721	0
	High	RGEAQLLmNEFESAK	1	1	1	Q13451	M8(Oxidation)	0	1.22577e+07	0	7.352e-05	1.88479	2	1738.85	3.99391	869.929	33.6843	1
	High	RGEAQLLMNEFESAK	1	1	1	Q13451		0	4.4034e+07	0	5.786e-05	2.5202	3	1722.86	4.61436	574.957	39.5442	1
	High	RKGEGYSNPNEGATVEIHLEGR	1	1	1	Q13451		0	8.34433e+06	0	5.506e-07	2.19379	3	2413.19	1.51743	805.068	28.7292	2
	High	VGNGEETPmIGDK	1	1	1	Q13451	M9(Oxidation)	0	12791291	0	8.689e-05	1.80982	2	1362.63	3.40184	681.816	23.3264	0
	High	VLEVNPQNK	1	1	1	Q13451		0	1.13369e+08	0	0.0007675	2.21942	2	1040.58	3.87376	520.792	23.4074	0
	High	YGFGEAGKPK	1	1	1	Q13451		0	2.33729e+07	0	7.478e-05	2.21841	2	1053.54	5.79641	527.275	22.5316	0
	High	YmQAVIQYGK	1	1	1	Q13451	M2(Oxidation)	0	41085327	0	0.0004029	2.73032	2	1216.61	3.98769	608.808	26.6751	0
	High	YMQAVIQYGK	1	1	1	Q13451		0	7.03007e+07	0	0.0001416	2.22002	2	1200.61	4.68579	600.811	31.0936	0
P0CG48	Polyubiquitin-C OS=Homo sapiens GN=UBC PE=1 SV=3 - [UBC_HUMAN]	46.9562	80.15	4	7	7	25	8.51658e+08	685	76.9915	7.66455
	A2	Sequence	# PSMs	# Proteins	# Protein Groups	Protein Group Accessions	Modifications	ΔCn	Area	q-Value	PEP	XCorr	Charge	MH+ [Da]	ΔM [ppm]	m/z [Da]	RT [min]	# Missed Cleavages
	High	AKIQDKEGIPPDQQR	2	4	1	P0CG48		0	6.0604e+06	0.005	0.05693	1.42125	3	1722.92	3.3381	574.978	21.0731	2
	High	ESTLHLVLR	4	4	1	P0CG48		0	1597726050	0	0.003033	2.7942	2	1067.62	2.93892	534.316	33.7736	0
	High	IQDKEGIPPDQQR	10	4	1	P0CG48		0	6.56109e+07	0	2.368e-08	3.53137	2	1523.79	3.58939	762.397	21.5446	1
	High	LIFAGkQLEDGR	2	4	1	P0CG48	K6(GG)	0	7.07564e+07	0	1.656e-05	3.13346	2	1460.79	3.43561	730.899	32.3487	1
	High	TITLEVEPSDTIENVK	4	4	1	P0CG48		0	4.55298e+07	0	1.874e-08	3.2879	2	1787.94	4.45711	894.471	39.453	0
	High	TLSDYNIQK	1	4	1	P0CG48		0	8.86491e+08	0.003	0.01657	2.10227	2	1081.56	3.58808	541.282	25.5601	0
	High	TLSDYNIQkESTLHLVLR	1	4	1	P0CG48	K9(GG)	0	3.469e+06	0	2.103e-06	3.65649	4	2244.21	6.22164	561.809	39.0503	1
	High	TLSDYNIQKESTLHLVLR	1	4	1	P0CG48		0	3.2271e+07	0.005	0.06174	0.945778	4	2130.17	5.38903	533.297	38.5741	1
P11142	Heat shock cognate 71 kDa protein OS=Homo sapiens GN=HSPA8 PE=1 SV=1 - [HSP7C_HUMAN]	46.4056	28.64	2	16	18	24	1.2568e+08	646	70.8542	5.51611
	A2	Sequence	# PSMs	# Proteins	# Protein Groups	Protein Group Accessions	Modifications	ΔCn	Area	q-Value	PEP	XCorr	Charge	MH+ [Da]	ΔM [ppm]	m/z [Da]	RT [min]	# Missed Cleavages
	High	ARFEELNADLFR	2	2	1	P11142		0	8.44108e+07	0	1.537e-10	3.9732	2	1480.76	2.59665	740.883	39.3277	1
	High	DAGTIAGLNVLR	1	1	1	P11142		0	3.5407e+07	0.003	0.02981	0.93239	2	1199.68	4.33764	600.343	39.8635	0
	High	FEELNADLFR	1	2	1	P11142		0	1.8614e+07	0	5.17e-05	2.82959	2	1253.62	6.22808	627.316	41.4093	0
	High	HWPFMVVNDAGRPK	1	1	1	P11142		0	5133261	0	0.003496	2.41683	3	1653.84	4.91566	551.952	37.0122	0
	High	IINEPTAAAIAYGLDKK	1	2	1	P11142		0	7.66411e+07	0	5.672e-08	3.14584	3	1788	6.76296	596.672	38.2996	1
	High	LDKSQIHDIVLVGGSTR	1	1	1	P11142		0	50865927	0	0.00255	2.05813	3	1838.03	7.62364	613.347	33.4758	1
	High	LLQDFFNGK	1	3	1	P11142		0	2.77867e+07	0.003	0.01996	2.06684	2	1081.57	3.90701	541.29	39.4123	0
	High	mVNHFIAEFK	1	1	1	P11142	M1(Oxidation)	0	3.93123e+07	0	2.887e-05	2.609	2	1251.63	5.51911	626.317	32.9018	0
	High	mVNHFIAEFKR	1	1	1	P11142	M1(Oxidation)	0	7.17254e+06	0.005	0.05756	1.28703	3	1407.73	7.14127	469.915	30.1912	1
	High	MVNHFIAEFKR	1	1	1	P11142		0	6.69236e+06	0.001	0.007787	1.83103	3	1391.73	4.60024	464.582	32.1325	1
	High	NQVAmNPTNTVFDAK	1	1	1	P11142	M5(Oxidation)	0	9.41364e+06	0.003	0.02401	0.819859	2	1665.8	3.17053	833.401	29.9903	0
	High	NQVAMNPTNTVFDAK	1	1	1	P11142		0	3.07905e+07	0	7.13e-06	2.25745	2	1649.8	5.00247	825.405	34.0627	0
	High	NQVAMNPTNTVFDAKR	1	1	1	P11142		0	7527760	0	0.001226	2.24718	3	1805.91	8.28876	602.642	31.6721	1
	High	NSLESYAFNMK	1	1	1	P11142		0	5.38729e+07	0	8.219e-05	2.21466	2	1303.61	5.18182	652.306	36.3717	0
	High	SQIHDIVLVGGSTR	2	1	1	P11142		0	6.97959e+07	0	1.18e-07	3.7454	2	1481.81	3.57281	741.41	32.2599	0
	High	STAGDTHLGGEDFDNR	3	2	1	P11142		0	9.71595e+07	0	1.872e-07	3.54396	2	1691.73	2.43693	846.369	24.7758	0
	High	TTPSYVAFTDTER	1	6	2	P0DMV8;P11142		0	1.88222e+08	0	5.962e-06	2.73664	2	1487.71	5.35374	744.358	32.8521	0
	High	TVTNAVVTVPAYFNDSQR	1	1	1	P11142		0	2.03653e+07	0	1.231e-05	2.78782	3	1982	1.84041	661.339	40.3413	0
	High	VcNPIITK	1	1	1	P11142	C2(Carbamidomethyl)	0	1.6454e+07	0.006	0.07815	0.99947	2	944.53	6.67569	472.768	26.3823	0
	High	VEIIANDQGNR	1	7	3	P0DMV8;P11021;P11142		0	9.16584e+07	0	2.445e-05	2.56278	2	1228.63	3.17777	614.82	24.5752	0
O14744	Protein arginine N-methyltransferase 5 OS=Homo sapiens GN=PRMT5 PE=1 SV=4 - [ANM5_HUMAN]	43.6316	21.66	1	14	14	21	1.79651e+08	637	72.6376	6.29053
	A2	Sequence	# PSMs	# Proteins	# Protein Groups	Protein Group Accessions	Modifications	ΔCn	Area	q-Value	PEP	XCorr	Charge	MH+ [Da]	ΔM [ppm]	m/z [Da]	RT [min]	# Missed Cleavages
	High	AAILPTSIFLTNK	1	1	1	O14744		0	1.03454e+08	0	6.312e-07	2.60582	2	1388.82	5.20425	694.915	48.1339	0
	High	AAILPTSIFLTNKK	2	1	1	O14744		0	1.37581e+08	0	4.175e-06	3.55576	2	1516.92	5.4895	758.963	43.6525	1
	High	DDIIENAPTTHTEEYSGEEK	2	1	1	O14744		0	1.90577e+07	0	0.000183	1.93127	2	2278.01	5.51761	1139.51	28.0042	0
	High	EFIQEPAK	1	1	1	O14744		0	1.86565e+08	0	0.005029	1.52506	2	961.504	5.62639	481.256	25.377	0
	High	GPLVNASLR	1	1	1	O14744		0	1.93849e+08	0	0.00153	2.40477	2	926.55	8.31667	463.778	29.1973	0
	High	IKLYAVEK	1	1	1	O14744		0	1.5547e+07	0.004	0.0437	1.24274	2	963.589	1.59143	482.298	27.721	1
	High	KGFPVLSK	1	1	1	O14744		0	94824396	0.003	0.01942	2.52984	2	875.537	2.01982	438.272	28.6304	1
	High	LSPWIRPDSK	1	1	1	O14744		0	1.43384e+07	0.005	0.06229	1.93885	3	1198.67	8.29215	400.227	30.3788	0
	High	QGFDFLcmPVFHPR	1	1	1	O14744	C7(Carbamidomethyl); M8(Oxidation)	0	2.84856e+06	0	0.006005	2.33866	3	1766.82	2.83997	589.611	44.7567	0
	High	SDLLLSGR	1	1	1	O14744		0	0	0.005	0.07428	2.0455	2	860.486	3.09521	430.747	29.9567	0
	High	VPEEEKDTNVQVLmVLGAGR	1	1	1	O14744	M14(Oxidation)	0	1.26772e+07	0	0.0006285	1.58973	3	2200.15	8.64009	734.054	39.1741	1
	High	VPEEEKDTNVQVLMVLGAGR	2	1	1	O14744		0	4.30327e+06	0	1.411e-05	2.97734	3	2184.14	3.04985	728.718	42.3637	1
	High	VPLVAPEDLR	2	1	1	O14744		0	1.58538e+08	0	6.054e-05	2.84305	2	1108.64	4.84899	554.824	35.8711	0
	High	VPLVAPEDLRDDIIENAPTTHTEEYSGEEK	3	1	1	O14744		0	1.33937e+08	0	4.007e-14	5.63174	4	3367.63	3.86227	842.663	41.99	1
	High	YSQYQQAIYK	1	1	1	O14744		0	8.50397e+07	0	2.687e-05	3.12878	2	1291.64	5.41032	646.323	26.4117	0
P36578	60S ribosomal protein L4 OS=Homo sapiens GN=RPL4 PE=1 SV=5 - [RL4_HUMAN]	43.5572	38.41	1	15	15	21	1.12659e+08	427	47.6674	11.063
	A2	Sequence	# PSMs	# Proteins	# Protein Groups	Protein Group Accessions	Modifications	ΔCn	Area	q-Value	PEP	XCorr	Charge	MH+ [Da]	ΔM [ppm]	m/z [Da]	RT [min]	# Missed Cleavages
	High	APIRPDIVNFVHTNLR	2	1	1	P36578		0	156388829	0	1.125e-08	3.62565	3	1862.04	2.05089	621.353	40.4278	0
	High	FcIWTESAFR	1	1	1	P36578	C2(Carbamidomethyl)	0	5.51356e+06	0.001	0.009671	1.80929	2	1316.62	4.93307	658.812	43.7541	0
	High	GHRIEEVPELPLVVEDK	1	1	1	P36578		0	8125864	0	3.885e-07	3.30936	3	1959.07	6.00751	653.694	39.7109	1
	High	IEEVPELPLVVEDK	1	1	1	P36578		0	9.7327e+06	0.001	0.008007	1.71605	2	1608.88	4.50462	804.944	45.5908	0
	High	IEEVPELPLVVEDKVEGYKK	3	1	1	P36578		0	7.46243e+07	0	2.259e-06	4.20516	3	2313.26	0.538067	771.758	43.2278	2
	High	ILKSPEIQR	1	1	1	P36578		0	34260429	0.003	0.03094	1.60424	2	1083.65	2.27685	542.331	24.3851	1
	High	MINTDLSR	1	1	1	P36578		0	1.74197e+07	0.001	0.01022	2.11774	2	949.481	3.88766	475.244	25.7343	0
	High	NIPGITLLNVSK	2	1	1	P36578		0	3.51208e+07	0	3.527e-07	2.50899	2	1268.77	6.96707	634.887	44.6574	0
	High	NVTLPAVFK	2	1	1	P36578		0	1.06963e+08	0	0.002339	1.78563	2	988.586	3.56762	494.797	40.5114	0
	High	RGPcIIYNEDNGIIK	1	1	1	P36578	C4(Carbamidomethyl)	0	1.18901e+07	0.004	0.04684	2.05028	3	1761.89	-0.90493	587.969	33.8971	1
	High	SGQGAFGNMcR	1	1	1	P36578	C10(Carbamidomethyl)	0	2.36264e+07	0	0.0004784	2.30682	2	1184.5	4.51133	592.753	24.6278	0
	High	SNYNLPMHK	1	1	1	P36578		0	4.82689e+07	0	0.001514	2.84681	2	1103.54	4.58039	552.271	25.0613	0
	High	TKEAVLLLK	1	1	1	P36578		0	4.59553e+07	0	0.007311	2.36806	2	1014.66	5.35168	507.834	31.3014	1
	High	VDKAAAAAAALQAK	2	1	1	P36578		0	2.3406e+07	0	0.00606	4.13237	3	1298.75	5.88186	433.588	25.8231	1
	High	YAIcSALAASALPALVmSK	1	1	1	P36578	C4(Carbamidomethyl); M17(Oxidation)	0	1.00442e+07	0	0.007505	0.768963	2	1953.01	-2.50019	977.01	49.452	0
P00367	Glutamate dehydrogenase 1, mitochondrial OS=Homo sapiens GN=GLUD1 PE=1 SV=2 - [DHE3_HUMAN]	42.9226	37.28	2	16	16	22	5.94984e+07	558	61.3592	7.79639
	A2	Sequence	# PSMs	# Proteins	# Protein Groups	Protein Group Accessions	Modifications	ΔCn	Area	q-Value	PEP	XCorr	Charge	MH+ [Da]	ΔM [ppm]	m/z [Da]	RT [min]	# Missed Cleavages
	High	AKPYEGSILEADcDILIPAASEK	2	1	1	P00367	C13(Carbamidomethyl)	0	3.99445e+07	0	1.121e-06	3.63016	3	2490.25	1.89769	830.754	43.3186	0
	High	ALASLMTYK	1	2	1	P00367		0	2.6429e+07	0.001	0.01078	1.35791	2	997.543	4.30563	499.275	34.9417	0
	High	DIVHSGLAYTMER	3	1	1	P00367		0	1.45233e+07	0	0.001554	2.33275	2	1491.74	6.39658	746.371	35.6808	0
	High	DSNYHLLMSVQESLER	1	1	1	P00367		0	3.82303e+06	0	0.0001785	1.60935	3	1920.92	5.50271	640.979	43.3771	0
	High	ELEDFKLQHGSILGFPK	1	2	1	P00367		0	45403521	0	6.63e-05	2.44186	3	1958.05	4.96744	653.354	41.6266	1
	High	FTMELAK	1	2	1	P00367		0	1.1214e+07	0.003	0.03371	1.63736	2	839.437	4.8868	420.222	32.0138	0
	High	GASIVEDKLVEDLR	2	1	1	P00367		0	3.81017e+07	0	6.468e-07	2.80443	2	1543.84	3.07587	772.422	37.935	1
	High	GFIGPGIDVPAPDMSTGER	1	1	1	P00367		0	3.21673e+07	0	7.491e-10	3.43362	2	1915.93	6.47855	958.471	43.6503	0
	High	HGGTIPIVPTAEFQDR	1	1	1	P00367		0	3.5138e+07	0	5.448e-09	3.45272	2	1737.9	6.01302	869.455	37.5207	0
	High	IIAEGANGPTTPEADKIFLER	1	2	1	P00367		0	6.44973e+07	0.001	0.01084	1.30672	3	2242.18	3.17179	748.064	37.9837	1
	High	ISGASEKDIVHSGLAYTMER	2	1	1	P00367		0	2.3324e+07	0	7.944e-06	2.90945	3	2164.08	5.76113	722.032	34.4244	1
	High	KGFIGPGIDVPAPDmSTGER	1	1	1	P00367	M15(Oxidation)	0	0	0	0.0001147	3.06463	3	2060.02	4.39892	687.345	36.7296	1
	High	KGFIGPGIDVPAPDMSTGER	1	1	1	P00367		0	2.26801e+07	0	0.0001762	2.92505	3	2044.03	5.46911	682.014	39.7746	1
	High	MVEGFFDR	1	2	1	P00367		0	1.59708e+07	0.001	0.01004	1.97541	2	1000.46	3.71621	500.733	35.2658	0
	High	TAAYVNAIEK	1	2	1	P00367		0	5.91435e+07	0	0.0006965	2.62094	2	1079.58	5.17947	540.293	27.2251	0
	High	TFVVQGFGNVGLHSmR	1	2	1	P00367	M15(Oxidation)	0	6.55402e+06	0	1.599e-06	2.73142	3	1764.9	6.23548	588.97	38.3039	0
	High	YSTDVSVDEVK	1	2	1	P00367		0	5.48543e+07	0	4.317e-05	2.7652	2	1241.59	1.48758	621.299	27.2165	0
Q15633	RISC-loading complex subunit TARBP2 OS=Homo sapiens GN=TARBP2 PE=1 SV=3 - [TRBP2_HUMAN]	41.2189	25.96	1	11	11	18	3.53347e+08	366	39.0147	6.53662
	A2	Sequence	# PSMs	# Proteins	# Protein Groups	Protein Group Accessions	Modifications	ΔCn	Area	q-Value	PEP	XCorr	Charge	MH+ [Da]	ΔM [ppm]	m/z [Da]	RT [min]	# Missed Cleavages
	High	AEGQAHQPNFTFR	2	1	1	Q15633		0	2.64586e+08	0	0.0002941	3.17699	2	1502.72	2.34729	751.862	28.5531	0
	High	FIEIGSGTSK	1	1	1	Q15633		0	1.85734e+08	0	0.000679	2.01643	2	1038.55	4.61017	519.779	29.0204	0
	High	FIEIGSGTSKK	1	1	1	Q15633		0	45359885	0.001	0.01011	1.90825	2	1166.65	6.40651	583.828	26.4421	1
	High	GPGcTWDSLR	1	1	1	Q15633	C4(Carbamidomethyl)	0	1.89262e+06	0	0.00169	1.77361	2	1148.52	7.80505	574.766	30.3532	0
	High	LPEYTVTQESGPAHR	2	1	1	Q15633		0	1.85523e+08	0	1.411e-10	4.16678	2	1684.84	4.01206	842.922	27.2124	0
	High	LPEYTVTQESGPAHRK	3	1	1	Q15633		0	8.9867e+07	0	5.87e-09	3.38516	2	1812.93	3.66164	906.969	25.158	1
	High	ScSLGSLGALGPAccR	1	1	1	Q15633	C2(Carbamidomethyl); C14(Carbamidomethyl); C15(Carbamidomethyl)	0	1.42913e+07	0	5.143e-09	4.14725	2	1665.76	4.18588	833.382	35.9589	0
	High	TPISLLQEYGTR	2	1	1	Q15633		0	527947772	0	1.772e-08	3.22889	2	1377.74	4.37849	689.375	40.6905	0
	High	TPVYDLLK	2	1	1	Q15633		0	2.47413e+08	0	0.005853	1.6414	2	948.542	2.24723	474.775	37.8366	0
	High	TPVYDLLKAEGQAHQPNFTFR	1	1	1	Q15633		0	6.21688e+06	0	0.003169	1.88187	3	2432.25	6.42477	811.422	42.591	1
	High	VHTVPLDAR	2	1	1	Q15633		0	2.67508e+08	0.003	0.02211	1.65658	3	1007.57	3.23668	336.527	23.7483	0
P52597	Heterogeneous nuclear ribonucleoprotein F OS=Homo sapiens GN=HNRNPF PE=1 SV=3 - [HNRPF_HUMAN]	40.2759	37.59	1	7	9	17	9.76556e+08	415	45.6429	5.57959
	A2	Sequence	# PSMs	# Proteins	# Protein Groups	Protein Group Accessions	Modifications	ΔCn	Area	q-Value	PEP	XCorr	Charge	MH+ [Da]	ΔM [ppm]	m/z [Da]	RT [min]	# Missed Cleavages
	High	ATENDIYNFFSPLNPVR	4	2	2	P31943;P52597		0	1.51386e+09	0	1.089e-10	4.95115	2	1996.98	3.04368	998.995	51.7842	0
	High	FMSVQRPGPYDRPGTAR	1	1	1	P52597		0	1.00015e+08	0	0.001828	1.64271	3	1934.98	7.42138	645.665	27.0426	0
	High	GLPFGcTK	1	1	1	P52597	C6(Carbamidomethyl)	0	4.75874e+06	0.003	0.01691	1.15023	2	879.445	6.83931	440.226	30.0387	0
	High	HSGPNSADSANDGFVR	2	1	1	P52597		0	1.21821e+08	0	2.554e-06	4.04623	3	1630.72	2.64627	544.246	22.9773	0
	High	MRPGAYSTGYGGYEEYSGLSDGYGFTTDLFGR	1	1	1	P52597		0	0	0	0.002974	2.40921	3	3474.53	1.83455	1158.85	47.7811	0
	High	QSGEAFVELGSEDDVK	2	1	1	P52597		0	8.25865e+07	0	1.797e-05	2.46728	2	1709.79	4.2868	855.401	34.4673	0
	High	VHIEIGPDGR	4	3	3	P31943;P52597;P55795		0	1.29398e+09	0	0.0002404	3.22881	3	1092.59	5.6085	364.867	27.6322	0
	High	VTGEADVEFATHEEAVAAMSK	1	1	1	P52597		0	2.47304e+07	0	1.235e-07	3.45261	3	2192.03	4.63264	731.347	35.8541	0
	High	YGDSEFTVQSTTGHcVHMR	1	1	1	P52597	C15(Carbamidomethyl)	0	4.00141e+06	0	0.003551	1.63586	4	2211.96	2.4496	553.745	28.5915	0
Q15208	Serine/threonine-protein kinase 38 OS=Homo sapiens GN=STK38 PE=1 SV=1 - [STK38_HUMAN]	31.9578	35.48	1	12	13	18	7.51251e+07	465	54.1554	7.15186
	A2	Sequence	# PSMs	# Proteins	# Protein Groups	Protein Group Accessions	Modifications	ΔCn	Area	q-Value	PEP	XCorr	Charge	MH+ [Da]	ΔM [ppm]	m/z [Da]	RT [min]	# Missed Cleavages
	High	ADMLEKEQVGHIR	1	1	1	Q15208		0	1.8525e+06	0	0.00699	1.18421	2	1525.79	6.88113	763.398	26.4851	1
	High	DIKPDNLLLDSK	2	1	1	Q15208		0	6.82119e+07	0	3.946e-05	2.11499	2	1370.76	4.51966	685.883	35.3534	0
	High	ERPAAISIEIK	2	1	1	Q15208		0	45382932	0	0.0002186	2.30071	2	1226.72	7.35837	613.863	32.2286	0
	High	ETLTFPPEVPISEK	2	1	1	Q15208		0	0	0	0.002685	2.08311	2	1586.84	4.03493	793.922	43.7886	0
	High	IGAPGVEEIK	1	1	1	Q15208		0	8.15128e+07	0	0.0004369	1.43623	2	1012.57	4.73038	506.79	29.111	0
	High	KADMLEKEQVGHIR	1	1	1	Q15208		0	3233603	0	3.481e-05	2.4053	2	1653.88	3.47009	827.444	24.8197	2
	High	LGLEDFESLK	1	1	1	Q15208		0	7.56507e+07	0	1.55e-05	2.40596	2	1150.6	-0.463202	575.803	42.0613	0
	High	LSDFGLcTGLK	1	2	2	Q15208;Q9Y2H1	C7(Carbamidomethyl)	0	4.30037e+07	0	0.0001106	1.65172	2	1210.62	1.5123	605.811	37.5818	0
	High	NLNHSLPSDFTFQNmNSK	1	1	1	Q15208	M15(Oxidation)	0	0	0	0.001308	2.19074	3	2109.99	9.60806	704	34.4996	0
	High	NLNHSLPSDFTFQNMNSK	1	1	1	Q15208		0	4.94417e+07	0	0.0001082	4.38467	3	2093.98	4.92128	698.665	37.3586	0
	High	SIDDTSNFDEFPESDILKPTVATSNHPETDYK	1	1	1	Q15208		0	4.52763e+07	0	0.003151	1.31698	3	3612.66	2.59026	1204.89	41.6849	0
	High	SNSFFEGVDWEHIR	2	1	1	Q15208		0	1.5533e+07	0	5.416e-06	3.30786	3	1722.8	4.57731	574.937	42.8975	0
	High	TRLGLEDFESLK	1	1	1	Q15208		0	2.49421e+07	0	0.001962	3.12875	2	1407.76	5.69394	704.382	38.8018	1
	High	VTLENFYSNLIAQHEER	1	1	1	Q15208		0	1.11221e+07	0	2.558e-07	2.36966	3	2063.03	4.32427	688.348	45.0994	0
P17980	26S protease regulatory subunit 6A OS=Homo sapiens GN=PSMC3 PE=1 SV=3 - [PRS6A_HUMAN]	31.8211	34.17	1	11	11	20	3.8904e+07	439	49.1725	5.23682
	A2	Sequence	# PSMs	# Proteins	# Protein Groups	Protein Group Accessions	Modifications	ΔCn	Area	q-Value	PEP	XCorr	Charge	MH+ [Da]	ΔM [ppm]	m/z [Da]	RT [min]	# Missed Cleavages
	High	AmEVDERPTEQYSDIGGLDK	1	1	1	P17980	M2(Oxidation)	0	1.0793e+07	0	0.0001665	1.62456	3	2269.04	5.50044	757.019	30.3489	0
	High	AMEVDERPTEQYSDIGGLDK	2	1	1	P17980		0	2.36491e+07	0	0.003731	1.94879	3	2253.04	3.1471	751.685	32.5819	0
	High	EKAPSIIFIDELDAIGTK	1	1	1	P17980		0	1.16165e+07	0	0.002731	2.42273	3	1960.08	5.87234	654.03	50.8477	1
	High	EKAPSIIFIDELDAIGTKR	2	1	1	P17980		0	1.61169e+06	0	0.005148	1.44359	3	2116.17	3.16785	706.062	47.9718	2
	High	GATELTHEDYmEGILEVQAK	2	1	1	P17980	M11(Oxidation)	0	1.76991e+07	0	2.424e-08	2.94657	2	2250.07	2.84848	1125.54	35.2963	0
	High	GATELTHEDYMEGILEVQAK	1	1	1	P17980		0	4.66718e+06	0.004	0.04715	1.26668	3	2234.07	2.38987	745.362	41.1927	0
	High	GVLmYGPPGTGK	1	1	1	P17980	M4(Oxidation)	0	2.12702e+07	0	0.0001785	2.18172	2	1192.61	7.01108	596.809	29.7674	0
	High	GVLMYGPPGTGK	1	1	1	P17980		0	4.08115e+07	0	0.00204	2.1357	2	1176.61	4.65213	588.81	32.5177	0
	High	KIEFPMPNEEAR	2	1	1	P17980		0	2.45147e+07	0	5.424e-05	3.60221	2	1460.73	4.0614	730.867	34.2119	1
	High	KMNVSPDVNYEELAR	2	1	1	P17980		0	1.83968e+07	0	1.781e-05	2.88547	2	1764.87	4.13687	882.937	33.3785	1
	High	LAGPQLVQMFIGDGAK	1	1	1	P17980		0	5.93859e+06	0	1.094e-10	3.12525	2	1644.88	4.05973	822.946	52.2485	0
	High	LKPGDLVGVNK	1	1	1	P17980		0	51385894	0.003	0.02605	1.36075	2	1139.68	3.14216	570.345	28.8823	0
	High	QTYFLPVIGLVDAEK	2	1	1	P17980		0	974701	0	0.000273	2.15999	2	1692.93	4.7901	846.968	54.8855	0
	High	VDILDPALLR	1	1	1	P17980		0	1.50505e+07	0	0.004486	2.58352	2	1124.67	5.71225	562.841	45.2667	0
P43686	26S protease regulatory subunit 6B OS=Homo sapiens GN=PSMC4 PE=1 SV=2 - [PRS6B_HUMAN]	30.8945	36.6	1	12	12	17	8.06213e+07	418	47.3365	5.21143
	A2	Sequence	# PSMs	# Proteins	# Protein Groups	Protein Group Accessions	Modifications	ΔCn	Area	q-Value	PEP	XCorr	Charge	MH+ [Da]	ΔM [ppm]	m/z [Da]	RT [min]	# Missed Cleavages
	High	ADTLDPALLRPGR	1	1	1	P43686		0	6.36173e+07	0.003	0.01995	1.4791	3	1394.78	6.49708	465.6	34.1074	0
	High	AVAHHTTAAFIR	2	1	1	P43686		0	8.04115e+07	0	0.000143	2.018	2	1294.71	4.37907	647.857	24.0052	0
	High	EAVELPLTHFELYK	2	1	1	P43686		0	8.22349e+07	0	1.187e-07	2.43248	2	1688.9	3.46379	844.951	45.8591	0
	High	EFLHAQEEVKR	2	1	1	P43686		0	6.29522e+07	0	0.0003858	2.93714	3	1385.73	6.87614	462.58	24.2403	1
	High	ELLKPNASVALHK	1	1	1	P43686		0	2.73562e+07	0	0.001736	1.75144	3	1419.84	4.72227	473.951	28.4644	0
	High	FDAQTGADREVQR	1	1	1	P43686		0	36037033	0	0.004041	2.02236	2	1492.72	4.051	746.864	21.6051	1
	High	GVLmYGPPGcGK	1	1	1	P43686	M4(Oxidation); C10(Carbamidomethyl)	0	2.3897e+06	0.005	0.06492	1.05869	2	1251.59	6.53213	626.301	29.3337	0
	High	GVLMYGPPGcGK	1	1	1	P43686	C10(Carbamidomethyl)	0	6.98229e+06	0	0.0004606	1.9475	2	1235.6	6.55185	618.303	32.1555	0
	High	ILSTIDRELLKPNASVALHK	1	1	1	P43686		0	34591697	0	0.0008255	4.21183	4	2218.3	4.40659	555.331	36.6787	1
	High	ISGADINSIcQESGMLAVR	2	1	1	P43686	C10(Carbamidomethyl)	0	4.32757e+06	0	3.469e-07	2.07528	2	2020.98	0.678408	1010.99	40.6089	0
	High	KIEFPLPDRR	1	1	1	P43686		0	2.39398e+07	0.007	0.09311	2.36343	2	1270.73	3.29044	635.869	32.5134	2
	High	LQQELEFLEVQEEYIKDEQK	1	1	1	P43686		0	5.30869e+07	0	6.1e-13	6.64001	3	2538.27	4.32442	846.762	45.4351	1
	High	VVGSEFVQK	1	1	1	P43686		0	79217604	0	0.0006328	2.15296	2	992.548	6.71688	496.778	26.3294	0
Q8WVX9	Fatty acyl-CoA reductase 1 OS=Homo sapiens GN=FAR1 PE=1 SV=1 - [FACR1_HUMAN]	30.807	28.35	1	14	14	17	6.04615e+07	515	59.3188	9.17334
	A2	Sequence	# PSMs	# Proteins	# Protein Groups	Protein Group Accessions	Modifications	ΔCn	Area	q-Value	PEP	XCorr	Charge	MH+ [Da]	ΔM [ppm]	m/z [Da]	RT [min]	# Missed Cleavages
	High	AGQTPQERVEEVLSGK	1	1	1	Q8WVX9		0	1.05215e+07	0	0.0002341	1.63732	2	1727.91	7.86506	864.457	36.9671	1
	High	ALAEYVVQQEGAK	1	1	1	Q8WVX9		0	6.92982e+07	0	1.59e-06	3.81521	2	1405.74	7.89791	703.375	30.5132	0
	High	APAFLYDIYLR	1	1	1	Q8WVX9		0	1.19303e+07	0	2.507e-05	2.45039	2	1341.73	6.42161	671.368	48.6983	0
	High	DAVQLNVIATR	1	1	1	Q8WVX9		0	1.22341e+07	0	0.006657	1.88639	2	1199.68	4.20745	600.343	34.8902	0
	High	HIDEVVYPPPVDPK	1	1	1	Q8WVX9		0	3.43851e+07	0.005	0.06042	1.44776	2	1604.84	6.69702	802.925	32.8804	0
	High	IIAINSELTQPK	2	1	1	Q8WVX9		0	5.35815e+07	0	1.746e-05	2.53859	2	1326.77	7.13242	663.89	35.4502	0
	High	KHIDEVVYPPPVDPK	1	1	1	Q8WVX9		0	6.81151e+06	0.005	0.06409	2.02844	3	1732.94	6.79339	578.318	30.4645	1
	High	KYVLNEEMSGLPAAR	1	1	1	Q8WVX9		0	2.60705e+06	0	1.999e-05	2.01547	2	1677.87	5.46324	839.44	33.9226	1
	High	LIGDRPNTYIYTK	2	1	1	Q8WVX9		0	2.05646e+07	0	0.00143	2.35355	2	1553.84	3.88917	777.423	30.1439	0
	High	NPLEQAFR	1	1	1	Q8WVX9		0	1.91065e+07	0.009	0.1143	1.06111	2	974.51	4.78918	487.759	31.8948	0
	High	NVLLTGATGFLGK	2	1	1	Q8WVX9		0	5.85047e+07	0	1.503e-07	3.17611	2	1290.75	2.60424	645.876	43.3939	0
	High	QLILLAQQMK	1	1	1	Q8WVX9		0	1.84812e+07	0	0.001042	2.74712	2	1185.71	4.72638	593.358	39.9461	0
	High	VNSVYVLVR	1	1	1	Q8WVX9		0	1.68883e+07	0	0.0006004	1.87326	2	1048.62	4.23515	524.813	35.1354	0
	High	YVLNEEmSGLPAAR	1	1	1	Q8WVX9	M7(Oxidation)	0	1.39632e+07	0	0.00135	1.49559	2	1565.77	1.85109	783.387	31.8073	0
P13647	Keratin, type II cytoskeletal 5 OS=Homo sapiens GN=KRT5 PE=1 SV=3 - [K2C5_HUMAN]	29.6143	25.42	3	10	13	16	7.2027e+07	590	62.34	7.73779
	A2	Sequence	# PSMs	# Proteins	# Protein Groups	Protein Group Accessions	Modifications	ΔCn	Area	q-Value	PEP	XCorr	Charge	MH+ [Da]	ΔM [ppm]	m/z [Da]	RT [min]	# Missed Cleavages
	High	AQYEEIANR	1	1	1	P13647		0	37618092	0	0.002536	1.77147	2	1093.53	2.64983	547.269	22.561	0
	High	DVDAAYMNKVELEAK	1	2	1	P13647		0	1.10329e+07	0	1.189e-05	1.90359	2	1695.83	1.62728	848.418	33.1489	1
	High	FASFIDKVR	2	17	6	P02538;P04259;P05787;P13647;P35908;Q14CN4		0	8.19385e+07	0	0.0005488	2.16502	2	1082.6	4.21958	541.806	33.1028	1
	High	GLGVGFGSGGGSSSSVK	1	1	1	P13647		0	1.91685e+06	0.003	0.02052	1.22008	2	1439.73	8.72663	720.366	30.5781	0
	High	ISISTSGGSFR	1	1	1	P13647		0	8.02691e+07	0	0.001823	2.20983	2	1111.58	6.81318	556.295	29.8543	0
	High	NKLAELEEALQK	1	1	1	P13647		0	1.3152e+07	0	1.89e-07	3.96908	2	1385.77	2.85932	693.387	37.2915	1
	High	NMQDLVEDFK	1	1	1	P13647		0	6.55415e+06	0.001	0.009738	1.28925	2	1238.58	5.28965	619.793	39.6744	0
	High	QLDSIVGER	1	3	2	P02538;P13647		0	5.38734e+07	0	0.0008415	2.37606	2	1016.54	5.46939	508.775	28.0682	0
	High	SFSTASAITPSVSR	1	1	1	P13647		0	1.01777e+07	0	2.424e-05	2.14913	2	1410.73	5.5864	705.869	31.2802	0
	High	SLYNLGGSKR	1	1	1	P13647		0	1.48423e+07	0.009	0.1126	1.49623	2	1094.6	3.18033	547.803	25.4559	1
	High	TTAENEFVMLKK	2	1	1	P13647		0	1.59783e+07	0	2.936e-06	2.96162	2	1410.74	6.39086	705.873	31.8008	1
	High	VDALMDEINFmK	1	1	1	P13647	M11(Oxidation)	0	6.7766e+06	0	0.002507	1.87068	2	1441.68	6.57483	721.344	40.7013	0
	High	VDALMDEINFMK	1	1	1	P13647		0	6.86999e+06	0	3.413e-05	3.17869	2	1425.68	6.76364	713.346	46.1887	0
	High	WTLLQEQGTK	1	4	3	P02538;P04259;P13647		0	4.70534e+07	0	3.305e-05	2.73929	2	1203.64	2.96364	602.324	34.5228	0
P35998	26S protease regulatory subunit 7 OS=Homo sapiens GN=PSMC2 PE=1 SV=3 - [PRS7_HUMAN]	27.1098	34.64	1	15	15	17	5.44029e+07	433	48.6031	5.94775
	A2	Sequence	# PSMs	# Proteins	# Protein Groups	Protein Group Accessions	Modifications	ΔCn	Area	q-Value	PEP	XCorr	Charge	MH+ [Da]	ΔM [ppm]	m/z [Da]	RT [min]	# Missed Cleavages
	High	ALDEGDIALLK	1	1	1	P35998		0	56294234	0	8.257e-06	3.57697	2	1157.65	4.30748	579.327	38.6178	0
	High	EVVETPLLHPER	1	1	1	P35998		0	1.71404e+07	0	0.0006024	1.31437	2	1418.77	4.88328	709.889	32.7054	0
	High	FVNLGIEPPK	1	1	1	P35998		0	245827	0.005	0.0655	1.47249	2	1113.63	3.58613	557.321	37.8569	0
	High	FVNLGIEPPKGVLLFGPPGTGK	1	1	1	P35998		0	1.40386e+07	0	6.069e-05	1.86883	3	2237.28	4.99286	746.432	51.1692	1
	High	GVLLFGPPGTGK	1	1	1	P35998		0	2.66346e+07	0	0.0006289	2.54862	2	1142.66	4.39459	571.835	40.7787	0
	High	IATEKDFLEAVNK	1	1	1	P35998		0	1.82973e+07	0	0.0001581	3.10361	3	1477.79	1.53272	493.269	34.4432	1
	High	IEFSLPDLEGR	1	1	1	P35998		0	6.76247e+06	0.001	0.01007	1.59395	2	1275.66	4.97226	638.336	45.2581	0
	High	KIEFSLPDLEGR	2	1	1	P35998		0	2.59721e+07	0	4.966e-06	2.50094	2	1403.76	4.25816	702.383	42.0381	1
	High	LcPNSTGAEIR	1	1	1	P35998	C2(Carbamidomethyl)	0	2.26596e+07	0	0.002328	1.6848	2	1217.6	3.35166	609.303	23.8373	0
	High	LREVVETPLLHPER	1	1	1	P35998		0	7.50881e+07	0	0.0007378	3.47751	3	1687.96	5.7905	563.324	33.3459	1
	High	QTLQSEQPLQVAR	1	1	1	P35998		0	1.06762e+07	0	2.163e-08	2.72998	2	1497.81	5.54745	749.409	29.338	0
	High	QVEDDIQQLLKK	1	1	1	P35998		0	0	0.001	0.009444	1.49951	2	1456.81	3.30601	728.906	37.2981	1
	High	SVcTEAGMFAIR	1	1	1	P35998	C3(Carbamidomethyl)	0	1.64433e+07	0	5.556e-05	2.08043	2	1341.63	3.75326	671.321	37.557	0
	High	VLMATNRPDTLDPALMRPGR	1	1	1	P35998		0	3.18263e+07	0.003	0.02454	1.51669	3	2224.18	6.44842	742.066	36.1356	0
	High	YQIHIPLPPK	2	1	1	P35998		0	2.26292e+06	0	0.002302	2.56331	2	1205.71	5.06869	603.359	38.4256	0
P08670	Vimentin OS=Homo sapiens GN=VIM PE=1 SV=4 - [VIME_HUMAN]	26.2823	28.54	2	10	10	14	2.80589e+07	466	53.6191	5.12256
	A2	Sequence	# PSMs	# Proteins	# Protein Groups	Protein Group Accessions	Modifications	ΔCn	Area	q-Value	PEP	XCorr	Charge	MH+ [Da]	ΔM [ppm]	m/z [Da]	RT [min]	# Missed Cleavages
	High	DGQVINETSQHHDDLE	1	1	1	P08670		0	2.76395e+06	0.003	0.02287	0.795263	2	1836.81	5.81822	918.909	24.4989	0
	High	EmEENFAVEAANYQDTIGR	1	1	1	P08670	M2(Oxidation)	0	2.75469e+06	0	4.478e-10	2.90437	2	2202.97	6.13104	1101.99	37.2186	0
	High	EMEENFAVEAANYQDTIGR	1	1	1	P08670		0	9.56438e+06	0	1.925e-06	2.19351	2	2186.98	4.18567	1093.99	39.3109	0
	High	FADLSEAANR	1	1	1	P08670		0	3.90473e+07	0	4.551e-05	2.14717	2	1093.54	7.65483	547.271	26.8219	0
	High	FANYIDKVR	1	1	1	P08670		0	6.3754e+06	0.003	0.01886	1.99253	2	1125.61	1.83371	563.307	28.7445	1
	High	ILLAELEQLKGQGK	2	1	1	P08670		0	2.0103e+07	0	9.871e-06	2.65252	3	1539.92	8.32684	513.979	40.0381	1
	High	LGDLYEEEMR	1	1	1	P08670		0	1.37913e+07	0	4.491e-05	2.09958	2	1254.57	4.90086	627.79	31.6147	0
	High	LQDEIQNMKEEMAR	2	1	1	P08670		0	1.41022e+07	0	4.174e-08	2.96715	2	1734.82	3.56422	867.914	31.4712	1
	High	SLYASSPGGVYATR	1	1	1	P08670		0	2.50264e+07	0.005	0.06985	1.39935	2	1428.71	-0.749166	714.859	29.6714	0
	High	TNEKVELQELNDR	2	2	1	P08670		0	1.68619e+07	0	0.0001246	2.55419	3	1587.81	6.1347	529.941	27.6386	1
	High	VEVERDNLAEDImR	1	1	1	P08670	M13(Oxidation)	0	6.39947e+06	0.001	0.01088	1.65215	3	1704.83	5.95031	568.949	29.7449	1
Q13838	Spliceosome RNA helicase DDX39B OS=Homo sapiens GN=DDX39B PE=1 SV=1 - [DX39B_HUMAN]	25.8456	24.53	1	6	10	14	7.71136e+07	428	48.9599	5.66846
	A2	Sequence	# PSMs	# Proteins	# Protein Groups	Protein Group Accessions	Modifications	ΔCn	Area	q-Value	PEP	XCorr	Charge	MH+ [Da]	ΔM [ppm]	m/z [Da]	RT [min]	# Missed Cleavages
	High	DFLLKPELLR	1	2	2	O00148;Q13838		0	4.56986e+07	0	0.002486	2.2128	2	1243.75	6.82288	622.378	43.6012	0
	High	FmQDPMEIFVDDETK	1	1	1	Q13838	M2(Oxidation)	0	4.54531e+06	0.001	0.01059	0.972986	2	1860.8	0.924798	930.906	44.8369	0
	High	GLAITFVSDENDAK	2	2	2	O00148;Q13838		0	77626838	0	4.84e-07	2.91348	2	1479.74	6.23594	740.375	38.2478	0
	High	GSYVSIHSSGFR	2	2	2	O00148;Q13838		0	2.2098e+07	0	0.000101	2.21651	2	1296.64	2.30959	648.822	28.0429	0
	High	ILVATNLFGR	1	2	2	O00148;Q13838		0	1.08015e+08	0	0.0001019	2.55131	2	1103.66	5.36598	552.335	42.477	0
	High	KNcPHIVVGTPGR	1	1	1	Q13838	C3(Carbamidomethyl)	0	4.43235e+06	0	0.002158	2.09642	3	1434.77	2.95452	478.927	23.8438	1
	High	NcPHIVVGTPGR	2	1	1	Q13838	C2(Carbamidomethyl)	0	4.14565e+07	0	1.564e-05	2.91259	3	1306.67	3.71072	436.229	25.9493	0
	High	VAVFFGGLSIK	1	1	1	Q13838		0	7.5059e+06	0	0.0001339	1.56994	2	1137.67	5.43026	569.34	47.2489	0
	High	VAVFFGGLSIKK	1	1	1	Q13838		0	2.63091e+06	0	0.002193	1.87337	2	1265.77	3.24181	633.387	41.2783	1
	High	VNIAFNYDmPEDSDTYLHR	1	1	1	Q13838	M9(Oxidation)	0	3.06498e+07	0	0.0002782	2.20554	3	2316.03	2.51288	772.681	37.6047	0
	High	VNIAFNYDMPEDSDTYLHR	1	1	1	Q13838		0	0	0	2.064e-05	1.75511	2	2300.05	7.41061	1150.53	40.5508	0
P05787	Keratin, type II cytoskeletal 8 OS=Homo sapiens GN=KRT8 PE=1 SV=7 - [K2C8_HUMAN]	25.2422	30.43	3	13	15	19	8.4314e+07	483	53.6711	5.59229
	A2	Sequence	# PSMs	# Proteins	# Protein Groups	Protein Group Accessions	Modifications	ΔCn	Area	q-Value	PEP	XCorr	Charge	MH+ [Da]	ΔM [ppm]	m/z [Da]	RT [min]	# Missed Cleavages
	High	AEAESMYQIK	1	1	1	P05787		0	1.37232e+07	0	4.207e-05	1.66281	2	1169.55	2.36252	585.28	27.2985	0
	High	AEAESMYQIKYEELQSLAGK	1	1	1	P05787		0	6.61659e+06	0	1.463e-06	3.03194	3	2288.13	7.10645	763.381	39.9949	1
	High	AQYEDIANR	1	2	1	P05787		0	1.61157e+07	0	0.001002	1.83002	2	1079.52	3.38586	540.261	22.5955	0
	High	ASLEAAIADAEQR	1	1	1	P05787		0	1.06774e+07	0	1.431e-05	1.75699	2	1344.68	5.53857	672.845	35.7048	0
	High	DVDEAYMNKVELESR	2	1	1	P05787		0	7.26561e+06	0	0.0003275	1.95374	3	1797.85	7.49735	599.953	32.1347	1
	High	EYQELMNVK	1	4	3	P02538;P04259;P05787		0	2.66998e+07	0	0.005886	1.77641	2	1153.56	6.2455	577.285	30.1826	0
	High	FASFIDKVR	2	17	6	P02538;P04259;P05787;P13647;P35908;Q14CN4		0	8.19385e+07	0	0.0005488	2.16502	2	1082.6	4.21958	541.806	33.1028	1
	High	LEGLTDEINFLR	1	1	1	P05787		0	1.05692e+08	0.003	0.03494	0.854652	2	1419.76	7.19344	710.383	46.4033	0
	High	LESGMQNMSIHTK	2	1	1	P05787		0	8.26083e+06	0	0.002368	2.06907	3	1475.71	5.48256	492.574	26.5128	0
	High	LQAEIEGLK	1	1	1	P05787		0	2.50322e+07	0.006	0.07988	1.07058	2	1000.57	5.40711	500.79	30.717	0
	High	LQAEIEGLKGQR	1	1	1	P05787		0	2.27549e+07	0	3.694e-05	3.26887	2	1341.75	2.65436	671.38	27.4189	1
	High	LVSESSDVLPK	1	1	1	P05787		0	6.53114e+07	0	0.002013	1.67238	2	1173.64	5.2659	587.325	29.0392	0
	High	SLDMDSIIAEVK	1	1	1	P05787		0	6.05674e+06	0	2.9e-06	2.38825	2	1320.68	4.38749	660.842	45.316	0
	High	TEMENEFVLIKK	2	1	1	P05787		0	1.69994e+07	0	0.000267	1.79645	2	1480.78	6.41839	740.894	35.5614	1
	High	YEELQSLAGK	1	1	1	P05787		0	3.29785e+07	0	0.0001539	1.82398	2	1137.59	6.64384	569.297	29.325	0
P02533	Keratin, type I cytoskeletal 14 OS=Homo sapiens GN=KRT14 PE=1 SV=4 - [K1C14_HUMAN]	25.0804	27.97	8	6	13	16	2.06115e+08	472	51.5294	5.16064
	A2	Sequence	# PSMs	# Proteins	# Protein Groups	Protein Group Accessions	Modifications	ΔCn	Area	q-Value	PEP	XCorr	Charge	MH+ [Da]	ΔM [ppm]	m/z [Da]	RT [min]	# Missed Cleavages
	High	ALEEANADLEVK	1	4	2	P02533;P08779		0	6.22764e+07	0	2.689e-06	2.90106	2	1301.67	5.87856	651.337	29.0039	0
	High	APSTYGGGLSVSSSR	1	1	1	P02533		0	3.63834e+07	0	5.289e-08	3.32367	2	1425.71	5.68305	713.356	26.4161	0
	High	ASLENSLEETK	1	2	2	P02533;P08779		0	2.03833e+07	0	0.001506	2.37834	2	1220.61	3.87587	610.806	27.2964	0
	High	EVATNSELVQSGK	1	2	1	P02533		0	6.56281e+07	0	3.829e-08	3.42046	2	1361.7	3.28761	681.351	23.4784	0
	High	LASYLDKVR	2	7	3	P02533;P08779;P13645		0	1.85312e+08	0	0.00216	2.66897	2	1064.61	3.43945	532.81	27.8927	1
	High	LEQEIATYR	1	8	2	P02533;P08779		0	8.63162e+06	0	0.004532	2.21859	2	1122.58	4.80755	561.796	26.5407	0
	High	LLEGEDAHLSSSQFSSGSQSSR	1	1	1	P02533		0	6.12132e+06	0.004	0.0478	1.23815	2	2309.08	6.72395	1155.04	29.5538	0
	High	RLLEGEDAHLSSSQFSSGSQSSR	1	1	1	P02533		0	4.85633e+06	0	1.274e-05	2.26246	3	2465.17	1.09955	822.394	28.7467	1
	High	TKYETELNLR	1	1	1	P02533		0	1.88555e+07	0	0.002155	1.62739	2	1266.67	0.955453	633.839	27.949	1
	High	TRLEQEIATYR	1	6	2	P02533;P08779		0	2.69905e+07	0	0.001249	2.33951	2	1379.74	6.12606	690.372	29.8136	1
	High	VLDELTLAR	1	5	2	P02533;P08779		0	4.70303e+07	0	0.001493	1.93997	2	1029.6	8.51535	515.305	35.4705	0
	High	VTmQNLNDR	2	7	3	P02533;P08779;P13645	M3(Oxidation)	0	7.79764e+07	0	0.00087	1.30909	2	1106.53	4.40387	553.769	18.2783	0
	High	VTMQNLNDR	1	7	3	P02533;P08779;P13645		0	3.67405e+08	0	0.0005957	1.4729	2	1090.53	2.93983	545.771	23.6178	0
	High	VVSTHEQVLR	1	1	1	P02533		0	5.58605e+06	0.003	0.02181	0.947041	2	1167.65	3.5781	584.33	22.5697	0
P60709	Actin, cytoplasmic 1 OS=Homo sapiens GN=ACTB PE=1 SV=1 - [ACTB_HUMAN]	23.5207	42.13	12	10	10	13	5.18894e+07	375	41.7097	5.47803
	A2	Sequence	# PSMs	# Proteins	# Protein Groups	Protein Group Accessions	Modifications	ΔCn	Area	q-Value	PEP	XCorr	Charge	MH+ [Da]	ΔM [ppm]	m/z [Da]	RT [min]	# Missed Cleavages
	High	AVFPSIVGRPR	2	9	1	P60709		0	3.83061e+07	0	0.004343	2.08901	3	1198.72	8.34936	400.243	34.1205	0
	High	DLTDYLMK	1	7	1	P60709		0	9.35153e+06	0	0.00586	1.50259	2	998.492	5.34254	499.749	39.1308	0
	High	EITALAPSTmK	1	6	1	P60709	M10(Oxidation)	0	1.98548e+07	0	0.002042	1.65981	2	1177.62	1.83406	589.311	27.4254	0
	High	GYSFTTTAER	1	2	1	P60709		0	3.32641e+07	0	0.003512	2.0338	2	1132.53	4.58335	566.77	26.7235	0
	High	HQGVMVGMGQK	1	7	1	P60709		0	7.49956e+06	0	0.0002823	2.46135	2	1171.58	4.44721	586.292	23.8009	0
	High	KYSVWIGGSILASLSTFQQMWISK	1	5	1	P60709		0	1.28039e+06	0.004	0.04471	0.913307	3	2730.44	2.14116	910.818	70.4244	1
	High	LcYVALDFEQEMATAASSSSLEK	1	3	1	P60709	C2(Carbamidomethyl)	0	425527	0	2.366e-06	1.96852	3	2550.18	4.29943	850.733	51.3534	0
	High	mTQImFETFNTPAMYVAIQAVLSLYASGR	1	2	1	P60709	M1(Oxidation); M5(Oxidation)	0	1.00391e+06	0	2.025e-16	4.67046	3	3285.61	4.47635	1095.88	70.6022	0
	High	QEYDESGPSIVHR	2	7	1	P60709		0	5.94281e+06	0	2.821e-05	2.12251	2	1516.71	4.00639	758.858	24.9247	0
	High	VAPEEHPVLLTEAPLNPK	2	2	1	P60709		0	8.40982e+07	0	8.47e-07	4.11522	3	1954.07	3.58483	652.029	37.427	0
P40227	T-complex protein 1 subunit zeta OS=Homo sapiens GN=CCT6A PE=1 SV=3 - [TCPZ_HUMAN]	23.3906	24.48	2	10	10	13	4.03986e+07	531	57.9876	6.68311
	A2	Sequence	# PSMs	# Proteins	# Protein Groups	Protein Group Accessions	Modifications	ΔCn	Area	q-Value	PEP	XCorr	Charge	MH+ [Da]	ΔM [ppm]	m/z [Da]	RT [min]	# Missed Cleavages
	High	ALQFLEEVK	1	1	1	P40227		0	4.86634e+07	0.003	0.01625	1.6174	2	1076.6	4.86542	538.806	39.7318	0
	High	DGNVLLHEmQIQHPTASLIAK	1	1	1	P40227	M9(Oxidation)	0	1.21699e+07	0.005	0.05482	0.490483	3	2331.23	6.40303	777.747	35.6485	0
	High	DGNVLLHEMQIQHPTASLIAK	1	1	1	P40227		0	2.82358e+07	0.008	0.1021	1.45965	3	2315.23	4.83092	772.414	41.115	0
	High	EGIVALR	1	1	1	P40227		0	2.05017e+07	0.003	0.02127	1.623	2	757.461	5.80343	379.234	29.2336	0
	High	GIDPFSLDALSK	2	1	1	P40227		0	3.01302e+07	0	1.342e-06	2.55008	2	1262.66	0.584833	631.835	45.1444	0
	High	IITEGFEAAKEK	1	1	1	P40227		0	1.74746e+07	0	3.364e-05	2.46184	2	1335.72	5.09562	668.365	27.4853	1
	High	QADLYISEGLHPR	1	2	1	P40227		0	1.58314e+07	0	0.0004975	2.09962	3	1498.77	6.66189	500.263	32.552	0
	High	SETDTSLIR	1	1	1	P40227		0	2.31171e+07	0	0.006009	2.25386	2	1021.52	3.19466	511.263	25.5368	0
	High	TEVNSGFFYK	1	2	1	P40227		0	1.33124e+07	0	0.001175	1.96968	2	1191.57	4.25187	596.29	33.138	0
	High	VHAELADVLTEAVVDSILAIK	2	1	1	P40227		0	1.63352e+07	0	3.001e-12	4.08466	2	2206.24	2.28598	1103.62	70.5611	0
	High	VLAQNSGFDLQETLVK	1	1	1	P40227		0	42402265	0	9.588e-09	3.1283	2	1761.94	2.3889	881.475	41.1193	0
Q8NCY6	Myb/SANT-like DNA-binding domain-containing protein 4 OS=Homo sapiens GN=MSANTD4 PE=1 SV=1 - [MSD4_HUMAN]	20.6915	25.51	1	8	8	11	9.18496e+07	345	41.1244	5.43994
	A2	Sequence	# PSMs	# Proteins	# Protein Groups	Protein Group Accessions	Modifications	ΔCn	Area	q-Value	PEP	XCorr	Charge	MH+ [Da]	ΔM [ppm]	m/z [Da]	RT [min]	# Missed Cleavages
	High	FESEKLQIEK	2	1	1	Q8NCY6		0	37939130	0	0.0002415	1.89978	2	1250.67	5.77145	625.839	26.9524	1
	High	FESEKLQIEKER	1	1	1	Q8NCY6		0	7.88597e+06	0	3.113e-05	2.19319	2	1535.81	2.84365	768.409	25.3397	2
	High	KSNFSVQETQTLLK	2	1	1	Q8NCY6		0	19037317	0	0.002318	3.53885	3	1622.88	3.29713	541.632	33.5736	1
	High	LQIVNSEKPSLENELGQGEK	2	1	1	Q8NCY6		0	3.86853e+07	0	0.0003778	1.82627	3	2212.16	5.87355	738.058	34.0176	0
	High	NDANFDWQNVADFR	1	1	1	Q8NCY6		0	12745277	0	5.298e-08	3.3405	2	1711.75	-0.0608104	856.377	42.9193	0
	High	SAYDEPHLLVNIEK	1	1	1	Q8NCY6		0	7.77467e+07	0	0.0001823	2.20251	3	1627.84	4.50208	543.285	37.0888	0
	High	SMLQPQDIETEKLK	1	1	1	Q8NCY6		0	9.13932e+06	0	0.00119	1.87152	3	1659.87	5.91803	553.962	32.9469	1
	High	SNFSVQETQTLLK	1	1	1	Q8NCY6		0	1.59117e+08	0	8.504e-09	3.09236	2	1494.79	4.77232	747.897	36.7704	0
P02768	Serum albumin OS=Homo sapiens GN=ALB PE=1 SV=2 - [ALBU_HUMAN]	20.6038	19.21	1	11	11	14	68117987	609	69.3215	6.27783
	A2	Sequence	# PSMs	# Proteins	# Protein Groups	Protein Group Accessions	Modifications	ΔCn	Area	q-Value	PEP	XCorr	Charge	MH+ [Da]	ΔM [ppm]	m/z [Da]	RT [min]	# Missed Cleavages
	High	AVmDDFAAFVEK	1	1	1	P02768	M3(Oxidation)	0	2.25538e+07	0	2.227e-06	2.99512	2	1358.64	5.51165	679.822	39.615	0
	High	AVMDDFAAFVEK	1	1	1	P02768		0	1.62486e+06	0	3.999e-05	2.07321	2	1342.64	4.42663	671.824	45.2733	0
	High	DVFLGmFLYEYAR	1	1	1	P02768	M6(Oxidation)	0	0	0.003	0.03275	0.687488	2	1639.79	2.359	820.397	54.2311	0
	High	FQNALLVR	1	1	1	P02768		0	5.02529e+07	0.001	0.007936	1.78025	2	960.568	5.88461	480.788	33.3159	0
	High	KVPQVSTPTLVEVSR	2	1	1	P02768		0	1.20824e+08	0	0.000116	2.91048	3	1639.95	6.44966	547.321	34.1118	1
	High	LVNEVTEFAK	1	1	1	P02768		0	3.22821e+07	0	4.828e-05	2.40381	2	1149.62	6.97896	575.315	32.7491	0
	High	QTALVELVK	1	1	1	P02768		0	7.31976e+06	0	0.003516	2.14071	2	1000.61	3.75693	500.807	36.0491	0
	High	RHPDYSVVLLLR	1	1	1	P02768		0	4.44384e+06	0	0.002364	2.04351	3	1467.85	5.3442	489.955	39.9144	1
	High	SLHTLFGDK	1	1	1	P02768		0	2.4969e+07	0	9.206e-05	2.06482	2	1017.54	6.97103	509.275	30.676	0
	High	VFDEFKPLVEEPQNLIK	2	1	1	P02768		0	3.32775e+07	0.004	0.04492	0.849568	3	2045.1	4.00984	682.373	46.4554	0
	High	VPQVSTPTLVEVSR	1	1	1	P02768		0	6.98234e+06	0	0.001251	1.59284	2	1511.85	5.14749	756.429	36.4929	0
	High	YIcENQDSISSK	1	1	1	P02768	C3(Carbamidomethyl)	0	7.03585e+06	0	0.0007443	1.30391	2	1443.65	3.76355	722.327	22.491	0
P35908	Keratin, type II cytoskeletal 2 epidermal OS=Homo sapiens GN=KRT2 PE=1 SV=2 - [K22E_HUMAN]	20.3367	18.47	5	7	11	16	1.89019e+08	639	65.3932	8.00146
	A2	Sequence	# PSMs	# Proteins	# Protein Groups	Protein Group Accessions	Modifications	ΔCn	Area	q-Value	PEP	XCorr	Charge	MH+ [Da]	ΔM [ppm]	m/z [Da]	RT [min]	# Missed Cleavages
	High	AQYEEIAQR	1	6	3	P02538;P04259;P35908		0	9.4512e+07	0	0.001005	2.39864	2	1107.55	4.68783	554.278	22.9217	0
	High	FASFIDKVR	2	17	6	P02538;P04259;P05787;P13647;P35908;Q14CN4		0	8.19385e+07	0	0.0005488	2.16502	2	1082.6	4.21958	541.806	33.1028	1
	High	FLEQQNQVLQTK	1	3	2	P04264;P35908		0	0	0	1.198e-05	2.39337	2	1475.8	7.36475	738.402	30.3294	0
	High	GFSSGSAVVSGGSR	1	1	1	P35908		0	8.23248e+07	0	0.0003091	1.48738	2	1254.61	3.38636	627.809	24.1258	0
	High	HGGGGGGFGGGGFGSR	2	1	1	P35908		0	5.58826e+07	0	0.0007702	2.48149	3	1320.59	3.10313	440.867	24.0696	0
	High	IEISELNR	1	2	2	P04264;P35908		0	2.92438e+08	0	0.001951	2.59793	2	973.537	5.73325	487.272	29.8092	0
	High	SLVGLGGTK	1	1	1	P35908		0	5.61791e+07	0.001	0.009718	2.12228	2	831.497	4.21474	416.252	28.1982	0
	High	TAAENDFVTLK	1	1	1	P35908		0	3.64696e+07	0.009	0.1113	1.14601	2	1208.62	5.73129	604.815	32.0857	0
	High	TAAENDFVTLKK	1	1	1	P35908		0	7.64965e+07	0	4.811e-06	3.74896	2	1336.71	2.07769	668.86	28.045	1
	High	TSQNSELNNmQDLVEDYKK	1	1	1	P35908	M10(Oxidation)	0	1.35528e+07	0	0.00444	2.42898	3	2272.05	4.89963	758.022	28.4201	1
	High	TSQNSELNNMQDLVEDYKK	2	1	1	P35908		0	1.80108e+08	0	3.651e-06	1.83794	3	2256.05	3.27562	752.689	37.6697	1
	High	YEELQVTVGR	2	1	1	P35908		0	1.82715e+07	0	0.000621	1.53917	2	1193.63	8.19418	597.317	30.8572	0
O00232	26S proteasome non-ATPase regulatory subunit 12 OS=Homo sapiens GN=PSMD12 PE=1 SV=3 - [PSD12_HUMAN]	19.5497	28.29	1	11	11	14	6.13998e+07	456	52.8706	7.6499
	A2	Sequence	# PSMs	# Proteins	# Protein Groups	Protein Group Accessions	Modifications	ΔCn	Area	q-Value	PEP	XCorr	Charge	MH+ [Da]	ΔM [ppm]	m/z [Da]	RT [min]	# Missed Cleavages
	High	AIYDTPcIQAESEK	1	1	1	O00232	C7(Carbamidomethyl)	0	1.48643e+07	0.003	0.02682	1.11987	2	1624.76	5.85509	812.885	30.565	0
	High	FFQEENTEKLK	1	1	1	O00232		0	2.53445e+07	0	5.14e-05	2.8179	2	1412.71	4.70483	706.86	26.762	1
	High	GSLESPATDVFGSTEEGEKR	2	1	1	O00232		0	75170692	0	3.091e-08	3.3677	3	2095.98	2.50343	699.333	33.3116	1
	High	KGSLESPATDVFGSTEEGEKR	2	1	1	O00232		0	1.29176e+07	0	9.21e-06	2.66814	4	2224.08	3.9452	556.776	30.8593	2
	High	LAGIINFQRPK	2	1	1	O00232		0	5.55571e+07	0	0.0003637	2.96564	3	1256.75	5.56782	419.59	34.8802	0
	High	LFTTmELmR	1	1	1	O00232	M5(Oxidation); M8(Oxidation)	0	33954258	0.005	0.06437	1.38861	2	1173.57	7.02646	587.29	31.3626	0
	High	LNSLmSLVNK	1	1	1	O00232	M5(Oxidation)	0	5.34717e+07	0.003	0.0168	1.22229	2	1134.63	6.92581	567.817	33.0263	0
	High	mEVDYSATVDQR	1	1	1	O00232	M1(Oxidation)	0	9.06686e+06	0	4.152e-06	2.9713	2	1429.63	5.93788	715.321	24.8284	0
	High	TLATIKEQNGDVK	1	1	1	O00232		0	3.68662e+06	0	0.00584	1.58397	2	1416.77	3.09008	708.891	23.2498	1
	High	TTHLIAKEEMIHNLQ	1	1	1	O00232		0	0	0.006	0.08089	1.49241	2	1777.94	6.01942	889.472	30.9609	1
	High	WSTLVEDYGMELR	1	1	1	O00232		0	4.95251e+06	0	0.0006358	1.24681	2	1598.76	3.82355	799.883	43.9588	0
P50991	T-complex protein 1 subunit delta OS=Homo sapiens GN=CCT4 PE=1 SV=4 - [TCPD_HUMAN]	19.3319	23.93	1	9	10	10	2.03136e+07	539	57.8878	7.82568
	A2	Sequence	# PSMs	# Proteins	# Protein Groups	Protein Group Accessions	Modifications	ΔCn	Area	q-Value	PEP	XCorr	Charge	MH+ [Da]	ΔM [ppm]	m/z [Da]	RT [min]	# Missed Cleavages
	High	DALSDLALHFLNK	1	1	1	P50991		0	1.85307e+06	0	1.043e-07	4.62488	2	1456.79	4.23592	728.896	52.6023	0
	High	ETLLNSATTSLNSK	1	1	1	P50991		0	23160109	0	7.448e-05	1.79086	2	1478.78	4.18941	739.892	33.2551	0
	High	GDVTITNDGATILK	1	1	1	P50991		0	5.67633e+06	0	0.0005882	1.40124	2	1417.76	3.16613	709.383	34.225	0
	High	GIHPTIISESFQK	1	1	1	P50991		0	1.6716e+07	0	0.0001683	2.53762	3	1456.78	3.06044	486.266	33.6482	0
	High	IGLIQFcLSAPK	1	1	1	P50991	C7(Carbamidomethyl)	0	0	0	0.0004936	1.87631	2	1346.76	6.91416	673.883	46.9902	0
	High	mIQDGKGDVTITNDGATILK	1	1	1	P50991	M1(Oxidation)	0	21064514	0	5.398e-05	3.07013	3	2106.08	4.36461	702.7	33.1679	1
	High	SIHDALcVIR	1	2	2	P50991;P48643	C7(Carbamidomethyl)	0	4.51318e+06	0.005	0.05599	1.64084	3	1183.63	6.38782	395.216	32.571	0
	High	TDMDNQIVVSDYAQMDR	1	1	1	P50991		0	6.59599e+06	0	5.229e-06	1.70271	2	2000.88	4.40899	1000.94	36.3111	0
	High	TLSGmESYcVR	1	1	1	P50991	M5(Oxidation); C9(Carbamidomethyl)	0	3.08364e+06	0.002	0.01112	1.13801	2	1318.58	3.83923	659.794	24.7844	0
	High	VVSQYSSLLSPMSVNAVMK	1	1	1	P50991		0	4.0967e+06	0	4.06e-08	3.72937	2	2040.05	0.280233	1020.53	47.0981	0
P02538	Keratin, type II cytoskeletal 6A OS=Homo sapiens GN=KRT6A PE=1 SV=3 - [K2C6A_HUMAN]	19.3287	21.81	6	1	11	12	7.67746e+07	564	60.0083	8.00146
	A2	Sequence	# PSMs	# Proteins	# Protein Groups	Protein Group Accessions	Modifications	ΔCn	Area	q-Value	PEP	XCorr	Charge	MH+ [Da]	ΔM [ppm]	m/z [Da]	RT [min]	# Missed Cleavages
	High	AQYEEIAQR	1	6	3	P02538;P04259;P35908		0	9.4512e+07	0	0.001005	2.39864	2	1107.55	4.68783	554.278	22.9217	0
	High	EYQELMNVK	1	4	3	P02538;P04259;P05787		0	2.66998e+07	0	0.005886	1.77641	2	1153.56	6.2455	577.285	30.1826	0
	High	FASFIDKVR	2	17	6	P02538;P04259;P05787;P13647;P35908;Q14CN4		0	8.19385e+07	0	0.0005488	2.16502	2	1082.6	4.21958	541.806	33.1028	1
	High	FLEQQNKVLETK	1	6	2	P02538;Q8N1N4		0	0	0	0.0001899	3.10465	2	1476.79	-9.27112	738.9	29.7999	1
	High	GSGGLGGAcGGAGFGSR	1	3	2	P02538;P04259	C9(Carbamidomethyl)	0	5.23186e+06	0.003	0.01783	1.28342	2	1424.64	1.59799	712.822	25.971	0
	High	ISIGGGScAISGGYGSR	1	3	2	P02538;P04259	C8(Carbamidomethyl)	0	4609024	0	0.005374	0.974839	2	1598.77	5.11412	799.887	30.9566	0
	High	QLDSIVGER	1	3	2	P02538;P13647		0	5.38734e+07	0	0.0008415	2.37606	2	1016.54	5.46939	508.775	28.0682	0
	High	SGFSSVSVSR	1	1	1	P02538		0	7.8094e+06	0.003	0.0259	1.91841	2	1012.51	5.24903	506.759	26.0434	0
	High	SLYGLGGSK	1	3	2	P02538;P04259		0	5038199	0.003	0.03521	1.5216	2	881.475	2.51947	441.241	27.9933	0
	High	TAAENEFVTLKK	1	4	2	P02538;P04259		0	1.59128e+07	0	2.768e-05	2.85023	2	1350.73	3.75471	675.869	28.5063	1
	High	WTLLQEQGTK	1	4	3	P02538;P04259;P13647		0	4.70534e+07	0	3.305e-05	2.73929	2	1203.64	2.96364	602.324	34.5228	0
P31321	cAMP-dependent protein kinase type I-beta regulatory subunit OS=Homo sapiens GN=PRKAR1B PE=1 SV=4 - [KAP1_HUMAN]	19.2343	33.07	1	8	11	13	2.7475e+07	381	43.0461	5.70654
	A2	Sequence	# PSMs	# Proteins	# Protein Groups	Protein Group Accessions	Modifications	ΔCn	Area	q-Value	PEP	XCorr	Charge	MH+ [Da]	ΔM [ppm]	m/z [Da]	RT [min]	# Missed Cleavages
	High	GGVSAEVYTEEDAVSYVR	1	1	1	P31321		0	8.94096e+06	0	3.325e-07	2.05348	2	1930.91	4.32499	965.959	36.5016	0
	High	ILmGSTLR	1	2	2	P10644;P31321	M3(Oxidation)	0	1.96406e+07	0	0.0015	1.54088	2	906.511	3.73928	453.759	25.4048	0
	High	KMYEEFLSK	1	2	2	P10644;P31321		0	1.02908e+07	0.003	0.01892	1.16269	2	1174.59	8.54331	587.799	30.2916	1
	High	LGPSDYFGEIALLLNRPR	1	1	1	P31321		0	414148	0	0.0007663	1.71434	3	2031.11	2.72804	677.707	57.3665	0
	High	LTVADALEPVQFEDGEK	1	1	1	P31321		0	1.78978e+07	0	2.814e-09	3.86767	2	1860.93	2.82265	930.968	43.3164	0
	High	mYEEFLSK	1	2	2	P10644;P31321	M1(Oxidation)	0	7.76635e+06	0	0.006136	1.43321	2	1062.49	6.4174	531.748	29.5659	0
	High	NVLFAHLDDNER	2	1	1	P31321		0	18338884	0	4.715e-06	2.89124	2	1442.71	3.1215	721.857	33.884	0
	High	RSPNEEYVEVGR	1	1	1	P31321		0	11739384	0	0.004648	2.78182	3	1434.71	6.89	478.907	24.2467	1
	High	SNSQSDSHDEEVSPTPPNPVVK	2	1	1	P31321		0	3.89251e+07	0	0.000301	2.42405	3	2350.09	6.52289	784.036	27.5961	0
	High	SPNEEYVEVGR	1	1	1	P31321		0	2.38593e+07	0	4.581e-07	3.10244	2	1278.6	6.48865	639.806	25.8275	0
	High	VLGPcSEILK	1	1	1	P31321	C5(Carbamidomethyl)	0	2.53644e+06	0.005	0.07392	1.31773	2	1115.62	6.45335	558.314	34.0692	0
P48426	Phosphatidylinositol 5-phosphate 4-kinase type-2 alpha OS=Homo sapiens GN=PIP4K2A PE=1 SV=2 - [PI42A_HUMAN]	18.9033	17.24	1	3	8	12	2.17092e+07	406	46.1955	6.99072
	A2	Sequence	# PSMs	# Proteins	# Protein Groups	Protein Group Accessions	Modifications	ΔCn	Area	q-Value	PEP	XCorr	Charge	MH+ [Da]	ΔM [ppm]	m/z [Da]	RT [min]	# Missed Cleavages
	High	AKELPTLKDNDFINEGQK	2	1	1	P48426		0	1.57285e+07	0	5.15e-05	3.19923	3	2060.07	1.41768	687.361	32.4746	2
	High	DNDFINEGQK	1	2	2	P48426;P78356		0	933670	0.003	0.01704	1.35935	2	1179.53	5.83467	590.271	26.4334	0
	High	DVEFLAQLK	1	2	2	P48426;P78356		0	1.88042e+07	0.001	0.01103	1.23629	2	1062.59	6.2168	531.798	41.4651	0
	High	ELPTLKDNDFINEGQK	1	1	1	P48426		0	3.95415e+06	0	0.0003645	1.71376	2	1860.94	5.58328	930.976	35.7665	1
	High	FKEYcPMVFR	1	2	2	P48426;P78356	C5(Carbamidomethyl)	0	3.94898e+06	0	0.003297	1.67639	2	1376.66	5.0093	688.832	34.8567	1
	High	HGAGAEISTVNPEQYSK	2	2	2	P48426;P78356		0	20614906	0	7.672e-16	3.95482	2	1787.87	6.93699	894.438	27.7793	0
	High	HGAGAEISTVNPEQYSKR	2	2	2	P48426;P78356		0	1.75869e+07	0	1.25e-07	3.30019	3	1943.97	6.1611	648.661	26.6575	1
	High	TITSEDVAEMHNILK	2	1	1	P48426		0	2.57084e+07	0	0.003741	1.64648	3	1700.86	3.63016	567.624	37.5948	0
Q9H6R7	WD repeat and coiled-coil-containing protein OS=Homo sapiens GN=WDCP PE=1 SV=1 - [WDCP_HUMAN]	18.3974	21.22	1	10	10	11	5.85178e+07	721	79.0855	6.69775
	A2	Sequence	# PSMs	# Proteins	# Protein Groups	Protein Group Accessions	Modifications	ΔCn	Area	q-Value	PEP	XCorr	Charge	MH+ [Da]	ΔM [ppm]	m/z [Da]	RT [min]	# Missed Cleavages
	High	DmTPYALPVIGEVR	1	1	1	Q9H6R7	M2(Oxidation)	0	4.13083e+06	0	0.000261	1.84218	2	1576.81	1.75925	788.907	44.8836	0
	High	DSFSHSPGAVSSLK	1	1	1	Q9H6R7		0	1.49541e+07	0	0.0004155	2.6305	3	1418.7	3.47272	473.57	26.7192	0
	High	DYLTGTGQDSSHLVLVTFK	1	1	1	Q9H6R7		0	5.42778e+06	0.002	0.01136	1.04374	3	2081.06	3.13604	694.359	43.3273	0
	High	EIMLEEEPSITSGESQTTYSTFSAPLNK	1	1	1	Q9H6R7		0	0	0	2.366e-09	3.61225	2	3089.45	0.438504	1545.23	43.9763	0
	High	HSSTPDHTSTLEPPRLPQR	1	1	1	Q9H6R7		0	1.70801e+07	0	2.724e-06	2.49668	3	2156.1	6.73893	719.371	27.6451	1
	High	LIESLSPDFcHQNK	2	1	1	Q9H6R7	C10(Carbamidomethyl)	0	1.44479e+07	0	0.003556	1.42448	2	1687.81	2.13615	844.411	33.2195	0
	High	LTDTTFLPSSK	1	1	1	Q9H6R7		0	109936982	0	2.843e-06	3.05555	2	1209.64	4.91562	605.325	32.9813	0
	High	NLQSEKETYQLSK	1	1	1	Q9H6R7		0	1.99382e+07	0.001	0.008355	1.04301	2	1567.81	7.65644	784.408	24.3044	1
	High	SDQYAISLIVR	1	1	1	Q9H6R7		0	1.74325e+07	0	2.551e-06	2.29068	2	1264.7	5.88899	632.852	41.5556	0
	High	SEGNSLIcLR	1	1	1	Q9H6R7	C8(Carbamidomethyl)	0	45678104	0	0.0002635	2.46962	2	1148.58	4.07195	574.792	33.3933	0
P08779	Keratin, type I cytoskeletal 16 OS=Homo sapiens GN=KRT16 PE=1 SV=4 - [K1C16_HUMAN]	18.3682	31.71	7	6	13	17	2.04998e+08	473	51.2362	5.04639
	A2	Sequence	# PSMs	# Proteins	# Protein Groups	Protein Group Accessions	Modifications	ΔCn	Area	q-Value	PEP	XCorr	Charge	MH+ [Da]	ΔM [ppm]	m/z [Da]	RT [min]	# Missed Cleavages
	High	ALEEANADLEVK	1	4	2	P02533;P08779		0	6.22764e+07	0	2.689e-06	2.90106	2	1301.67	5.87856	651.337	29.0039	0
	High	ASLENSLEETK	1	2	2	P02533;P08779		0	2.03833e+07	0	0.001506	2.37834	2	1220.61	3.87587	610.806	27.2964	0
	High	DAETWFLSK	1	1	1	P08779		0	3.19739e+06	0.005	0.05901	1.27802	2	1096.54	5.50242	548.772	39.557	0
	High	EVASNSELVQSSR	1	1	1	P08779		0	4.5095e+06	0	3.3e-05	1.55602	2	1405.7	7.72782	703.355	22.9897	0
	High	GQTGGDVNVEmDAAPGVDLSR	1	1	1	P08779	M11(Oxidation)	0	6.28983e+06	0.001	0.009607	1.07372	2	2103.97	5.43617	1052.49	31.5591	0
	High	LASYLDKVR	2	7	3	P02533;P08779;P13645		0	1.85312e+08	0	0.00216	2.66897	2	1064.61	3.43945	532.81	27.8927	1
	High	LEQEIATYR	1	8	2	P02533;P08779		0	8.63162e+06	0	0.004532	2.21859	2	1122.58	4.80755	561.796	26.5407	0
	High	LLEGEDAHLSSQQASGQSYSSR	1	1	1	P08779		0	2.84126e+06	0	0.004142	0.933926	2	2350.1	5.18254	1175.56	26.7078	0
	High	QRPSEIKDYSPYFK	1	1	1	P08779		0	4.81701e+06	0.003	0.01515	1.49497	3	1757.89	3.30702	586.635	30.0725	1
	High	TKYEHELALR	2	1	1	P08779		0	1.38029e+07	0	0.004002	2.07327	3	1259.68	4.44832	420.565	24.9051	1
	High	TRLEQEIATYR	1	6	2	P02533;P08779		0	2.69905e+07	0	0.001249	2.33951	2	1379.74	6.12606	690.372	29.8136	1
	High	VLDELTLAR	1	5	2	P02533;P08779		0	4.70303e+07	0	0.001493	1.93997	2	1029.6	8.51535	515.305	35.4705	0
	High	VTmQNLNDR	2	7	3	P02533;P08779;P13645	M3(Oxidation)	0	7.79764e+07	0	0.00087	1.30909	2	1106.53	4.40387	553.769	18.2783	0
	High	VTMQNLNDR	1	7	3	P02533;P08779;P13645		0	3.67405e+08	0	0.0005957	1.4729	2	1090.53	2.93983	545.771	23.6178	0
P11940	Polyadenylate-binding protein 1 OS=Homo sapiens GN=PABPC1 PE=1 SV=2 - [PABP1_HUMAN]	18.1551	14.94	3	8	9	11	2.35758e+07	636	70.6259	9.49561
	A2	Sequence	# PSMs	# Proteins	# Protein Groups	Protein Group Accessions	Modifications	ΔCn	Area	q-Value	PEP	XCorr	Charge	MH+ [Da]	ΔM [ppm]	m/z [Da]	RT [min]	# Missed Cleavages
	High	EFSPFGTITSAK	1	1	1	P11940		0	2.83836e+07	0	4.814e-05	1.98366	2	1284.65	4.02286	642.83	39.2892	0
	High	FGPALSVK	1	2	1	P11940		0	2.04887e+07	0.001	0.01018	1.48803	2	818.482	5.94991	409.745	31.4164	0
	High	GFGFVcFSSPEEATK	1	4	2	P11940;Q13310	C6(Carbamidomethyl)	0	14538124	0	3.554e-06	2.33003	2	1662.75	2.47112	831.879	42.5178	0
	High	GFGFVSFER	1	2	1	P11940		0	1.25013e+07	0.005	0.06607	1.61407	2	1045.52	5.22355	523.261	41.3149	0
	High	IVATKPLYVALAQR	2	2	1	P11940		0	2.18551e+07	0	0.001118	2.3281	3	1542.94	3.23618	514.985	37.2959	0
	High	KEFSPFGTITSAK	2	1	1	P11940		0	1.83004e+07	0	0.001101	1.98335	2	1412.75	5.99156	706.879	34.9032	1
	High	QAHLTNQYMQR	1	1	1	P11940		0	4.54158e+06	0	6.256e-05	1.95713	2	1389.68	6.94355	695.343	23.3286	0
	High	SKVDEAVAVLQAHQAK	1	2	1	P11940		0	888405	0	0.0005117	1.53011	2	1693.93	6.13958	847.47	31.0475	1
	High	YQGVNLYVK	1	2	1	P11940		0	16366577	0	0.0009737	1.97365	2	1083.59	6.27007	542.299	31.9582	0
Q96C92	Serologically defined colon cancer antigen 3 OS=Homo sapiens GN=SDCCAG3 PE=1 SV=3 - [SDCG3_HUMAN]	17.9929	24.6	1	8	8	10	3.12522e+07	435	47.9316	5.13525
	A2	Sequence	# PSMs	# Proteins	# Protein Groups	Protein Group Accessions	Modifications	ΔCn	Area	q-Value	PEP	XCorr	Charge	MH+ [Da]	ΔM [ppm]	m/z [Da]	RT [min]	# Missed Cleavages
	High	KLNEVQSFSEAQTEMVR	1	1	1	Q96C92		0	5.39353e+06	0	5.693e-06	3.01313	2	1995.98	1.89843	998.496	33.4719	1
	High	LKQEISLLQAQVSNFQR	1	1	1	Q96C92		0	2.31266e+07	0	3.161e-05	3.99485	3	2002.12	4.96165	668.044	40.7291	1
	High	LNEVQSFSEAQTEMVR	1	1	1	Q96C92		0	1.11966e+07	0	7.076e-05	1.97642	2	1867.9	6.92961	934.453	35.7948	0
	High	NLGLSKEDPASR	1	1	1	Q96C92		0	9.75041e+06	0	9.293e-06	2.5513	2	1286.68	6.54478	643.843	24.0008	1
	High	QNADVALQNLR	1	1	1	Q96C92		0	1.89103e+07	0	0.0001051	1.58394	2	1241.67	7.85224	621.338	30.2959	0
	High	TLQISYDALKDENSK	2	1	1	Q96C92		0	2.8209e+07	0	1.391e-05	1.92274	2	1724.88	4.66127	862.943	33.0567	1
	High	VSPASPAGSPSADFAVHGESLGDR	2	1	1	Q96C92		0	4.2421e+07	0	5.537e-05	2.25088	3	2311.1	0.983468	771.037	32.5797	0
	High	VVMNSAQASIK	1	1	1	Q96C92		0	2.14518e+07	0	5.75e-06	2.28361	2	1147.62	5.13179	574.314	24.9417	0
P10809	60 kDa heat shock protein, mitochondrial OS=Homo sapiens GN=HSPD1 PE=1 SV=2 - [CH60_HUMAN]	17.9557	14.49	1	6	6	6	1.356e+07	573	61.0164	5.87158
	A2	Sequence	# PSMs	# Proteins	# Protein Groups	Protein Group Accessions	Modifications	ΔCn	Area	q-Value	PEP	XCorr	Charge	MH+ [Da]	ΔM [ppm]	m/z [Da]	RT [min]	# Missed Cleavages
	High	ALMLQGVDLLADAVAVTMGPK	1	1	1	P10809		0	906260	0	1.565e-14	4.20842	2	2113.14	0.459647	1057.07	70.4783	0
	High	ISSIQSIVPALEIANAHR	1	1	1	P10809		0	4.16495e+06	0	4.664e-08	2.75057	3	1919.08	6.258	640.366	46.0828	0
	High	KISSIQSIVPALEIANAHR	1	1	1	P10809		0	1.2388e+07	0	5.835e-06	3.77607	3	2047.17	1.09649	683.061	43.1229	1
	High	LSDGVAVLK	1	1	1	P10809		0	1.57799e+07	0.003	0.03541	1.86772	2	901.538	3.14271	451.273	29.9838	0
	High	TALLDAAGVASLLTTAEVVVTEIPK	1	1	1	P10809		0	0	0	2.2e-10	2.95387	2	2482.41	3.17841	1241.71	70.7293	0
	High	VGLQVVAVK	1	1	1	P10809		0	1.2512e+07	0	0.0005969	2.39908	2	912.592	5.17594	456.8	33.3051	0
P13861	cAMP-dependent protein kinase type II-alpha regulatory subunit OS=Homo sapiens GN=PRKAR2A PE=1 SV=2 - [KAP2_HUMAN]	17.8818	20.54	2	7	7	8	4.07448e+07	404	45.49	5.07178
	A2	Sequence	# PSMs	# Proteins	# Protein Groups	Protein Group Accessions	Modifications	ΔCn	Area	q-Value	PEP	XCorr	Charge	MH+ [Da]	ΔM [ppm]	m/z [Da]	RT [min]	# Missed Cleavages
	High	AASAYAVGDVK	1	1	1	P13861		0	1.70598e+07	0	0.0008191	2.33978	2	1051.55	4.89124	526.277	24.7177	0
	High	APASVLPAATPR	1	1	1	P13861		0	56673200	0	7.454e-05	2.29959	2	1150.67	6.20108	575.836	29.8265	0
	High	GQYFGELALVTNKPR	2	2	1	P13861		0	2.09533e+07	0	7.366e-11	2.91318	2	1692.91	3.99933	846.96	38.8324	0
	High	GSFGELALMYNTPR	1	2	1	P13861		0	2.60548e+07	0	2.071e-07	3.38569	2	1555.77	5.23165	778.386	43.5284	0
	High	GTYDILVTK	1	1	1	P13861		0	3.02186e+07	0.003	0.0283	0.926858	2	1009.56	3.90276	505.284	33.1229	0
	High	IVDVIGEK	1	1	1	P13861		0	35342548	0.001	0.01035	1.75505	2	872.512	4.22627	436.76	28.6862	0
	High	QSLGHPPPEPGPDR	1	1	1	P13861		0	2.95538e+07	0	8.453e-05	2.88325	3	1483.74	4.72673	495.25	22.7631	0
Q9Y2H1	Serine/threonine-protein kinase 38-like OS=Homo sapiens GN=STK38L PE=1 SV=3 - [ST38L_HUMAN]	17.4774	21.34	1	8	9	13	4.63054e+07	464	53.9684	6.81494
	A2	Sequence	# PSMs	# Proteins	# Protein Groups	Protein Group Accessions	Modifications	ΔCn	Area	q-Value	PEP	XCorr	Charge	MH+ [Da]	ΔM [ppm]	m/z [Da]	RT [min]	# Missed Cleavages
	High	DIKPDNLLLDAK	1	1	1	Q9Y2H1		0	16621191	0	0.002034	2.32722	3	1354.76	3.55417	452.259	36.866	0
	High	ERPAAIPIEIK	2	1	1	Q9Y2H1		0	5.84707e+07	0	0.0005479	2.75324	2	1236.74	3.36029	618.871	33.849	0
	High	ETLVFPPEVPISEK	2	1	1	Q9Y2H1		0	2.21203e+07	0	1.088e-05	2.7929	2	1584.86	6.0501	792.934	44.6083	0
	High	KSDmLEKEQVAHIR	1	1	1	Q9Y2H1	M4(Oxidation)	0	6.59742e+06	0	4.349e-05	1.7104	3	1699.89	7.04128	567.302	22.5338	2
	High	LGLDDFESLK	1	1	1	Q9Y2H1		0	37441575	0	2.95e-05	2.45884	2	1136.59	5.24531	568.798	41.5578	0
	High	LSDFGLcTGLK	1	2	2	Q15208;Q9Y2H1	C7(Carbamidomethyl)	0	4.30037e+07	0	0.0001106	1.65172	2	1210.62	1.5123	605.811	37.5818	0
	High	MFYSFQDKR	1	1	1	Q9Y2H1		0	5.94449e+06	0	0.00226	1.3022	3	1221.58	6.3171	407.865	30.0409	1
	High	NLTHNPPSDFSFQNmNSK	1	1	1	Q9Y2H1	M15(Oxidation)	0	1.27922e+07	0.003	0.03634	1.44071	3	2093.94	2.4476	698.651	29.9034	0
	High	NLTHNPPSDFSFQNMNSK	2	1	1	Q9Y2H1		0	3.13279e+07	0	2.641e-05	3.72869	3	2077.95	4.4546	693.321	33.1272	0
	High	SDMLEKEQVAHIR	1	1	1	Q9Y2H1		0	1.40745e+06	0	0.0002382	1.56433	2	1555.8	4.51166	778.402	26.972	1
Q9BUA3	Uncharacterized protein C11orf84 OS=Homo sapiens GN=C11orf84 PE=1 SV=3 - [CK084_HUMAN]	17.302	24.67	1	6	6	7	2.14598e+07	381	41.0114	5.0083
	A2	Sequence	# PSMs	# Proteins	# Protein Groups	Protein Group Accessions	Modifications	ΔCn	Area	q-Value	PEP	XCorr	Charge	MH+ [Da]	ΔM [ppm]	m/z [Da]	RT [min]	# Missed Cleavages
	High	AESPSPAPPPGLR	1	1	1	Q9BUA3		0	12133653	0.001	0.008867	1.44083	2	1275.67	3.62508	638.341	27.4445	0
	High	DREVAEGGLPR	1	1	1	Q9BUA3		0	5.95786e+06	0	0.003723	2.24091	3	1198.62	3.18761	400.212	23.3582	1
	High	GLRPLELPAVPATEPGNK	2	1	1	Q9BUA3		0	2.54306e+07	0	1.332e-08	4.7739	2	1859.04	0.257552	930.023	39.2101	0
	High	GTLDLQVIR	1	1	1	Q9BUA3		0	8.8862e+06	0	0.001639	1.92727	2	1014.6	4.94724	507.803	37.1121	0
	High	NLDPDPEPPSPDSPTETFAAPAEVR	1	1	1	Q9BUA3		0	2.09216e+06	0	0.0009644	2.09315	3	2649.25	5.8674	883.754	38.6829	0
	High	SHILEQHPHTLDLSPSEK	1	1	1	Q9BUA3		0	2.68151e+07	0	2.114e-10	3.84576	3	2068.05	1.33306	690.021	28.6644	0
P78356	Phosphatidylinositol 5-phosphate 4-kinase type-2 beta OS=Homo sapiens GN=PIP4K2B PE=1 SV=1 - [PI42B_HUMAN]	17.038	18.51	1	2	7	9	1.9002e+07	416	47.3478	7.32764
	A2	Sequence	# PSMs	# Proteins	# Protein Groups	Protein Group Accessions	Modifications	ΔCn	Area	q-Value	PEP	XCorr	Charge	MH+ [Da]	ΔM [ppm]	m/z [Da]	RT [min]	# Missed Cleavages
	High	DNDFLNEGQK	1	2	2	P48426;P78356		0	933670	0.003	0.01704	1.35935	2	1179.53	5.83467	590.271	26.4334	0
	High	DVEFLAQLK	1	2	2	P48426;P78356		0	1.88042e+07	0.001	0.01103	1.23629	2	1062.59	6.2168	531.798	41.4651	0
	High	FGIDDQDYQNSVTR	1	1	1	P78356		0	0	0	7.68e-09	3.04771	2	1657.76	8.60063	829.383	31.3779	0
	High	FKEYcPMVFR	1	2	2	P48426;P78356	C5(Carbamidomethyl)	0	3.94898e+06	0	0.003297	1.67639	2	1376.66	5.0093	688.832	34.8567	1
	High	HGAGAEISTVNPEQYSK	2	2	2	P48426;P78356		0	20614906	0	7.672e-16	3.95482	2	1787.87	6.93699	894.438	27.7793	0
	High	HGAGAEISTVNPEQYSKR	2	2	2	P48426;P78356		0	1.75869e+07	0	1.25e-07	3.30019	3	1943.97	6.1611	648.661	26.6575	1
	High	IKVDNHLFNKENLPSR	1	1	1	P78356		0	2.8585e+06	0.005	0.05263	0.701818	4	1924.05	6.37483	481.769	30.4257	2
P26641	Elongation factor 1-gamma OS=Homo sapiens GN=EEF1G PE=1 SV=3 - [EF1G_HUMAN]	16.8474	23.8	1	8	8	13	6.88824e+07	437	50.0871	6.66846
	A2	Sequence	# PSMs	# Proteins	# Protein Groups	Protein Group Accessions	Modifications	ΔCn	Area	q-Value	PEP	XCorr	Charge	MH+ [Da]	ΔM [ppm]	m/z [Da]	RT [min]	# Missed Cleavages
	High	AAAPAPEEEmDEcEQALAAEPK	1	1	1	P26641	M10(Oxidation); C13(Carbamidomethyl)	0	1.42012e+06	0.009	0.1108	0.658918	3	2373.04	7.13321	791.685	29.4726	0
	High	AAAPAPEEEMDEcEQALAAEPK	1	1	1	P26641	C13(Carbamidomethyl)	0	1.84318e+06	0	0.001722	0.990714	2	2357.03	2.00028	1179.02	35.384	0
	High	AKDPFAHLPK	2	1	1	P26641		0	5.06655e+07	0	0.001205	2.29046	2	1123.63	2.81643	562.318	27.6633	1
	High	ALIAAQYSGAQVR	1	1	1	P26641		0	6.55337e+07	0	0.002679	2.16354	2	1347.75	7.50376	674.378	30.9331	0
	High	KLDPGSEETQTLVR	2	1	1	P26641		0	5.23176e+07	0.003	0.02789	2.40889	3	1572.83	5.12098	524.948	27.643	1
	High	QVLEPSFR	1	1	1	P26641		0	3.03166e+07	0.003	0.03282	2.00588	2	975.532	6.27113	488.27	30.5498	0
	High	STFVLDEFKR	2	1	1	P26641		0	8.81321e+07	0	0.0049	1.99272	2	1241.66	5.40083	621.333	36.2194	1
	High	VLSAPPHFHFGQTNR	2	1	1	P26641		0	5.29812e+07	0	4.488e-07	3.47929	3	1707.88	4.0218	569.964	32.5113	0
	High	WFLTcINQPQFR	1	1	1	P26641	C5(Carbamidomethyl)	0	0	0.005	0.06691	1.18124	2	1609.81	7.21986	805.407	46.1997	0
P60842	Eukaryotic initiation factor 4A-I OS=Homo sapiens GN=EIF4A1 PE=1 SV=1 - [IF4A1_HUMAN]	16.654	21.43	2	6	7	11	3.44637e+07	406	46.1246	5.47803
	A2	Sequence	# PSMs	# Proteins	# Protein Groups	Protein Group Accessions	Modifications	ΔCn	Area	q-Value	PEP	XCorr	Charge	MH+ [Da]	ΔM [ppm]	m/z [Da]	RT [min]	# Missed Cleavages
	High	ATQALVLAPTR	1	1	1	P60842		0	2.12653e+07	0	0.002216	2.18459	2	1140.68	5.4931	570.844	31.6656	0
	High	GFKDQIYDIFQK	1	1	1	P60842		0	6.46159e+06	0.009	0.1111	1.93934	3	1501.77	4.25246	501.263	42.0445	1
	High	GIYAYGFEKPSAIQQR	2	3	2	P60842;P38919		0	3.42845e+07	0	1.944e-06	2.66055	3	1827.94	2.64089	609.986	33.7794	0
	High	KEELTLEGIR	1	1	1	P60842		0	8.65473e+06	0	0.0004856	2.325	2	1187.67	4.45517	594.338	31.5613	1
	High	LQmEAPHIIVGTPGR	2	1	1	P60842	M3(Oxidation)	0	1.84123e+07	0	0.0008368	1.72566	2	1634.88	7.51525	817.944	31.4078	0
	High	LQMEAPHIIVGTPGR	1	1	1	P60842		0	2.02659e+07	0	0.0001581	2.67633	3	1618.88	6.47606	540.299	36.9992	0
	High	mFVLDEADEMLSR	2	2	1	P60842	M1(Oxidation)	0	1.15681e+07	0	3.463e-09	3.22597	2	1571.71	3.46264	786.36	43.5805	0
	High	VLITTDLLAR	1	2	1	P60842		0	47841246	0.001	0.008183	1.48248	2	1114.69	3.88829	557.847	41.7367	0
O14654	Insulin receptor substrate 4 OS=Homo sapiens GN=IRS4 PE=1 SV=1 - [IRS4_HUMAN]	16.2201	13.21	1	10	10	12	2.64541e+07	1257	133.685	8.44092
	A2	Sequence	# PSMs	# Proteins	# Protein Groups	Protein Group Accessions	Modifications	ΔCn	Area	q-Value	PEP	XCorr	Charge	MH+ [Da]	ΔM [ppm]	m/z [Da]	RT [min]	# Missed Cleavages
	High	AAAAAAAAAASGAAIPPLIPPR	1	1	1	O14654		0	4.76772e+06	0	5.935e-10	3.60381	3	1899.09	5.24901	633.702	43.1823	0
	High	AAVSAFPTDSLER	1	1	1	O14654		0	28126018	0	0.0006422	2.50612	2	1363.69	3.35533	682.349	33.9468	0
	High	DAASKPSGEGSFSKPGDGGSPSKPSDHEPPKNK	1	1	1	O14654		0	4.01796e+06	0	0.003291	1.2007	4	3279.56	3.86829	820.646	20.0399	1
	High	FVTPSEPVAHSR	2	1	1	O14654		0	7.45014e+06	0.002	0.01237	1.29964	2	1326.69	4.76199	663.847	25.7087	0
	High	GAQDVAGGSNPGAHNPSANLAR	2	1	1	O14654		0	3.34748e+07	0	7.298e-06	2.09731	3	2061	4.58569	687.67	23.803	0
	High	GDNQAGGAAAAAAAPEPPPR	1	1	1	O14654		0	1.09863e+07	0	8.071e-05	2.00414	3	1788.87	4.36147	596.962	24.3807	0
	High	RFVTPSEPVAHSR	1	1	1	O14654		0	6.64887e+06	0.003	0.0172	2.53599	3	1482.79	4.40596	494.934	24.5097	1
	High	SQSFFAAAR	1	1	1	O14654		0	17761419	0.005	0.05956	1.73487	2	984.497	7.8038	492.752	30.4623	0
	High	SSPLGQNDNSEYVPMLPGK	1	1	1	O14654		0	3879656	0.003	0.01895	1.50401	2	2032.97	3.30438	1016.99	38.492	0
	High	WFQPVANAADAEAVR	1	1	1	O14654		0	6824289	0	0.0001601	1.73788	2	1644.82	4.41795	822.914	37.4444	0
Q9H0S4	Probable ATP-dependent RNA helicase DDX47 OS=Homo sapiens GN=DDX47 PE=1 SV=1 - [DDX47_HUMAN]	16.0424	16.26	1	6	6	7	1.67879e+07	455	50.6147	9.1001
	A2	Sequence	# PSMs	# Proteins	# Protein Groups	Protein Group Accessions	Modifications	ΔCn	Area	q-Value	PEP	XCorr	Charge	MH+ [Da]	ΔM [ppm]	m/z [Da]	RT [min]	# Missed Cleavages
	High	DIIGLAETGSGK	1	1	1	Q9H0S4		0	2.32834e+07	0	2.881e-06	2.55094	2	1160.62	0.806052	580.812	33.8533	0
	High	IQIEAIPLALQGR	1	1	1	Q9H0S4		0	5.78626e+06	0.003	0.01504	1.36133	2	1421.85	2.94044	711.43	45.9879	0
	High	KLPGFPTQDDEVMMLTER	1	1	1	Q9H0S4		0	2.3896e+06	0	0.0001116	3.0423	3	2107.02	0.391456	703.012	43.5179	1
	High	KPHIIIATPGR	2	1	1	Q9H0S4		0	1.41751e+07	0	0.0008799	2.81357	3	1202.75	6.91797	401.587	26.8176	0
	High	LIDHLENTK	1	1	1	Q9H0S4		0	1.29052e+07	0	0.001005	2.09923	2	1082.59	3.77897	541.798	23.5642	0
	High	SILLATDVASR	1	1	1	Q9H0S4		0	7.77422e+06	0	1.425e-05	2.82766	2	1145.66	4.78789	573.333	35.4947	0
P63151	Serine/threonine-protein phosphatase 2A 55 kDa regulatory subunit B alpha isoform OS=Homo sapiens GN=PPP2R2A PE=1 SV=1 - [2ABA_HUMAN]	15.703	15.66	2	5	6	13	6.63556e+07	447	51.6595	6.20166
	A2	Sequence	# PSMs	# Proteins	# Protein Groups	Protein Group Accessions	Modifications	ΔCn	Area	q-Value	PEP	XCorr	Charge	MH+ [Da]	ΔM [ppm]	m/z [Da]	RT [min]	# Missed Cleavages
	High	DPTTVTTLR	1	1	1	P63151		0	2.14438e+06	0.009	0.1109	1.17332	2	1003.55	8.90593	502.279	25.7065	0
	High	GEYNVYSTFQSHEPEFDYLK	2	3	2	P63151;Q66LE6		0	7.74072e+07	0	1.017e-05	3.14526	3	2453.1	3.57612	818.372	42.6625	0
	High	NAAQFLLSTNDK	2	1	1	P63151		0	3.55353e+07	0	1.651e-06	3.30088	2	1321.68	1.6768	661.342	35.2615	0
	High	VPVFRPmDLmVEASPR	1	1	1	P63151	M7(Oxidation); M10(Oxidation)	0	49672008	0.004	0.04966	1.18845	3	1875.95	3.04796	625.989	36.6864	0
	High	VPVFRPmDLMVEASPR	3	1	1	P63151	M7(Oxidation)	0	13148564	0.001	0.009257	1.6191	3	1859.96	5.68913	620.659	41.3645	0
	High	VVIFQQEQENK	2	1	1	P63151		0	7.19875e+07	0	0.00138	2.27056	2	1361.71	3.56297	681.359	29.4851	0
	High	YRDPTTVTTLR	2	1	1	P63151		0	4.35228e+07	0.005	0.06804	2.60726	3	1322.71	5.70004	441.576	26.5236	1
P23258	Tubulin gamma-1 chain OS=Homo sapiens GN=TUBG1 PE=1 SV=2 - [TBG1_HUMAN]	15.3705	18.18	2	8	8	11	3.22957e+07	451	51.1378	6.13818
	A2	Sequence	# PSMs	# Proteins	# Protein Groups	Protein Group Accessions	Modifications	ΔCn	Area	q-Value	PEP	XCorr	Charge	MH+ [Da]	ΔM [ppm]	m/z [Da]	RT [min]	# Missed Cleavages
	High	AVLLDLEPR	1	2	1	P23258		0	52735776	0	0.0002939	1.34014	2	1025.61	7.27532	513.307	39.0899	0
	High	DVFFYQADDEHYIPR	2	2	1	P23258		0	1.99097e+07	0	1.179e-06	2.43436	2	1914.87	3.51085	957.94	39.749	0
	High	EAFLEQFRK	1	1	1	P23258		0	13121354	0.005	0.06102	1.42864	2	1167.62	7.34301	584.316	33.0094	1
	High	KDVFFYQADDEHYIPR	2	2	1	P23258		0	7307670	0	6.021e-07	2.48898	3	2042.97	5.13676	681.662	36.0174	1
	High	KTTVLDVmR	1	2	1	P23258	M8(Oxidation)	0	6.15595e+06	0.003	0.01526	1.62174	2	1078.6	2.8392	539.801	24.4278	1
	High	KTTVLDVMR	1	2	1	P23258		0	1.89683e+07	0	0.002136	2.3032	2	1062.6	6.48264	531.806	30.3359	1
	High	LHFLMTGYTPLTTDQSVASVR	1	2	1	P23258		0	2.42416e+07	0	1.522e-08	4.55559	3	2337.2	2.32367	779.737	44.7354	0
	High	LTQNADcVVVLDNTALNR	1	2	1	P23258	C7(Carbamidomethyl)	0	3.88655e+06	0	5.905e-06	1.33122	2	2016.02	2.25852	1008.51	37.9583	0
	High	TTVLDVMR	1	2	1	P23258		0	8.98281e+06	0.001	0.01034	1.96665	2	934.505	2.40674	467.756	34.6263	0
P05455	Lupus La protein OS=Homo sapiens GN=SSB PE=1 SV=2 - [LA_HUMAN]	15.0459	19.12	1	7	7	10	3.5944e+07	408	46.8082	7.12256
	A2	Sequence	# PSMs	# Proteins	# Protein Groups	Protein Group Accessions	Modifications	ΔCn	Area	q-Value	PEP	XCorr	Charge	MH+ [Da]	ΔM [ppm]	m/z [Da]	RT [min]	# Missed Cleavages
	High	GSIFVVFDSIESAK	2	1	1	P05455		0	3.31002e+07	0	3.018e-05	2.13496	2	1498.78	1.62552	749.894	51.2571	0
	High	GSIFVVFDSIESAKK	1	1	1	P05455		0	2.91871e+07	0	2.779e-05	1.97867	2	1626.88	5.17459	813.945	47.3881	1
	High	IcHQIEYYFGDFNLPR	1	1	1	P05455	C2(Carbamidomethyl)	0	6.84781e+06	0	2.754e-07	2.94397	3	2071.99	8.36649	691.334	45.6465	0
	High	LTTDFNVIVEALSK	1	1	1	P05455		0	308454	0	0.000331	1.5611	2	1549.85	3.11454	775.43	54.5207	0
	High	RSPSKPLPEVTDEYKNDVK	1	1	1	P05455		0	25439797	0	2.282e-06	1.9842	3	2202.15	3.43207	734.721	27.1059	2
	High	SKAELmEISEDKTK	1	1	1	P05455	M6(Oxidation)	0	2.31357e+07	0	0.0002639	2.24015	3	1624.82	4.87926	542.277	22.3365	2
	High	SKAELMEISEDKTK	1	1	1	P05455		0	2.02511e+07	0	0.00284	0.95402	2	1608.82	4.01377	804.914	25.9558	2
	High	SPSKPLPEVTDEYKNDVK	2	1	1	P05455		0	4.55447e+07	0	4.034e-07	4.14514	3	2046.04	2.82137	682.686	28.3773	1
P55209	Nucleosome assembly protein 1-like 1 OS=Homo sapiens GN=NAP1L1 PE=1 SV=1 - [NP1L1_HUMAN]	14.5738	14.83	2	7	7	11	6.08658e+07	391	45.3459	4.4624
	A2	Sequence	# PSMs	# Proteins	# Protein Groups	Protein Group Accessions	Modifications	ΔCn	Area	q-Value	PEP	XCorr	Charge	MH+ [Da]	ΔM [ppm]	m/z [Da]	RT [min]	# Missed Cleavages
	High	FYEEVHDLER	1	2	1	P55209		0	5.71057e+07	0	0.0002591	2.17629	2	1336.62	5.21882	668.816	28.5705	0
	High	FYEEVHDLERK	1	2	1	P55209		0	2.18493e+07	0.003	0.03249	1.0386	3	1464.72	3.92031	488.911	26.6946	1
	High	KYAVLYQPLFDK	1	1	1	P55209		0	5.73005e+06	0.005	0.0688	2.26156	3	1484.82	5.75597	495.613	39.5484	1
	High	KYAVLYQPLFDKR	2	1	1	P55209		0	2.4335e+07	0	0.0002989	1.93511	2	1640.92	4.90973	820.966	36.4539	2
	High	LDGLVETPTGYIESLPR	1	1	1	P55209		0	9.54134e+06	0	0.002067	1.46492	3	1859.98	4.17203	620.666	45.4224	0
	High	NVDLLSDmVQEHDEPILK	2	1	1	P55209	M8(Oxidation)	0	9.62906e+07	0	7.706e-07	2.65433	3	2111.04	4.08167	704.352	38.4997	0
	High	NVDLLSDMVQEHDEPILK	1	1	1	P55209		0	0	0.009	0.1109	1.04275	3	2095.05	5.82257	699.021	45.095	0
	High	YAVLYQPLFDKR	2	1	1	P55209		0	2.92011e+07	0	5.724e-05	2.84832	2	1512.83	8.14911	756.92	39.7088	1
P04259	Keratin, type II cytoskeletal 6B OS=Homo sapiens GN=KRT6B PE=1 SV=5 - [K2C6B_HUMAN]	14.4546	19.86	4	1	10	11	1.84713e+08	564	60.0303	8.00146
	A2	Sequence	# PSMs	# Proteins	# Protein Groups	Protein Group Accessions	Modifications	ΔCn	Area	q-Value	PEP	XCorr	Charge	MH+ [Da]	ΔM [ppm]	m/z [Da]	RT [min]	# Missed Cleavages
	High	AQYEEIAQR	1	6	3	P02538;P04259;P35908		0	9.4512e+07	0	0.001005	2.39864	2	1107.55	4.68783	554.278	22.9217	0
	High	EYQELMNVK	1	4	3	P02538;P04259;P05787		0	2.66998e+07	0	0.005886	1.77641	2	1153.56	6.2455	577.285	30.1826	0
	High	FASFIDKVR	2	17	6	P02538;P04259;P05787;P13647;P35908;Q14CN4		0	8.19385e+07	0	0.0005488	2.16502	2	1082.6	4.21958	541.806	33.1028	1
	High	GSGGLGGAcGGAGFGSR	1	3	2	P02538;P04259	C9(Carbamidomethyl)	0	5.23186e+06	0.003	0.01783	1.28342	2	1424.64	1.59799	712.822	25.971	0
	High	ISIGGGScAISGGYGSR	1	3	2	P02538;P04259	C8(Carbamidomethyl)	0	4609024	0	0.005374	0.974839	2	1598.77	5.11412	799.887	30.9566	0
	High	SGFSSISVSR	1	2	1	P04259		0	4.52601e+06	0.005	0.05121	1.37671	2	1026.52	-0.317127	513.764	28.8322	0
	High	SLYGLGGSK	1	3	2	P02538;P04259		0	5038199	0.003	0.03521	1.5216	2	881.475	2.51947	441.241	27.9933	0
	High	TAAENEFVTLKK	1	4	2	P02538;P04259		0	1.59128e+07	0	2.768e-05	2.85023	2	1350.73	3.75471	675.869	28.5063	1
	High	WTLLQEQGTK	1	4	3	P02538;P04259;P13647		0	4.70534e+07	0	3.305e-05	2.73929	2	1203.64	2.96364	602.324	34.5228	0
	High	YEELQITAGR	1	2	2	P04259;P04264		0	3.77687e+08	0	8.903e-05	2.52502	2	1179.61	8.10577	590.309	30.5045	0
O14965	Aurora kinase A OS=Homo sapiens GN=AURKA PE=1 SV=2 - [AURKA_HUMAN]	14.2878	6.45	1	1	3	6	5.71251e+08	403	45.7808	9.39307
	A2	Sequence	# PSMs	# Proteins	# Protein Groups	Protein Group Accessions	Modifications	ΔCn	Area	q-Value	PEP	XCorr	Charge	MH+ [Da]	ΔM [ppm]	m/z [Da]	RT [min]	# Missed Cleavages
	High	DIKPENLLLGSAGELK	1	1	1	O14965		0	9.62622e+06	0.002	0.01213	1.8729	2	1696.96	6.24321	848.983	42.9735	0
	High	FGNVYLAR	3	3	2	O14965;Q96GD4		0	1.37949e+09	0	0.005242	3.00006	2	939.509	4.19608	470.258	31.0034	0
	High	GkFGNVYLAR	1	3	2	O14965;Q96GD4	K2(GG)	0	8.26708e+06	0	0.002433	1.79533	2	1238.67	7.12122	619.84	30.0218	1
	High	GKFGNVYLAR	1	3	2	O14965;Q96GD4		0	3.24638e+08	0	0.003301	2.84693	2	1124.63	4.6585	562.817	28.9469	1
P67809	Nuclease-sensitive element-binding protein 1 OS=Homo sapiens GN=YBX1 PE=1 SV=3 - [YBOX1_HUMAN]	14.0242	24.69	2	3	7	9	5.16965e+07	324	35.9027	9.87646
	A2	Sequence	# PSMs	# Proteins	# Protein Groups	Protein Group Accessions	Modifications	ΔCn	Area	q-Value	PEP	XCorr	Charge	MH+ [Da]	ΔM [ppm]	m/z [Da]	RT [min]	# Missed Cleavages
	High	AADPPAENSSAPEAEQGGAE	1	1	1	P67809		0	2.98726e+07	0.003	0.02181	0.491022	2	1897.8	-0.769861	949.405	21.1678	0
	High	GAEAANVTGPGGVPVQGSK	1	1	1	P67809		0	64161425	0	2.377e-08	4.17536	2	1695.87	4.45996	848.44	26.3671	0
	High	NDTKEDVFVHQTAIK	3	3	2	P16989;P67809		0	6.10556e+07	0	9.751e-09	3.43856	2	1744.89	3.08443	872.95	27.2928	1
	High	NDTKEDVFVHQTAIKK	1	2	2	P16989;P67809		0	2.52859e+07	0.002	0.01297	1.25787	4	1873	7.22614	469.004	24.8839	2
	High	NGYGFINR	1	3	2	P16989;P67809		0	1.65084e+07	0	0.006709	2.20553	2	940.466	2.50689	470.737	28.6143	0
	High	SVGDGETVEFDVVEGEK	1	3	2	P16989;P67809		0	0	0	1.703e-05	1.64703	2	1795.84	6.70632	898.421	36.1012	0
	High	SVGDGETVEFDVVEGEKGAEAANVTGPGGVPVQGSK	1	1	1	P67809		0	1.46681e+07	0	1.924e-05	1.87756	3	3472.7	8.25271	1158.24	39.0243	1
P31948	Stress-induced-phosphoprotein 1 OS=Homo sapiens GN=STIP1 PE=1 SV=1 - [STIP1_HUMAN]	13.6935	14.18	1	7	7	8	2.50279e+07	543	62.5994	6.80029
	A2	Sequence	# PSMs	# Proteins	# Protein Groups	Protein Group Accessions	Modifications	ΔCn	Area	q-Value	PEP	XCorr	Charge	MH+ [Da]	ΔM [ppm]	m/z [Da]	RT [min]	# Missed Cleavages
	High	EGLQNMEAR	1	1	1	P31948		0	2.16781e+06	0	0.004573	2.02292	2	1047.49	2.43373	524.249	23.6615	0
	High	IGNSYFKEEK	1	1	1	P31948		0	1.78201e+07	0	0.002286	1.30006	2	1214.61	5.16749	607.809	24.2849	1
	High	LAYINPDLALEEK	1	1	1	P31948		0	4.0715e+07	0	3.147e-06	3.01213	2	1488.8	3.92213	744.904	40.8641	0
	High	LmDVGLIAIR	1	1	1	P31948	M2(Oxidation)	0	3.67743e+06	0	0.005352	1.97651	2	1116.65	6.8535	558.83	40.1376	0
	High	TLLSDPTYR	1	1	1	P31948		0	16548526	0.004	0.04768	1.88255	2	1065.57	7.3425	533.286	29.7717	0
	High	TYEEGLKHEANNPQLK	1	1	1	P31948		0	1.13252e+07	0.004	0.04396	1.86508	3	1870.94	5.53794	624.318	24.1062	1
	High	YKDAIHFYNK	2	1	1	P31948		0	1.46766e+07	0	0.0002637	2.70433	2	1298.66	7.37668	649.835	26.4977	1
P25705	ATP synthase subunit alpha, mitochondrial OS=Homo sapiens GN=ATP5A1 PE=1 SV=1 - [ATPA_HUMAN]	13.2594	15.37	1	7	7	8	2.07338e+07	553	59.7136	9.12939
	A2	Sequence	# PSMs	# Proteins	# Protein Groups	Protein Group Accessions	Modifications	ΔCn	Area	q-Value	PEP	XCorr	Charge	MH+ [Da]	ΔM [ppm]	m/z [Da]	RT [min]	# Missed Cleavages
	High	AVDSLVPIGR	1	1	1	P25705		0	2.12599e+07	0	0.003624	2.50174	2	1026.6	4.16623	513.803	35.2679	0
	High	GYLDKLEPSK	1	1	1	P25705		0	4.91358e+06	0	0.002692	1.46314	2	1149.62	6.88148	575.315	29.2846	1
	High	STVAQLVK	2	1	1	P25705		0	14058467	0.002	0.012	0.240186	2	845.511	2.39464	423.259	38.2953	0
	High	TGAIVDVPVGEELLGR	1	1	1	P25705		0	2.56796e+06	0	5.623e-06	2.56011	2	1624.9	5.77798	812.954	45.7636	0
	High	TGTAEMSSILEER	1	1	1	P25705		0	9.04366e+06	0	4.929e-05	2.16238	2	1423.68	4.78484	712.344	34.8349	0
	High	VLSIGDGIAR	1	1	1	P25705		0	2.68829e+07	0	0.004343	1.97947	2	1000.58	4.42153	500.795	33.1657	0
	High	VVDALGNAIDGKGPIGSK	1	1	1	P25705		0	6.19106e+06	0	0.0005276	2.12363	2	1710.95	4.96087	855.977	33.8047	1
P41091	Eukaryotic translation initiation factor 2 subunit 3 OS=Homo sapiens GN=EIF2S3 PE=1 SV=3 - [IF2G_HUMAN]	13.0932	13.77	3	5	5	7	2.0031e+07	472	51.0772	8.39697
	A2	Sequence	# PSMs	# Proteins	# Protein Groups	Protein Group Accessions	Modifications	ΔCn	Area	q-Value	PEP	XCorr	Charge	MH+ [Da]	ΔM [ppm]	m/z [Da]	RT [min]	# Missed Cleavages
	High	IVLTNPVcTEVGEK	1	2	1	P41091	C8(Carbamidomethyl)	0	7158663	0	1.862e-08	2.68569	2	1558.82	4.24634	779.914	35.4392	0
	High	LTPLSHEVISR	1	3	1	P41091		0	2.2334e+07	0	0.001488	1.07463	2	1251.71	4.97582	626.36	29.1443	0
	High	QATINIGTIGHVAHGK	2	3	1	P41091		0	9.51261e+06	0	0.000222	2.37538	3	1616.9	7.04137	539.638	31.337	0
	High	QDLTTLDVTK	1	3	1	P41091		0	1.74603e+07	0	3.771e-05	2.2026	2	1133.61	7.22769	567.31	30.2872	0
	High	VGQEIEVRPGIVSK	2	1	1	P41091		0	2.02986e+07	0	4.061e-05	3.02898	3	1510.86	3.70202	504.293	29.899	0
O00148	ATP-dependent RNA helicase DDX39A OS=Homo sapiens GN=DDX39A PE=1 SV=2 - [DX39A_HUMAN]	12.455	13.58	1	1	5	7	7.71136e+07	427	49.098	5.68115
	A2	Sequence	# PSMs	# Proteins	# Protein Groups	Protein Group Accessions	Modifications	ΔCn	Area	q-Value	PEP	XCorr	Charge	MH+ [Da]	ΔM [ppm]	m/z [Da]	RT [min]	# Missed Cleavages
	High	DFLLKPELLR	1	2	2	O00148;Q13838		0	4.56986e+07	0	0.002486	2.2128	2	1243.75	6.82288	622.378	43.6012	0
	High	GLAITFVSDENDAK	2	2	2	O00148;Q13838		0	77626838	0	4.84e-07	2.91348	2	1479.74	6.23594	740.375	38.2478	0
	High	GSYVSIHSSGFR	2	2	2	O00148;Q13838		0	2.2098e+07	0	0.000101	2.21651	2	1296.64	2.30959	648.822	28.0429	0
	High	ILVATNLFGR	1	2	2	O00148;Q13838		0	1.08015e+08	0	0.0001019	2.55131	2	1103.66	5.36598	552.335	42.477	0
	High	NcPHVVVGTPGR	1	1	1	O00148	C2(Carbamidomethyl)	0	2.48333e+06	0.004	0.04134	0.619034	3	1292.66	3.27452	431.557	23.8503	0
P51648	Fatty aldehyde dehydrogenase OS=Homo sapiens GN=ALDH3A2 PE=1 SV=1 - [AL3A2_HUMAN]	11.9477	22.47	4	9	9	9	3.15366e+07	485	54.8129	7.88428
	A2	Sequence	# PSMs	# Proteins	# Protein Groups	Protein Group Accessions	Modifications	ΔCn	Area	q-Value	PEP	XCorr	Charge	MH+ [Da]	ΔM [ppm]	m/z [Da]	RT [min]	# Missed Cleavages
	High	EFYGENIKESPDYER	1	1	1	P51648		0	4.52098e+06	0	0.0007021	1.68367	3	1875.85	3.26571	625.953	28.8596	1
	High	EKPLALYVFSHNHK	1	1	1	P51648		0	2.14909e+07	0	0.0002383	2.80782	3	1682.91	4.20052	561.641	33.5714	0
	High	FDHIFYTGNTAVGK	1	1	1	P51648		0	8.92005e+06	0	3.332e-05	1.96876	2	1569.77	2.97386	785.391	33.1577	0
	High	HLTPVTLELGGK	1	4	1	P51648		0	1.69786e+07	0	5.632e-06	2.66972	2	1264.73	5.29149	632.87	35.0164	0
	High	IAFGGETDEATR	1	1	1	P51648		0	3.83783e+07	0	3.983e-08	1.7956	2	1266.6	4.51045	633.805	26.9568	0
	High	ILSLLEGQK	1	1	1	P51648		0	1.14657e+07	0.003	0.01536	1.59418	2	1000.61	4.85489	500.808	36.5721	0
	High	LQQLEALR	1	1	1	P51648		0	8.2583e+06	0.004	0.04159	1.4276	2	970.575	7.03233	485.791	30.2485	0
	High	NVDEAINFINER	1	1	1	P51648		0	2.79218e+07	0	0.006445	1.09743	2	1433.71	3.37127	717.357	38.2112	0
	High	YIAPTVLTDVDPK	1	1	1	P51648		0	2.83097e+07	0	0.0001917	2.7058	2	1431.78	3.0452	716.392	39.4144	0
O00303	Eukaryotic translation initiation factor 3 subunit F OS=Homo sapiens GN=EIF3F PE=1 SV=1 - [EIF3F_HUMAN]	11.6321	14.01	2	4	4	7	2.41001e+07	357	37.5402	5.45264
	A2	Sequence	# PSMs	# Proteins	# Protein Groups	Protein Group Accessions	Modifications	ΔCn	Area	q-Value	PEP	XCorr	Charge	MH+ [Da]	ΔM [ppm]	m/z [Da]	RT [min]	# Missed Cleavages
	High	AYVSTLMGVPGR	1	2	1	O00303		0	1.63135e+07	0	3.836e-06	2.07528	2	1250.66	6.10448	625.836	36.2767	0
	High	LHPVILASIVDSYER	2	1	1	O00303		0	1.78202e+07	0	1.54e-05	2.36194	3	1711.95	6.2912	571.321	45.8217	0
	High	TmGVmFTPLTVK	1	1	1	O00303	M2(Oxidation); M5(Oxidation)	0	1.09266e+07	0	1.886e-06	2.658	2	1356.69	1.87612	678.85	37.5185	0
	High	TMGVmFTPLTVK	1	1	1	O00303	M5(Oxidation)	0	1.30308e+07	0.002	0.01315	1.50621	2	1340.7	5.02548	670.855	41.0809	0
	High	TMGVMFTPLTVK	1	1	1	O00303		0	1.42799e+07	0	0.0002064	2.59187	2	1324.71	7.69797	662.859	45.2044	0
	High	VIGTLLGTVDK	1	1	1	O00303		0	3.81667e+07	0.001	0.008505	1.53298	2	1115.68	7.70428	558.341	37.5614	0
P38646	Stress-70 protein, mitochondrial OS=Homo sapiens GN=HSPA9 PE=1 SV=2 - [GRP75_HUMAN]	11.4845	17.97	1	8	8	9	1.03272e+07	679	73.6348	6.16357
	A2	Sequence	# PSMs	# Proteins	# Protein Groups	Protein Group Accessions	Modifications	ΔCn	Area	q-Value	PEP	XCorr	Charge	MH+ [Da]	ΔM [ppm]	m/z [Da]	RT [min]	# Missed Cleavages
	High	DAGQISGLNVLR	1	1	1	P38646		0	14730099	0	4.494e-06	3.01586	2	1242.68	2.91476	621.846	37.2873	0
	High	ETGVDLTKDNMALQR	1	1	1	P38646		0	7.99948e+06	0.003	0.01837	1.90817	3	1690.86	7.13445	564.29	30.7191	1
	High	LLGQFTLIGIPPAPR	1	1	1	P38646		0	6767625	0.003	0.01565	0.745	2	1592.96	5.72021	796.984	51.5338	0
	High	LYSPSQIGAFVLmK	1	1	1	P38646	M13(Oxidation)	0	768580	0	5.772e-05	2.71924	2	1569.85	8.11629	785.427	46.3069	0
	High	LYSPSQIGAFVLMK	1	1	1	P38646		0	1.89025e+06	0	5.609e-06	1.76111	2	1553.85	6.73421	777.429	49.7272	0
	High	SDIGEVILVGGMTR	1	1	1	P38646		0	5.30527e+06	0	3.491e-05	1.83974	2	1446.77	3.59442	723.887	43.3251	0
	High	SQVFSTAADGQTQVEIK	1	1	1	P38646		0	8.25214e+06	0.003	0.02038	0.923565	2	1808.91	2.40292	904.957	32.4236	0
	High	STNGDTFLGGEDFDQALLR	1	1	1	P38646		0	2.5332e+06	0	9.253e-08	2.14856	2	2055.97	3.83413	1028.49	46.1458	0
	High	VINEPTAAALAYGLDK	1	1	1	P38646		0	3.90846e+06	0.005	0.06536	1.55885	2	1645.89	5.664	823.448	40.7035	0
Q9UKB1	F-box/WD repeat-containing protein 11 OS=Homo sapiens GN=FBXW11 PE=1 SV=1 - [FBW1B_HUMAN]	11.3508	13.65	2	7	7	8	1.99797e+07	542	62.0512	7.12256
	A2	Sequence	# PSMs	# Proteins	# Protein Groups	Protein Group Accessions	Modifications	ΔCn	Area	q-Value	PEP	XCorr	Charge	MH+ [Da]	ΔM [ppm]	m/z [Da]	RT [min]	# Missed Cleavages
	High	APASTLcLR	1	1	1	Q9UKB1	C7(Carbamidomethyl)	0	1.27671e+07	0	0.002344	1.84238	2	988.526	2.02374	494.767	27.9247	0
	High	GIAcLQYR	1	2	1	Q9UKB1	C4(Carbamidomethyl)	0	7.17391e+06	0.003	0.0323	1.75723	2	980.502	3.45661	490.754	28.8531	0
	High	LVVSGSSDNTIR	1	2	1	Q9UKB1		0	1.35763e+07	0	0.001562	1.84673	2	1247.67	9.13419	624.339	25.7043	0
	High	NRPTDGPPNSFYR	1	1	1	Q9UKB1		0	7.50725e+06	0.002	0.01157	1.65055	3	1520.73	6.44397	507.583	25.9199	0
	High	SLcAAELVcK	1	2	1	Q9UKB1	C3(Carbamidomethyl); C9(Carbamidomethyl)	0	2.93178e+06	0	0.0006532	1.63776	2	1150.56	3.34861	575.785	31.7108	0
	High	VIVTGSSDSTVR	1	1	1	Q9UKB1		0	27871230	0	0.0001652	2.49827	2	1220.65	3.76541	610.83	23.4096	0
	High	VLEGHEELVR	2	2	1	Q9UKB1		0	1.84917e+07	0	0.002742	1.79702	3	1180.64	5.93913	394.218	25.2423	0
Q5TDH0	Protein DDI1 homolog 2 OS=Homo sapiens GN=DDI2 PE=1 SV=1 - [DDI2_HUMAN]	10.8449	19.05	1	5	5	6	1.45265e+07	399	44.4945	5.04639
	A2	Sequence	# PSMs	# Proteins	# Protein Groups	Protein Group Accessions	Modifications	ΔCn	Area	q-Value	PEP	XCorr	Charge	MH+ [Da]	ΔM [ppm]	m/z [Da]	RT [min]	# Missed Cleavages
	High	DMLLANPHELSLLK	1	1	1	Q5TDH0		0	11990482	0	0.0001936	1.75852	2	1593.87	4.53098	797.441	44.7838	0
	High	IDFSSIAVPGTSSPR	1	1	1	Q5TDH0		0	1.67742e+07	0	3.264e-05	1.85231	2	1533.8	6.3655	767.404	40.1668	0
	High	LFSADPFDLEAQAK	1	1	1	Q5TDH0		0	1.48147e+07	0	9.543e-09	2.05526	2	1551.78	6.64603	776.393	44.5598	0
	High	NPPLAEALLSGDLEK	2	1	1	Q5TDH0		0	5.52469e+06	0	0.00563	3.34381	3	1566.84	2.48362	522.952	46.7827	0
	High	QKENADPRPPVQFPNLPR	1	1	1	Q5TDH0		0	4.37091e+06	0.003	0.01684	1.3107	4	2103.12	4.8834	526.535	35.6983	1
P11021	78 kDa glucose-regulated protein OS=Homo sapiens GN=HSPA5 PE=1 SV=2 - [GRP78_HUMAN]	10.7173	10.09	2	4	5	5	4.056e+07	654	72.2884	5.16064
	A2	Sequence	# PSMs	# Proteins	# Protein Groups	Protein Group Accessions	Modifications	ΔCn	Area	q-Value	PEP	XCorr	Charge	MH+ [Da]	ΔM [ppm]	m/z [Da]	RT [min]	# Missed Cleavages
	High	AKFEELNMDLFR	1	1	1	P11021		0	7.01283e+06	0.003	0.01898	1.62058	3	1512.76	5.87693	504.925	42.7659	1
	High	DNHLLGTFDLTGIPPAPR	1	1	1	P11021		0	5.96162e+06	0	6.495e-05	3.23107	3	1934.02	1.37017	645.343	46.8552	0
	High	IINEPTAAAIAYGLDKR	1	1	1	P11021		0	6.92996e+06	0	4.88e-08	3.22671	3	1816.01	7.06999	606.008	39.0438	1
	High	LTPEEIER	1	2	1	P11021		0	2.30089e+07	0.003	0.03274	1.69675	2	986.522	6.32699	493.764	25.8296	0
	High	VEIIANDQGNR	1	7	3	P0DMV8;P11021;P11142		0	9.16584e+07	0	2.445e-05	2.56278	2	1228.63	3.17777	614.82	24.5752	0
Q9HB21	Pleckstrin homology domain-containing family A member 1 OS=Homo sapiens GN=PLEKHA1 PE=1 SV=2 - [PKHA1_HUMAN]	10.5959	11.88	1	4	4	5	1.42565e+07	404	45.5249	8.55811
	A2	Sequence	# PSMs	# Proteins	# Protein Groups	Protein Group Accessions	Modifications	ΔCn	Area	q-Value	PEP	XCorr	Charge	MH+ [Da]	ΔM [ppm]	m/z [Da]	RT [min]	# Missed Cleavages
	High	AVSGAIVAQR	1	1	1	Q9HB21		0	1.52984e+07	0	0.000789	1.77842	2	971.562	-1.72838	486.284	23.7396	0
	High	DNLFEIVTTSR	1	1	1	Q9HB21		0	1.61873e+07	0	0.001624	1.67695	2	1294.67	5.98228	647.839	44.2991	0
	High	TDIVGGVPIITPTQK	1	1	1	Q9HB21		0	6.30497e+06	0	1.303e-05	2.09537	2	1538.89	4.31114	769.946	40.6393	0
	High	VTEQALLRPQSK	2	1	1	Q9HB21		0	1.12838e+07	0	1.189e-05	2.68732	2	1369.79	4.97697	685.397	26.0747	0
P31689	DnaJ homolog subfamily A member 1 OS=Homo sapiens GN=DNAJA1 PE=1 SV=2 - [DNJA1_HUMAN]	10.4571	33.25	1	9	9	10	5.32968e+07	397	44.8395	7.07861
	A2	Sequence	# PSMs	# Proteins	# Protein Groups	Protein Group Accessions	Modifications	ΔCn	Area	q-Value	PEP	XCorr	Charge	MH+ [Da]	ΔM [ppm]	m/z [Da]	RT [min]	# Missed Cleavages
	High	EGGAGGGFGSPMDIFDMFFGGGGR	1	1	1	P31689		0	247018	0	3.691e-05	1.44393	2	2323	5.96425	1162.01	70.5102	0
	High	ELYDKGGEQAIK	1	1	1	P31689		0	5.15677e+07	0.004	0.04363	1.08306	2	1350.7	6.74686	675.853	23.2909	1
	High	ETTYYDVLGVKPNATQEELKK	1	1	1	P31689		0	2.27815e+07	0.004	0.04212	2.09847	3	2426.25	1.43307	809.421	35.2593	1
	High	FKQISQAYEVLSDAK	1	1	1	P31689		0	4.54449e+06	0.009	0.1146	1.12512	2	1726.91	6.40778	863.96	36.413	1
	High	IHQIGPGMVQQIQSVcMEcQGHGER	1	1	1	P31689	C16(Carbamidomethyl); C19(Carbamidomethyl)	0	7399693	0.003	0.03547	0.899294	3	2879.33	4.98471	960.449	36.3805	0
	High	KILEVHIDK	1	1	1	P31689		0	1.22597e+07	0.005	0.05985	1.38677	2	1094.66	1.7062	547.833	27.3029	1
	High	QISQAYEVLSDAK	1	1	1	P31689		0	2.34667e+06	0	0.0001285	1.79741	2	1451.75	7.07499	726.378	44.5384	0
	High	TIVITSHPGQIVK	2	1	1	P31689		0	8.55413e+07	0	5.635e-06	2.9265	3	1392.83	8.76864	464.949	30.6448	0
	High	VNFPENGFLSPDK	1	1	1	P31689		0	1.60211e+07	0	0.000244	1.7118	2	1463.73	8.67944	732.368	39.3849	0
Q14254	Flotillin-2 OS=Homo sapiens GN=FLOT2 PE=1 SV=2 - [FLOT2_HUMAN]	10.452	14.72	1	5	5	5	5.74548e+06	428	47.0347	5.24951
	A2	Sequence	# PSMs	# Proteins	# Protein Groups	Protein Group Accessions	Modifications	ΔCn	Area	q-Value	PEP	XCorr	Charge	MH+ [Da]	ΔM [ppm]	m/z [Da]	RT [min]	# Missed Cleavages
	High	DADIGVAEAER	1	1	1	Q14254		0	3.12633e+06	0	0.003283	1.82203	2	1145.55	1.70607	573.276	25.2553	0
	High	KIGEAEAAVIEAMGK	1	1	1	Q14254		0	0	0	0.004444	2.23901	3	1516.81	3.3527	506.275	37.6356	1
	High	MALVLEALPQIAAK	1	1	1	Q14254		0	158331	0	9.376e-06	2.28631	2	1467.86	2.1335	734.435	50.5004	0
	High	TDKELIATVR	1	1	1	Q14254		0	8.11698e+06	0.001	0.0092	2.07024	2	1145.66	4.14859	573.332	26.7686	1
	High	VDEIVVLSGDNSK	1	1	1	Q14254		0	5.99312e+06	0	0.0002451	2.03443	2	1374.72	3.15003	687.861	33.6547	0
P36957	Dihydrolipoyllysine-residue succinyltransferase component of 2-oxoglutarate dehydrogenase complex, mitochondrial OS=Homo sapiens GN=DLST PE=1 SV=4 - [ODO2_HUMAN]	10.4238	9.71	1	4	4	4	1.17755e+07	453	48.7245	8.95361
	A2	Sequence	# PSMs	# Proteins	# Protein Groups	Protein Group Accessions	Modifications	ΔCn	Area	q-Value	PEP	XCorr	Charge	MH+ [Da]	ΔM [ppm]	m/z [Da]	RT [min]	# Missed Cleavages
	High	EAVTFLR	1	1	1	P36957		0	1.16619e+07	0.009	0.1035	1.78495	2	835.473	6.64847	418.24	32.1965	0
	High	NVEAMNFADIER	1	1	1	P36957		0	0	0	3.957e-05	3.43671	2	1408.65	0.616675	704.83	37.4677	0
	High	TPAFAESVTEGDVR	1	1	1	P36957		0	9.28345e+06	0	5.346e-09	3.09512	2	1478.73	9.22171	739.867	32.0514	0
	High	VEGGTPLFTLR	1	1	1	P36957		0	1.43813e+07	0	0.0001894	2.107	2	1189.66	4.84707	595.335	39.8591	0
P35659	Protein DEK OS=Homo sapiens GN=DEK PE=1 SV=1 - [DEK_HUMAN]	10.3672	25.07	1	8	8	9	2.29379e+07	375	42.6479	8.55811
	A2	Sequence	# PSMs	# Proteins	# Protein Groups	Protein Group Accessions	Modifications	ΔCn	Area	q-Value	PEP	XCorr	Charge	MH+ [Da]	ΔM [ppm]	m/z [Da]	RT [min]	# Missed Cleavages
	High	EPFTIAQGK	1	1	1	P35659		0	3.20467e+07	0.003	0.02815	2.05793	2	990.53	4.59915	495.769	28.4565	0
	High	KPPTDEELKETIKK	1	1	1	P35659		0	9.73941e+06	0	0.0003743	2.06862	3	1655.93	4.25784	552.648	23.4139	2
	High	LLASANLEEVTmK	1	1	1	P35659	M12(Oxidation)	0	3.86859e+06	0	8.016e-06	2.15932	2	1434.76	6.27213	717.884	34.6802	0
	High	LLYNRPGTVSSLK	1	1	1	P35659		0	6.21585e+06	0.004	0.04756	1.08023	3	1447.83	5.64517	483.283	29.4704	0
	High	LTmQVSSLQR	1	1	1	P35659	M3(Oxidation)	0	6.38666e+06	0	0.003148	1.39671	2	1178.63	5.25006	589.817	24.173	0
	High	LTMQVSSLQR	1	1	1	P35659		0	1.20217e+07	0	0.006535	2.27819	2	1162.62	-2.51626	581.815	31.1225	0
	High	NVGQFSGFPFEK	1	1	1	P35659		0	2.47453e+07	0.002	0.01197	1.01456	2	1356.67	4.97202	678.836	41.328	0
	High	SIcEVLDLER	1	1	1	P35659	C3(Carbamidomethyl)	0	2.64967e+06	0	0.001434	1.51379	2	1233.62	3.86094	617.313	38.9488	0
	High	VYENYPTYDLTER	1	1	1	P35659		0	11838770	0	4.711e-05	1.80317	2	1662.77	4.67001	831.89	33.3002	0
P12268	Inosine-5'-monophosphate dehydrogenase 2 OS=Homo sapiens GN=IMPDH2 PE=1 SV=2 - [IMDH2_HUMAN]	10.331	21.01	1	7	7	7	1.14295e+07	514	55.7696	6.90283
	A2	Sequence	# PSMs	# Proteins	# Protein Groups	Protein Group Accessions	Modifications	ΔCn	Area	q-Value	PEP	XCorr	Charge	MH+ [Da]	ΔM [ppm]	m/z [Da]	RT [min]	# Missed Cleavages
	High	DKYPNLQVIGGNVVTAAQAK	1	1	1	P12268		0	8600244	0.001	0.009936	1.58735	3	2086.14	4.01991	696.051	39.4678	1
	High	FVPYLIAGIQHScQDIGAK	1	1	1	P12268	C13(Carbamidomethyl)	0	3015301	0	0.003839	0.989368	3	2117.1	5.31824	706.37	43.8428	0
	High	HGFcGIPITDTGR	1	1	1	P12268	C4(Carbamidomethyl)	0	7.14535e+06	0	0.0001911	2.11394	2	1430.7	7.96476	715.852	32.9556	0
	High	REDLVVAPAGITLK	1	1	1	P12268		0	1.09441e+07	0	3.032e-06	4.32348	2	1481.87	2.72423	741.44	38.1639	1
	High	TSSAQVEGGVHSLHSYEK	1	1	1	P12268		0	8.60115e+06	0.005	0.0638	1.69743	3	1915.92	5.36373	639.313	24.9504	0
	High	YEQGFITDPVVLSPK	1	1	1	P12268		0	1.19353e+07	0	3.672e-06	2.19068	2	1692.89	5.30266	846.95	42.6362	0
	High	YFSEADKIK	1	1	1	P12268		0	1.14091e+07	0.003	0.03169	1.70294	2	1100.57	9.32793	550.79	24.858	1
P54578	Ubiquitin carboxyl-terminal hydrolase 14 OS=Homo sapiens GN=USP14 PE=1 SV=3 - [UBP14_HUMAN]	9.96803	11.74	1	4	4	4	3.2138e+07	494	56.033	5.30029
	A2	Sequence	# PSMs	# Proteins	# Protein Groups	Protein Group Accessions	Modifications	ΔCn	Area	q-Value	PEP	XCorr	Charge	MH+ [Da]	ΔM [ppm]	m/z [Da]	RT [min]	# Missed Cleavages
	High	AQLFALTGVQPAR	1	1	1	P54578		0	58155596	0	5.596e-05	2.50167	2	1371.78	2.28326	686.392	40.6285	0
	High	ASGEMASAQYITAALR	1	1	1	P54578		0	1.58697e+07	0	1.565e-05	2.15856	2	1639.82	5.53877	820.414	40.7443	0
	High	EKFEGVELNTDEPPMVFK	1	1	1	P54578		0	3485680	0	2.707e-06	2.56979	2	2109.02	1.1777	1055.02	41.934	1
	High	LPAYLTIQMVR	1	1	1	P54578		0	2.23887e+07	0	5.627e-07	2.73801	2	1304.75	6.82077	652.878	44.5144	0
Q00587	Cdc42 effector protein 1 OS=Homo sapiens GN=CDC42EP1 PE=1 SV=1 - [BORG5_HUMAN]	9.92623	22.25	1	4	4	5	1.58394e+07	391	40.27	7.15186
	A2	Sequence	# PSMs	# Proteins	# Protein Groups	Protein Group Accessions	Modifications	ΔCn	Area	q-Value	PEP	XCorr	Charge	MH+ [Da]	ΔM [ppm]	m/z [Da]	RT [min]	# Missed Cleavages
	High	GGDVFGDTSFLSNHGGSSGSTHR	1	1	1	Q00587		0	22738520	0	5.001e-05	2.49097	3	2279.01	1.24337	760.342	33.7567	0
	High	mASPPAPSPAPPAISPIIK	1	1	1	Q00587	M1(Oxidation)	0	4.71004e+06	0	0.004002	1.99706	3	1858.02	3.93178	620.012	39.9188	0
	High	MASPPAPSPAPPAISPIIK	1	1	1	Q00587		0	1.73527e+07	0	0.0001074	1.93029	2	1842.03	4.36048	921.517	41.2696	0
	High	NAISLPQLNQAAYDSLVVGK	1	1	1	Q00587		0	2.20504e+06	0	0.0001742	1.59033	3	2101.15	7.72599	701.053	48.1661	0
	High	TPVPSTVQANTFEFADAEEDDEVKV	1	1	1	Q00587		0	7.42697e+06	0	4.599e-12	5.50496	3	2738.28	4.69515	913.432	43.7716	1
P16989	Y-box-binding protein 3 OS=Homo sapiens GN=YBX3 PE=1 SV=4 - [YBOX3_HUMAN]	9.84888	37.63	2	3	7	9	3.69067e+07	372	40.066	9.77393
	A2	Sequence	# PSMs	# Proteins	# Protein Groups	Protein Group Accessions	Modifications	ΔCn	Area	q-Value	PEP	XCorr	Charge	MH+ [Da]	ΔM [ppm]	m/z [Da]	RT [min]	# Missed Cleavages
	High	DGVPEGAQLQGPVHR	1	1	1	P16989		0	4.07114e+06	0	3.365e-05	1.57727	2	1559.79	0.135215	780.4	27.0786	0
	High	GPPRPRPAPAVGEAEDKENQQATSGPNQPSVR	1	1	1	P16989		0	6.92898e+06	0.003	0.01988	1.24796	4	3337.67	2.66072	835.174	24.4002	1
	High	NDTKEDVFVHQTAIK	3	3	2	P16989;P67809		0	6.10556e+07	0	9.751e-09	3.43856	2	1744.89	3.08443	872.95	27.2928	1
	High	NDTKEDVFVHQTAIKK	1	2	2	P16989;P67809		0	2.52859e+07	0.002	0.01297	1.25787	4	1873	7.22614	469.004	24.8839	2
	High	NGYGFINR	1	3	2	P16989;P67809		0	1.65084e+07	0	0.006709	2.20553	2	940.466	2.50689	470.737	28.6143	0
	High	SPVGSGAPQAAAPAPAAHVAGNPGGDAAPAATGTAAAASLATAAGSEDAEKK	1	1	1	P16989		0	2.43787e+07	0.003	0.0289	1.60515	4	4507.22	1.83225	1127.56	35.8584	1
	High	SVGDGETVEFDVVEGEK	1	3	2	P16989;P67809		0	0	0	1.703e-05	1.64703	2	1795.84	6.70632	898.421	36.1012	0
P17987	T-complex protein 1 subunit alpha OS=Homo sapiens GN=TCP1 PE=1 SV=1 - [TCPA_HUMAN]	9.82873	12.77	1	5	5	6	1.46448e+07	556	60.3056	6.11279
	A2	Sequence	# PSMs	# Proteins	# Protein Groups	Protein Group Accessions	Modifications	ΔCn	Area	q-Value	PEP	XCorr	Charge	MH+ [Da]	ΔM [ppm]	m/z [Da]	RT [min]	# Missed Cleavages
	High	EQLAIAEFAR	2	1	1	P17987		0	2.82391e+07	0	0.002117	2.07393	2	1147.62	4.23906	574.311	38.6244	0
	High	FATEAAITILR	1	1	1	P17987		0	4.9948e+06	0	0.0002421	1.63622	2	1205.7	6.96852	603.352	41.5146	0
	High	GANDFMcDEMER	1	1	1	P17987	C7(Carbamidomethyl)	0	3.74111e+06	0	0.0005045	1.39224	2	1474.55	6.83254	737.779	31.1972	0
	High	SLLVIPNTLAVNAAQDSTDLVAK	1	1	1	P17987		0	549718	0	7.891e-08	4.21097	3	2353.3	3.04605	785.106	51.2463	0
	High	SQNVMAAASIANIVK	1	1	1	P17987		0	1.07004e+07	0	0.002512	1.57764	2	1516.82	3.35491	758.914	41.9296	0
P14868	Aspartate--tRNA ligase, cytoplasmic OS=Homo sapiens GN=DARS PE=1 SV=2 - [SYDC_HUMAN]	9.7036	29.34	1	12	12	14	2.47959e+07	501	57.1	6.55127
	A2	Sequence	# PSMs	# Proteins	# Protein Groups	Protein Group Accessions	Modifications	ΔCn	Area	q-Value	PEP	XCorr	Charge	MH+ [Da]	ΔM [ppm]	m/z [Da]	RT [min]	# Missed Cleavages
[truncated: 905 more rows]

## Sheet: A3
Accession	Description	Score	Coverage	# Proteins	# Unique Peptides	# Peptides	# PSMs	Area	# AAs	MW [kDa]	calc. pI
[truncated: 2,726 more rows]
